# Supplementary material for: Comparative Transcriptome Analysis of Purple and Green Non-Heading Chinese Cabbage and Function Analyses of BcTT8 Gene
Source: Genes (Basel). 2022 May 31;13(6):988. doi: 10.3390/genes13060988 (PMC9222865; doi:10.3390/genes13060988)
Supplement: Supplementary file 1 [file genes-13-00988-s001.zip]

Archive with 17 entries (15 files):
- .DS_Store
- Supplementary figures/
- Supplementary figures/.DS_Store
- Supplementary figures/Figure S1.png
- Supplementary figures/Figure S2.png
- Supplementary figures/Figure S3.png
- Supplementary figures/Figure S4 .png
- Supplementary tables/
- Supplementary tables/Supplementary Table S1.xlsx
- Supplementary tables/Supplementary Table S2.xlsx
- Supplementary tables/Supplementary Table S3.xlsx
- Supplementary tables/Supplementary Table S4.xlsx
- Supplementary tables/Supplementary Table S5.xlsx
- Supplementary tables/Supplementary Table S6.xlsx
- Supplementary tables/Supplementary Table S7.xlsx
- Supplementary tables/Supplementary Table S8.xlsx
- Supplementary tables/Supplementary Table S9.xlsx
