# Supplementary material for: Comparative Transcriptome Analysis of Purple and Green Non-Heading Chinese Cabbage and Function Analyses of BcTT8 Gene
Source: Genes (Basel). 2022 May 31;13(6):988. doi: 10.3390/genes13060988 (PMC9222865; doi:10.3390/genes13060988)
Supplement: Supplementary file 1 [file genes-13-00988-s001.zip › Supplementary tables/Supplementary Table S1.xlsx]

## Sheet: Supplementary Table S1
The primers used in this study
	Forward primer (5'-3')	Reverse primer (5'-3')
qRT-PCR Analysis of Anthocyanin Biosynthesis-Related Genes in Non-heading Chinese Cabbage.
BcActin	GTTGCTATCCAGGCTGTTCT	AGCGTGAGGAAGAGCATAAC
BcCHS2	GAACCCAGACATGTGCGCCT	CCTTGATGGCCTTCACCGCA
BcCHI-1	CCCACTGTCCAACACCGTTA	TAACGGAAAGTGACGGGACG
BcF3H	GGCACTCACCAATGCATGCG	GTGACGCTTGAGTCCGAGGG
BcFLS	AGCCCGTTGATGCCAAGGAC	CAGGTGGGTTCTTGGGCCAG
BcF3’H	CCTCCCTCACATGGGCCCTA	TAGAGGCGGCAACCACAACG
BcDFR	GAGACCGTGTGCGTAACCGG	CAGGATCGCGAACAGTGGCA
BcLODX	AGACGGTCCACAAGTCCCCA	CCCAGTCCATAGCCGCCTTT
BcUF3GT-1	GCTTTCGGTAGCCAACCCGT	GACACACCTGAAGGCGGCTT
BcTT8	CGAGACGCTTTTTGCTGGAG	CTTCCTCCTCGCATACGCTT
BcTTG1	AAGGAGCACTCCACCATCATC	TCGTCGGCGATCGAATGTCAA
BcMYBL2-1	TCGTATCTACCATCACACCAAC	ACCGGCTGTTTCCAGAACTA
qRT-PCR Analysis of Anthocyanin Biosynthesis-Related Genes in Arabidopsis
AtActin	TCCCAGTGTTGTTGGTAGGC	GGAGATCCACATCTGCTGGAATG
AtCHS	ACATGCCTGGTGCTGACTAC	GTCAAGGTGGGTGTCAGAGG
AtCHI	ATAGTCACCGGTGCGTTTGA	GTAAGAGAGCCGGTAGGGGA
AtF3H	CCGTCAGATCGTTGAGGCTT	AATCTTGCACAGCCTCTCCC
AtF3’H	CCCTTTCCGCCATGGTTACT	CTAGCGAAATTGGCGTCGTG
AtDFR	ATGCCGCCTAGCCTTATCAC	AGCGTTGCATAAGTCGTCCA
AtLODX	ACGAGTGAGTACGCGAAGTG	AACCCGGAACCATGTTGTGT
AtUF3GT	GGACTTGCCGTGAGACAGAA	AGGTTGGGATCCAGGGAGAA
AtTTG1	ACGACGTGTACGATTTGGGA	ATCAGGCTGAGGACTCTCGT
CDS and Promoter Clones
BcTT8	ATGGATGAATTAAGTATCATACCGT	CTGAAAAAGAAGAAGTGTTTCTT
Subcellular Localization and Dual-Luciferase Assays
35S:GFP	CGGGATCCATGGGTAAGGGAGAAGAACT	GGGGTACCTTATTTGTATAGTTCATCCATGCC
35S:BcTT8-GFP	ACTGTTGATACATATGATGGATGAATTAAGTATCATACCGT	TGCTCACCATGGATCCGAGTTTATTATTATATATGATT
VIGS
PTY-S	TCCACCCTCACCACCTTC	GGGACAGACCTCGCTAACT
Sequences for Construction of the VIGS vector
	Sequences for Construction of VIGS Vector (5' to 3')
PTY-BcTT8	TTGATGTGGAGTAGTGGATACTACAACGGCGCAATAAAGATCTTTATTGCGCCGTTGTAGTATCCACTACTCCACATCAA
