# Supplementary material for: Comparative Transcriptome Analysis of Purple and Green Non-Heading Chinese Cabbage and Function Analyses of BcTT8 Gene
Source: Genes (Basel). 2022 May 31;13(6):988. doi: 10.3390/genes13060988 (PMC9222865; doi:10.3390/genes13060988)
Supplement: Supplementary file 1 [file genes-13-00988-s001.zip › Supplementary tables/Supplementary Table S2.xlsx]

## Sheet: DEG_treat_vs_control
Gene_id	Log2FoldChange	pvalue	padj
BraC01g004920.1	28.2664	4.648e-13	1.58811e-10
BraC06g003280.1	25.5925	5.72854e-11	1.36406e-08
BraC09g069240.1	13.3625	0.000625507	0.0154044
BraC06g018640.1	13.1946	0.000731922	0.0173968
BraC06g038730.1	12.7453	1.27035e-08	1.91407e-06
BraC03g058800.1	12.4899	0.001389	0.0276235
BraC09g019360.1	12.4894	4.51384e-25	5.73236e-22
BraC01g017640.1	12.3923	0.00151426	0.0292844
BraC01g006950.1	12.3507	0.00157066	0.0301135
BraC03g018430.1	12.0421	0.00205414	0.0364969
BraC09g020570.1	11.7736	0.00258209	0.0430655
BraCxxg003540.1	11.7535	0.00262622	0.0436378
BraC08g032710.1	11.7335	4.20327e-21	3.86541e-18
BraC08g018120.1	11.7258	0.00268826	0.044392
BraC05g045150.1	11.3705	1.08856e-20	9.07209e-18
BraC09g007000.1	10.7211	5.40343e-17	3.06605e-14
BraC07g039480.1	10.5348	5.17162e-11	1.24254e-08
BraC08g026550.1	10.1551	1.70332e-15	7.96945e-13
BraC03g060420.1	10.1085	9.79392e-16	4.92819e-13
BraC07g019980.1	10.0182	2.81648e-15	1.29484e-12
BraC03g058680.1	9.83693	3.39973e-12	9.44451e-10
BraC01g030290.1	9.54549	8.71012e-13	2.76536e-10
BraC09g057270.1	9.5245	9.02528e-07	7.54152e-05
BraC07g017490.1	9.49708	0.000291596	0.00857969
BraC09g047040.1	9.47245	0.000141087	0.004781
BraC09g052030.1	9.44396	0.000147622	0.00495834
BraC09g001640.1	9.36941	1.18362e-06	9.28407e-05
BraC01g038730.1	9.29891	1.05169e-06	8.44805e-05
BraC10g023690.1	9.20522	0.00034616	0.00976904
BraC05g002010.1	9.12726	0.000378906	0.0105371
BraC06g050410.1	9.09163	8.2429e-08	9.31482e-06
BraC09g069300.1	9.03523	0.000398181	0.0109701
BraC08g023290.1	8.90753	0.000595314	0.0148656
BraC08g014230.1	8.76518	6.97136e-10	1.38746e-07
BraC03g053410.1	8.70377	1.378e-09	2.55207e-07
BraC07g018390.1	8.62828	1.74262e-07	1.76707e-05
BraC09g007910.1	8.6171	0.00144846	0.0283412
BraC09g046590.1	8.59993	0.00128025	0.025945
BraC10g031060.1	8.57559	1.48287e-07	1.55696e-05
BraC10g035370.5	8.56733	1.74255e-07	1.76707e-05
BraC04g028070.1	8.39293	0.00187372	0.0341794
BraC01g045160.1	8.30332	5.51028e-07	4.94793e-05
BraC03g043120.1	8.25829	1.189e-07	1.26913e-05
BraC05g037450.1	8.2492	0.0022257	0.0387449
BraC10g024340.1	8.20689	0.00249999	0.0422138
BraC04g005970.1	8.0342	2.52415e-07	2.46581e-05
BraC05g011670.1	7.88467	0.000393018	0.0108391
BraC05g034580.1	7.84176	7.6275e-06	0.000456094
BraC07g005760.1	7.65504	3.42058e-06	0.00022863
BraC07g016980.1	7.5266	0.000230191	0.0071135
BraC09g019290.1	7.43651	0.00109494	0.0232343
BraC05g011630.1	7.35747	2.73776e-05	0.00131494
BraC08g005170.1	7.26359	6.09031e-07	5.36048e-05
BraC08g031960.1	7.24882	3.74268e-05	0.00165254
BraC02g021840.1	7.19502	0.00117037	0.0242888
BraC05g049950.1	7.0269	0.000525937	0.013565
BraC09g053020.1	6.97962	0.000408061	0.0111502
BraC03g040200.1	6.95689	0.00142638	0.0280533
BraC05g028510.1	6.92579	0.00114938	0.0240038
BraC10g018350.1	6.89114	0.00301177	0.0480388
BraC03g000420.1	6.8858	0.00131381	0.0264336
BraC09g050370.1	6.88192	0.000264339	0.00795674
BraC09g022890.1	6.86384	0.00273654	0.0449858
BraC03g018710.1	6.84299	0.00247177	0.0418537
BraC09g006050.1	6.82762	0.00125136	0.0255143
BraC06g038450.1	6.82261	0.000448215	0.0120015
BraC10g025010.1	6.72412	0.000329592	0.00944135
BraC02g040960.1	6.6951	0.000380918	0.010571
BraC03g039530.1	6.61822	0.00123762	0.0253824
BraC03g054730.1	6.55479	0.000800757	0.0186022
BraC09g010220.1	6.54818	0.00081997	0.0189168
BraC03g003670.1	6.45296	0.00256423	0.0428749
BraC02g020890.1	6.45112	0.00154855	0.0297538
BraC01g041100.1	6.43962	0.00115893	0.0241277
BraC04g001250.1	6.36601	0.00302485	0.0481323
BraC06g008380.1	6.34446	0.00201212	0.0359789
BraC09g064130.1	6.19793	0.00306203	0.0484836
BraC03g030230.1	6.12693	1.5952e-08	2.31209e-06
BraC02g045780.1	5.88665	2.20388e-51	6.53059e-48
BraC09g058400.1	5.8002	0.000456781	0.0121894
BraC05g038110.1	5.74119	2.70581e-06	0.000190399
BraCxxg010190.1	5.5675	7.58076e-19	5.05428e-16
BraC01g041990.1	5.5522	1.05731e-11	2.84822e-09
BraC02g011060.1	5.31216	4.96103e-58	1.65382e-54
BraC09g028940.1	5.20505	0.000287675	0.00849614
BraC01g042020.1	5.19171	6.28105e-08	7.41191e-06
BraC10g023330.1	5.10455	0.0030568	0.0484836
BraC10g003670.1	4.9271	8.42079e-05	0.00316381
BraC02g009330.1	4.88587	4.66823e-10	9.65991e-08
BraC07g021380.1	4.84956	6.69982e-20	4.96326e-17
BraC09g019020.1	4.73041	2.94219e-05	0.00138387
BraC09g049540.1	4.70992	0.00203738	0.0363043
BraC03g059870.1	4.69817	2.32134e-08	3.15856e-06
BraC03g021940.1	4.55408	2.19784e-05	0.00109559
BraC02g020030.1	4.54426	1.96157e-06	0.000145355
BraC03g057100.1	4.45069	8.32382e-26	1.10994e-22
BraC02g047140.1	4.4502	1.16735e-08	1.78919e-06
BraC03g042000.1	4.40846	2.06922e-06	0.000150776
BraC01g033320.1	4.23637	0.000657424	0.0159971
BraC01g006670.1	4.23288	0.000566115	0.0142836
BraC01g025170.1	4.22326	0.00223894	0.0389246
BraC01g012220.1	4.10173	1.70128e-05	0.000887894
BraC03g012290.1	4.09242	0.0018913	0.0343825
BraC03g053680.1	4.05488	0.0025574	0.0428144
BraC02g006570.1	4.00993	1.11152e-15	5.38967e-13
BraC03g019980.1	3.9414	0.00253053	0.042498
BraC03g060400.1	3.93421	2.83492e-07	2.73929e-05
BraC08g031800.1	3.93364	1.92176e-05	0.00097436
BraC04g025680.1	3.92001	0.00307076	0.0484836
BraC08g011970.1	3.88779	0.000356089	0.0100069
BraC01g049750.1	3.88758	2.47245e-06	0.000175367
BraC03g060390.1	3.84216	2.88173e-12	8.17584e-10
BraC01g045460.1	3.76534	0.00018763	0.0060288
BraC06g004620.1	3.70011	2.84063e-05	0.00134559
BraC10g022320.1	3.69845	1.08043e-10	2.44186e-08
BraC10g014650.1	3.69005	0.000110533	0.00391995
BraC09g060810.1	3.68562	8.94512e-05	0.0033087
BraC09g043680.1	3.67693	0.000823273	0.0189438
BraC05g016580.1	3.60981	2.35834e-05	0.00116042
BraC04g025100.1	3.6085	4.86498e-05	0.00201466
BraC08g034890.1	3.59947	3.4852e-19	2.38325e-16
BraC03g013400.1	3.53826	0.000307684	0.00890946
BraC02g004710.1	3.49958	0.00140615	0.0277988
BraC03g021560.1	3.45099	4.49624e-08	5.5514e-06
BraC04g001950.1	3.42868	0.000375704	0.0104598
BraC01g042000.1	3.41246	4.69839e-06	0.000300483
BraC03g043930.1	3.36893	9.64672e-07	7.86442e-05
BraC01g021970.1	3.36848	0.0011076	0.0234247
BraC04g005630.1	3.27354	0.00162039	0.0307932
BraC10g025470.1	3.25039	0.00042068	0.0114248
BraC10g025370.1	3.24304	5.18387e-13	1.72811e-10
BraC03g056780.1	3.21987	2.21938e-06	0.000160839
BraC01g031630.1	3.20007	3.9072e-06	0.000255689
BraC03g063800.1	3.19019	6.09534e-05	0.00242984
BraC06g013950.1	3.1884	4.6364e-05	0.00194415
BraC06g004130.1	3.15425	0.00245428	0.0416634
BraC02g012900.1	3.14692	0.00306869	0.0484836
BraC08g000190.1	3.13378	0.0010524	0.0226161
BraC02g048240.1	3.10965	0.000103197	0.00371914
BraC10g016900.1	3.08658	4.7518e-05	0.0019756
BraC02g039290.1	3.05872	0.00063113	0.0154845
BraC01g048350.1	2.98595	0.000788158	0.0183736
BraC10g010100.1	2.98024	2.98525e-05	0.00139918
BraC09g003280.1	2.87917	2.60151e-12	7.62415e-10
BraC09g012200.1	2.87329	0.000645048	0.0157754
BraC06g009000.1	2.84504	0.00188025	0.0342516
BraC03g061630.1	2.83641	0.000251782	0.00768281
BraC03g051300.1	2.8185	1.57414e-05	0.000832951
BraC01g037850.1	2.80943	2.00076e-06	0.000146993
BraC03g067470.1	2.7594	1.41101e-05	0.000761744
BraC03g059650.1	2.75779	1.34162e-12	4.06588e-10
BraC09g014020.1	2.72024	0.000332225	0.00950655
BraC03g004070.1	2.70366	0.000117621	0.0041274
BraC01g042010.1	2.7004	0.000298805	0.0087276
BraC09g001850.1	2.69044	2.91404e-07	2.80558e-05
BraC05g048400.1	2.68372	5.40023e-05	0.00220549
BraC07g018080.1	2.65711	0.00235362	0.0403657
BraC01g048660.1	2.63551	0.00259795	0.0432488
BraC10g006910.2	2.63488	2.78267e-05	0.00132757
BraC03g050600.1	2.60548	0.000131968	0.00452954
BraC07g020690.1	2.60301	0.00169145	0.031767
BraC04g011130.1	2.59386	0.000916226	0.0204134
BraC07g026410.1	2.58814	0.00271958	0.0447472
BraC03g022960.1	2.58356	0.000168312	0.00553479
BraC04g028100.1	2.57919	3.19123e-05	0.00147647
BraC03g059630.1	2.57507	3.72368e-07	3.50907e-05
BraC01g024650.1	2.57248	2.32315e-10	5.163e-08
BraC06g029240.1	2.55737	3.41355e-05	0.00155028
BraC09g007420.1	2.52536	0.00271294	0.044689
BraC10g006520.1	2.52095	0.00204885	0.0364515
BraC07g009390.1	2.5042	0.00304534	0.0483718
BraC03g055830.1	2.47065	0.000336996	0.00959162
BraC01g040520.1	2.42038	5.88806e-05	0.00235465
BraC07g027620.1	2.41662	7.05778e-07	6.09139e-05
BraC09g008990.1	2.4022	0.000211179	0.00662581
BraC03g064920.1	2.40136	0.000487702	0.0128017
BraC09g038660.1	2.38808	0.000138962	0.00472701
BraC03g027860.1	2.38185	0.00293958	0.0472548
BraC07g019880.1	2.37199	0.000188601	0.00605272
BraC06g020590.1	2.33503	0.00179293	0.0331054
BraC07g010660.1	2.32997	2.41115e-10	5.27073e-08
BraC03g063890.1	2.32775	0.00259474	0.0432224
BraC07g041420.1	2.31083	2.86459e-15	1.29484e-12
BraC08g023400.1	2.30925	0.0029701	0.047602
BraC07g043020.1	2.29216	9.13089e-05	0.00336342
BraC02g025780.1	2.28118	0.000136974	0.00467129
BraC07g020430.1	2.27208	0.00122677	0.025225
BraC03g052960.1	2.26135	0.000368688	0.0102851
BraC03g007030.1	2.25869	0.000692309	0.0166786
BraC08g013780.1	2.24584	0.00168397	0.0316824
BraC06g032490.1	2.23241	0.00055389	0.0140781
BraC08g022470.1	2.23173	0.000812263	0.0187714
BraC01g012230.1	2.21654	0.000278114	0.00827794
BraC02g038020.1	2.20618	0.00014555	0.00489493
BraC09g005590.1	2.20409	0.000315733	0.00908337
BraC05g010230.1	2.20186	0.00161629	0.0307453
BraC10g014100.1	2.20035	6.55692e-06	0.000400152
BraC01g019310.1	2.19794	0.00111622	0.0235686
BraC03g050760.1	2.19661	2.83877e-06	0.000196642
BraC03g054930.1	2.17495	0.000980827	0.0213881
BraC01g040170.1	2.15775	3.43398e-11	8.75857e-09
BraC07g009130.1	2.15662	0.000625338	0.0154044
BraC01g033920.1	2.13553	0.000512673	0.0132743
BraC03g027230.1	2.13291	7.79452e-05	0.00299381
BraC09g060630.1	2.12914	1.31918e-06	0.000102238
BraC06g038950.1	2.09874	0.000759022	0.0178977
BraC09g067450.1	2.07748	0.00151892	0.0293112
BraC02g027050.1	2.05119	0.000720721	0.0171769
BraC08g030750.1	2.03955	0.000270389	0.00809314
BraC09g028690.1	1.98015	0.00191655	0.0347231
BraC05g011570.1	1.96867	0.00271983	0.0447472
BraC01g010310.1	1.96808	0.00244662	0.0415598
BraC06g031190.1	1.96667	3.4326e-05	0.00155028
BraC09g059890.1	1.96576	1.10763e-10	2.4823e-08
BraC03g051060.1	1.94956	2.19856e-06	0.000159764
BraC02g008810.1	1.94049	0.00242818	0.0413519
BraC01g025280.1	1.90907	2.26224e-07	2.23451e-05
BraC01g047320.1	1.89934	4.708e-05	0.00196184
BraC06g037190.1	1.8963	0.000547161	0.0139906
BraC03g061850.1	1.89112	3.40965e-08	4.37173e-06
BraC04g033540.1	1.88862	1.24807e-05	0.000687701
BraC09g043040.1	1.88502	0.000693905	0.0166935
BraC04g031170.1	1.88298	0.000231003	0.00712212
BraC10g035540.2	1.87127	1.92429e-08	2.65901e-06
BraC07g029700.1	1.86895	2.74584e-05	0.00131494
BraC03g052220.1	1.86512	0.00011401	0.0040209
BraC03g050880.1	1.8645	9.29794e-06	0.000539058
BraC06g003130.2	1.86002	5.11049e-05	0.00209868
BraC09g008500.1	1.85887	0.000404371	0.0110834
BraC02g022290.1	1.81854	0.00105879	0.0227166
BraC04g034480.1	1.81627	0.000961245	0.0211247
BraC08g035910.1	1.78563	9.36344e-06	0.000541678
BraC10g004350.1	1.75706	0.0019653	0.0353662
BraC07g043210.1	1.74283	0.0021312	0.0375657
BraC10g034150.1	1.73775	0.0012114	0.0249859
BraC08g031970.1	1.73632	9.55229e-07	7.83846e-05
BraC07g025620.1	1.73425	9.84342e-08	1.09381e-05
BraC03g052460.1	1.72877	3.99743e-07	3.70165e-05
BraC06g004720.1	1.72814	0.000336793	0.00959162
BraC10g010080.1	1.72344	0.000230749	0.00712212
BraC05g009960.1	1.7165	0.000933346	0.0206739
BraC03g053970.1	1.7052	1.64469e-17	9.53528e-15
BraC03g037570.1	1.66126	0.00245629	0.0416644
BraC01g023330.1	1.65284	8.36748e-10	1.62885e-07
BraC04g016160.1	1.6471	3.85264e-05	0.00168436
BraC05g030810.1	1.6446	6.60089e-20	4.96326e-17
BraC06g035770.1	1.63785	0.00147023	0.028641
BraC05g038320.1	1.63695	2.90415e-05	0.00137081
BraC02g009650.1	1.63507	8.4229e-05	0.00316381
BraC09g000660.1	1.62674	0.002076	0.0367964
BraC08g022590.1	1.62513	0.00232255	0.0399613
BraC06g041390.1	1.61439	0.000481482	0.0126758
BraC03g054960.1	1.6062	3.84711e-05	0.00168436
BraC07g032510.1	1.59515	2.05949e-06	0.000150776
BraC10g030970.1	1.58243	1.28799e-05	0.000705327
BraC06g001670.1	1.57175	7.75263e-06	0.000461916
BraC03g048590.1	1.53186	0.00195129	0.0351377
BraC06g010770.1	1.52746	0.00138134	0.0274917
BraC05g044900.1	1.52563	0.000181443	0.00585115
BraC10g007520.1	1.51662	0.00241131	0.0411185
BraC01g013370.1	1.50859	0.000174625	0.0057034
BraC08g021480.1	1.50635	7.49638e-05	0.00290583
BraC10g035680.1	1.50449	0.0018001	0.0331767
BraC05g016090.1	1.4982	5.26704e-05	0.00215771
BraC07g030140.1	1.49635	0.000158439	0.00526205
BraC04g015350.1	1.48366	3.64892e-05	0.00162189
BraC03g017400.1	1.48034	0.000450218	0.012043
BraC03g049540.1	1.47806	0.000596215	0.0148742
BraC09g001370.1	1.46514	0.000129867	0.00446894
BraC06g006330.1	1.46479	0.000902429	0.0201903
BraC03g039340.1	1.46429	0.00243199	0.0413798
BraC09g036390.1	1.4573	0.000143354	0.00485165
BraC04g017990.1	1.45557	3.96036e-07	3.6801e-05
BraC10g035580.1	1.45313	2.05394e-07	2.05927e-05
BraC10g026100.1	1.45118	0.000197736	0.00627041
BraC09g050650.1	1.45084	1.0364e-07	1.13743e-05
BraC03g041900.1	1.4466	1.82518e-05	0.000934275
BraC04g012010.2	1.42055	0.00117341	0.0242962
BraC02g008220.1	1.40957	0.00167226	0.0315177
BraC09g060910.1	1.40624	0.00215756	0.0379051
BraC05g000700.1	1.40612	0.00283809	0.0460676
BraC10g015190.1	1.39714	0.000538823	0.0138438
BraC03g063430.1	1.37171	0.0013902	0.0276269
BraC09g014950.1	1.37132	2.85567e-09	5.04356e-07
BraC03g054060.1	1.36974	0.000127166	0.00440131
BraC02g019830.1	1.36801	3.44838e-11	8.75857e-09
BraC03g025700.1	1.36751	5.60264e-05	0.00226733
BraC06g018750.1	1.35792	0.000140966	0.004781
BraC09g007330.1	1.35756	1.00529e-06	8.12425e-05
BraC03g069030.1	1.35717	0.00220941	0.0386424
BraC05g040460.1	1.35671	1.09252e-05	0.000613397
BraC06g022430.1	1.34928	0.000447718	0.0120002
BraC09g066330.1	1.34483	0.000150176	0.00501885
BraC09g043860.1	1.34343	0.00201284	0.0359789
BraCxxg012140.1	1.34285	2.97042e-08	3.92169e-06
BraC03g000120.1	1.33976	0.000557083	0.0141096
BraC03g034340.2	1.32463	0.000763882	0.0179636
BraC07g017260.1	1.31863	1.99174e-05	0.00100411
BraC07g009000.1	1.31572	3.28789e-08	4.25654e-06
BraCxxg007710.1	1.31374	0.00224149	0.0389435
BraC06g007310.1	1.31052	0.00181848	0.0334001
BraC04g022580.1	1.29504	5.60577e-09	9.40253e-07
BraC02g008750.1	1.29494	6.9007e-08	7.93254e-06
BraC08g028390.1	1.29332	0.00302451	0.0481323
BraC03g056530.1	1.29255	3.01992e-05	0.00141048
BraC04g033440.1	1.28719	0.0019025	0.0345155
BraC03g040340.1	1.28095	1.88808e-06	0.000141046
BraC03g057290.1	1.27957	8.16732e-07	6.91474e-05
BraC07g015430.1	1.27558	1.31681e-05	0.000716695
BraC09g061360.1	1.26026	0.000945491	0.0208736
BraC09g022560.1	1.23456	0.000202343	0.00640129
BraC03g019300.1	1.23354	0.00160599	0.0306148
BraC05g043310.1	1.22821	0.000358907	0.0100649
BraC01g005500.1	1.22635	0.0014783	0.0287353
BraC06g004530.1	1.21813	9.74905e-05	0.00356161
BraC06g039580.1	1.21668	2.91322e-13	1.02227e-10
BraC10g000390.1	1.2126	1.88218e-05	0.000957936
BraC03g058090.1	1.20957	0.0026648	0.0441687
BraC10g030690.1	1.20531	9.69499e-05	0.00354672
BraC06g002850.1	1.19812	0.0019433	0.0350411
BraC03g000440.1	1.18865	0.00302985	0.0481831
BraC08g020610.1	1.18672	0.000405117	0.0110925
BraC09g000490.1	1.18506	0.0001141	0.0040209
BraC06g012170.1	1.18385	9.98505e-05	0.0036329
BraC03g047090.1	1.18339	3.97839e-05	0.00172034
BraC01g011360.1	1.17515	0.00128886	0.0260399
BraC01g020420.1	1.1744	0.00207789	0.0367964
BraC03g020300.1	1.17382	6.61533e-06	0.000402795
BraC03g014450.1	1.17307	0.000647744	0.0158193
BraC07g022820.1	1.1706	0.000348521	0.00982526
BraC02g037170.1	1.16976	6.43154e-07	5.60532e-05
BraC04g030280.1	1.16272	0.00108141	0.0230351
BraC05g012090.1	1.15817	0.0015842	0.0302763
BraC02g023950.1	1.1577	2.64793e-06	0.000187315
BraC01g012470.1	1.15422	0.00207248	0.0367737
BraC01g048840.1	1.15219	0.00273771	0.0449858
BraC10g012670.1	1.14627	8.04294e-05	0.00305261
BraC01g004490.1	1.13443	3.40861e-05	0.00155028
BraC02g039480.1	1.1342	0.00221971	0.0387164
BraC03g057070.1	1.12877	7.34887e-09	1.20501e-06
BraC10g032610.1	1.12796	3.14405e-06	0.000214705
BraC03g042140.1	1.12707	0.00148961	0.028913
BraC06g012220.1	1.1199	0.000467519	0.0123939
BraC08g001250.1	1.11597	0.000170795	0.00560261
BraC01g039080.1	1.11597	7.97096e-09	1.28835e-06
BraC05g042240.2	1.11011	0.00108101	0.0230351
BraC10g030090.1	1.10158	1.9905e-06	0.000146643
BraC02g023350.1	1.09735	0.00122966	0.0252461
BraC09g016530.1	1.0943	0.000614064	0.0151915
BraC04g017970.1	1.09108	1.19866e-05	0.000668769
BraC02g007710.1	1.0848	0.00179295	0.0331054
BraC05g038620.1	1.08243	0.00112981	0.0237438
BraC09g055150.1	1.08162	2.71221e-08	3.61699e-06
BraC03g043100.1	1.08131	0.00154733	0.0297519
BraC03g050890.1	1.08025	0.000229692	0.00710631
BraC02g016480.1	1.07464	0.000196745	0.00624641
BraC08g030210.1	1.07096	0.00131453	0.0264336
BraC10g005850.2	1.06752	1.12267e-05	0.000629004
BraC04g033980.1	1.06528	2.54503e-05	0.00123831
BraC05g032090.1	1.06386	0.00251092	0.0423019
BraC02g012250.1	1.06135	0.000254136	0.00773694
BraC02g046880.1	1.05782	0.00184793	0.0338477
BraC07g041290.1	1.05481	0.00203906	0.0363043
BraC03g015900.1	1.05358	2.36528e-05	0.00116169
BraC08g030870.1	1.04789	4.50631e-05	0.00189856
BraC03g058120.1	1.04492	0.00262388	0.0436261
BraC10g025210.1	1.04304	0.00143732	0.0282267
BraC02g007360.1	1.03606	3.401e-06	0.000227892
BraC04g028820.1	1.03187	1.60509e-07	1.66561e-05
BraC02g014520.1	1.02875	0.000862015	0.0196153
BraC10g004560.1	1.02464	0.000273062	0.008164
BraC09g006690.1	1.02418	0.000457061	0.0121894
BraC10g034250.1	1.02315	0.000189859	0.00608575
BraC04g021120.1	1.02285	1.91109e-08	2.65901e-06
BraC03g000210.1	1.02016	0.00287744	0.0465323
BraC09g012220.1	1.0186	6.03471e-05	0.00240928
BraC03g057870.1	1.01709	0.00117465	0.0243032
BraC04g018000.1	1.01608	0.000488723	0.0128159
BraC01g002560.1	1.0157	1.26557e-05	0.00069462
BraC08g023560.1	1.01467	0.00241068	0.0411185
BraC03g012960.1	1.0127	0.00054293	0.0139091
BraC09g060190.1	1.00893	0.000115957	0.0040744
BraC05g042210.1	1.00605	0.00229937	0.0397163
BraC09g005720.1	1.00527	7.4255e-05	0.00288315
BraC01g012490.1	1.00245	0.00200583	0.0359499
BraC01g020580.1	1.00021	1.36608e-05	0.000740488
BraC08g017610.1	-1.00055	0.000741578	0.0175797
BraC08g010540.1	-1.00271	0.000145499	0.00489493
BraC02g036500.1	-1.00454	1.82544e-06	0.000137521
BraC06g051380.1	-1.00522	7.68393e-05	0.00296131
BraC06g019640.1	-1.00535	3.85661e-08	4.89771e-06
BraC05g044550.1	-1.00568	0.00267244	0.044213
BraC09g050910.1	-1.00659	7.10835e-05	0.00278374
BraC01g039940.1	-1.00857	1.27079e-06	9.88066e-05
BraC05g046090.1	-1.01695	0.00238776	0.0408462
BraC08g029280.1	-1.01923	3.29506e-05	0.00150946
BraC06g015090.1	-1.02391	0.000441379	0.0118769
BraC03g048630.1	-1.0254	3.93985e-11	9.63962e-09
BraC03g008360.1	-1.02548	0.000123785	0.0043018
BraC01g010580.1	-1.02674	0.00107254	0.0229195
BraC03g019360.1	-1.0318	5.96015e-06	0.000368796
BraC06g005870.1	-1.03822	0.000589645	0.0147378
BraC09g039600.1	-1.04196	0.000155413	0.00516797
BraC08g001720.1	-1.04296	0.00212875	0.0375473
BraC05g045050.1	-1.04303	0.00104615	0.0225361
BraC10g026970.1	-1.04334	0.000143701	0.00485725
BraC10g001810.1	-1.04495	0.00109298	0.0232261
BraC03g030330.1	-1.05214	1.29841e-07	1.3741e-05
BraC04g008430.1	-1.05281	9.18916e-06	0.000536249
BraC06g033930.1	-1.05495	2.34443e-06	0.000168527
BraC03g052750.1	-1.06019	6.47646e-06	0.000396149
BraC03g053070.2	-1.0604	7.34629e-05	0.0028727
BraC01g003150.1	-1.06153	5.21844e-14	1.93292e-11
BraC09g059650.1	-1.06228	1.48014e-05	0.000797454
BraC07g029070.1	-1.06383	3.68329e-05	0.00163172
BraC06g021490.1	-1.06389	0.00255561	0.0428113
BraC03g025810.1	-1.06553	2.98332e-15	1.32604e-12
BraC07g018210.1	-1.06728	0.00031124	0.00898318
BraC08g012730.1	-1.06777	0.000149935	0.00501885
BraC10g001340.1	-1.0726	1.77033e-07	1.78837e-05
BraC03g056330.1	-1.08218	5.19032e-06	0.000325696
BraC01g046210.1	-1.08787	0.00119263	0.0246389
BraC02g018740.1	-1.08947	2.65159e-09	4.77806e-07
BraC07g039070.1	-1.09143	6.79417e-08	7.90904e-06
BraC04g022680.1	-1.09203	0.00115316	0.0240262
BraC04g004070.1	-1.09238	1.52395e-07	1.59381e-05
BraC08g000590.1	-1.09285	3.96879e-14	1.49076e-11
BraC02g005120.1	-1.09586	0.00194987	0.0351358
BraC03g037320.1	-1.09745	0.000205123	0.0064586
BraC09g007550.1	-1.09949	1.64829e-08	2.3555e-06
BraC07g041190.1	-1.10125	1.05906e-08	1.6517e-06
BraC03g006080.1	-1.10483	0.00317651	0.0498907
BraC05g033460.1	-1.10849	5.50308e-06	0.000343704
BraC10g033850.1	-1.11409	9.82855e-05	0.00358574
BraC03g062940.1	-1.11546	3.512e-06	0.000234154
BraC01g005890.1	-1.11646	0.000856016	0.0194954
BraC05g002850.1	-1.12395	1.76188e-05	0.00091061
BraC07g026180.1	-1.12585	2.93816e-06	0.000201953
BraC09g065620.1	-1.1281	0.000254883	0.00775083
BraC01g000200.1	-1.12969	2.69616e-07	2.61469e-05
BraC06g042840.1	-1.13069	0.00137778	0.0274484
BraC05g002470.1	-1.13243	0.000825817	0.018986
BraC07g037490.1	-1.13319	0.000290484	0.00856169
BraC05g003830.1	-1.13571	5.35617e-14	1.95676e-11
BraC05g043170.1	-1.14054	0.00170488	0.031907
BraC03g045600.1	-1.14379	0.00110271	0.0233585
BraC10g027360.2	-1.14419	5.83334e-08	6.94506e-06
BraC06g048320.1	-1.14664	1.08216e-05	0.000610604
BraC06g033960.1	-1.14723	0.00264389	0.0438768
BraC02g015450.1	-1.14745	3.32202e-08	4.27995e-06
BraC04g026300.1	-1.14823	1.91578e-08	2.65901e-06
BraC03g051200.1	-1.14918	1.62815e-05	0.000858123
BraC07g038570.1	-1.15021	6.80124e-07	5.88904e-05
BraC05g001250.1	-1.15365	8.23909e-07	6.95343e-05
BraC03g049590.1	-1.15623	1.49758e-06	0.000114601
BraC07g031100.1	-1.15685	0.000314432	0.00905571
BraC01g049180.1	-1.1569	6.04038e-06	0.000372035
BraC01g001090.1	-1.16562	3.43069e-05	0.00155028
BraC07g037000.1	-1.16752	4.09275e-06	0.000264285
BraC10g027730.1	-1.17096	0.000108454	0.00386679
BraC09g041940.1	-1.19294	1.63111e-08	2.35135e-06
BraC06g013540.1	-1.19407	0.000727362	0.0173197
BraC08g030970.1	-1.19761	0.000981827	0.0213924
BraC10g025590.1	-1.19979	0.00200913	0.0359607
BraC01g040560.1	-1.20242	0.000719427	0.0171614
BraC04g008730.1	-1.20452	0.000615385	0.0152017
BraC09g010940.1	-1.21226	1.7259e-08	2.42253e-06
BraC02g044250.1	-1.21417	0.00251482	0.0423408
BraC10g012790.1	-1.21621	2.84942e-06	0.000196666
BraC03g046380.1	-1.21954	3.99268e-05	0.00172299
BraC03g010260.1	-1.22133	0.000327235	0.00939401
BraC09g003400.1	-1.22155	0.000606746	0.0150384
BraC08g029680.1	-1.22279	0.000303224	0.00881863
BraC02g043870.1	-1.22446	0.00275091	0.0450916
BraC01g007190.1	-1.22712	5.81388e-08	6.94506e-06
BraC09g013290.1	-1.2292	3.85341e-07	3.61854e-05
BraC01g002370.1	-1.23208	0.000106895	0.00382143
BraC03g043580.1	-1.23772	7.58927e-07	6.48713e-05
BraC03g053230.1	-1.24009	3.29977e-05	0.00150946
BraC03g006730.1	-1.24391	1.05284e-08	1.65165e-06
BraC02g023300.1	-1.24659	7.75951e-06	0.000461916
BraC07g016560.1	-1.24694	0.000118088	0.00413292
BraC06g039330.1	-1.24999	1.05023e-05	0.000599085
BraC02g009740.1	-1.2508	0.000420148	0.0114219
BraC09g059040.1	-1.25145	4.75003e-08	5.81094e-06
BraC09g012710.1	-1.25225	5.49266e-05	0.00223515
BraC07g009300.1	-1.25683	1.81857e-06	0.000137392
BraC05g020830.1	-1.26385	0.00102182	0.0220477
BraC07g028710.1	-1.26893	0.000345528	0.00976904
BraC01g041400.1	-1.27048	2.38076e-06	0.000170679
BraC02g044810.1	-1.27662	4.6565e-05	0.00194646
BraC10g013770.1	-1.27866	0.00141084	0.0278296
BraC07g020900.1	-1.28247	5.6377e-05	0.00227806
BraC03g055760.1	-1.29274	1.08605e-12	3.40753e-10
BraC10g000290.1	-1.30103	0.000728348	0.0173277
BraC09g016120.1	-1.30392	7.25457e-06	0.000436732
BraC03g017460.1	-1.30437	0.00049762	0.0129853
BraC06g006550.1	-1.30513	0.00217083	0.0380747
BraC09g070920.1	-1.31325	0.00140159	0.0277705
BraC09g023970.1	-1.31993	0.00150899	0.0292041
BraC02g028680.1	-1.32489	0.000904463	0.0202189
BraC07g004040.1	-1.32981	0.000126084	0.00437259
BraC03g040430.1	-1.33266	0.00281243	0.0457904
BraC09g043020.1	-1.33488	0.00175707	0.0326092
BraC01g007200.1	-1.3349	0.00107716	0.0229999
BraC06g015230.1	-1.33618	0.00206811	0.0367206
BraC09g041030.1	-1.34799	0.000786985	0.0183623
BraC08g006360.1	-1.34868	0.000167684	0.00552096
BraC09g063010.1	-1.3491	0.00145679	0.0284415
BraC03g049560.1	-1.36092	0.00154486	0.0297258
BraC01g018660.1	-1.3731	0.00185365	0.0339294
BraC10g015980.1	-1.37417	0.00269802	0.0445256
BraC09g009530.1	-1.38131	0.000407397	0.0111435
BraC08g005880.1	-1.3832	3.91308e-20	3.14924e-17
BraC09g007580.1	-1.38478	0.000219432	0.00684447
BraC09g054870.1	-1.3893	0.00275021	0.0450916
BraC09g059130.1	-1.39561	5.69439e-05	0.00229055
BraC03g058390.2	-1.39735	0.000295001	0.00863598
BraC03g036640.1	-1.39831	0.000652267	0.0159152
BraC05g029030.1	-1.40257	0.000908795	0.02029
BraC08g027200.1	-1.40666	0.000790304	0.0184075
BraC02g028860.1	-1.4115	1.18115e-06	9.28407e-05
BraC07g039490.1	-1.41249	6.21883e-06	0.000382143
BraC09g053560.1	-1.41345	3.07047e-05	0.00143055
BraC06g009650.1	-1.41496	0.00286484	0.0463607
BraC07g035160.1	-1.42241	1.16455e-12	3.56983e-10
BraCxxg009680.1	-1.43685	0.00232464	0.0399715
BraC09g074350.1	-1.43797	4.49263e-15	1.96416e-12
BraC02g003450.1	-1.44553	8.83541e-06	0.000519012
BraC05g034090.1	-1.45315	1.99108e-07	2.00378e-05
BraC09g068900.1	-1.46999	1.20392e-05	0.000670168
BraC02g020190.1	-1.47228	3.91171e-06	0.000255689
BraCxxg000480.1	-1.47647	8.47797e-05	0.00316716
BraC03g012340.1	-1.49195	0.000603911	0.01501
BraC03g043620.1	-1.49561	0.000128301	0.00442076
BraC05g032600.1	-1.49879	8.81034e-06	0.000518682
BraC04g006240.1	-1.50602	1.25166e-08	1.89662e-06
BraC09g070080.1	-1.50704	0.000607852	0.0150518
BraC05g016510.1	-1.51302	4.66159e-07	4.22857e-05
BraC05g050050.1	-1.5204	7.44086e-10	1.45912e-07
BraC06g049850.1	-1.53084	3.33273e-07	3.16301e-05
BraC01g015930.1	-1.53587	0.001162	0.0241727
BraC01g017910.1	-1.54352	3.39163e-06	0.000227837
BraC09g062870.1	-1.54377	0.00306262	0.0484836
BraC09g053860.1	-1.54415	1.10235e-07	1.19506e-05
BraC02g020880.1	-1.54892	1.09062e-05	0.000613397
BraC01g004650.1	-1.5508	0.00156529	0.0300323
BraC02g033460.1	-1.55099	0.00252313	0.0424272
BraC05g021310.1	-1.55334	0.00165935	0.0313186
BraC10g016040.1	-1.55685	0.000332898	0.00951561
BraC07g011630.1	-1.56297	9.25982e-06	0.000538533
BraC09g019960.1	-1.56859	5.74449e-05	0.00230723
BraC01g025160.1	-1.5786	5.28945e-05	0.00216357
BraC07g032720.1	-1.5831	7.76511e-08	8.88788e-06
BraC05g010330.1	-1.5832	0.000134927	0.00460738
BraC03g017250.1	-1.58912	0.00168456	0.0316824
BraC05g049790.1	-1.59056	0.000117907	0.00413201
BraC03g025740.1	-1.59069	2.54916e-05	0.00123831
BraC09g061540.1	-1.59531	0.000118888	0.00415546
BraC05g011070.1	-1.59677	0.00170706	0.0319207
BraC09g018040.1	-1.60326	0.0014037	0.0277709
BraC04g028970.1	-1.60755	0.000628204	0.0154269
BraC10g000160.1	-1.60835	1.06875e-05	0.000607551
BraC03g055550.1	-1.6139	9.88914e-08	1.09433e-05
BraC03g030220.1	-1.62173	7.42707e-05	0.00288315
BraC07g009240.1	-1.63004	3.47495e-05	0.00156279
BraC05g049610.1	-1.63024	5.46715e-16	2.85889e-13
BraC09g014110.1	-1.6307	1.67786e-05	0.000880843
BraC09g057960.1	-1.63123	0.00114551	0.0239793
BraC10g033750.1	-1.63203	0.00164947	0.0311542
BraC04g025640.1	-1.63814	2.06625e-09	3.80034e-07
BraC06g044860.1	-1.64502	2.47096e-08	3.34508e-06
BraC01g037650.1	-1.64788	5.19776e-08	6.30087e-06
BraC08g016070.1	-1.64826	3.20092e-14	1.2195e-11
BraC01g014140.1	-1.66386	0.000203723	0.00643151
BraC03g053880.1	-1.66971	9.51905e-08	1.06219e-05
BraC10g031510.1	-1.67492	5.13006e-06	0.000322674
BraC09g061910.1	-1.67705	1.65752e-05	0.000871882
BraC04g006690.1	-1.67786	8.21739e-06	0.000486999
BraC08g024580.1	-1.68452	0.00143672	0.0282267
BraC03g032010.1	-1.69161	0.000718844	0.0171614
BraC01g042220.1	-1.70936	0.000228041	0.00706411
BraC01g041190.1	-1.71206	5.29189e-09	8.98914e-07
BraC05g040200.1	-1.71256	0.00200819	0.0359607
BraC04g030440.1	-1.71896	4.06024e-05	0.00174088
BraC09g018770.1	-1.72049	0.00109175	0.0232184
BraC05g012210.1	-1.73929	3.86806e-05	0.00168834
BraC01g014880.1	-1.7517	3.42681e-05	0.00155028
BraC08g010070.1	-1.75769	0.00247673	0.0418845
BraC10g032570.1	-1.77085	0.00149917	0.0290773
BraC07g032330.1	-1.77093	0.00306937	0.0484836
BraC01g038500.1	-1.77206	5.88406e-07	5.19609e-05
BraC07g024190.1	-1.77812	1.08285e-05	0.000610604
BraC01g007380.1	-1.78079	0.000277213	0.00826033
BraC03g053390.1	-1.78156	0.00211481	0.0373757
BraC08g012370.1	-1.78392	3.1408e-21	2.9915e-18
BraC07g021410.1	-1.79904	2.21376e-08	3.02763e-06
BraC07g037550.1	-1.80079	0.00235088	0.0403468
BraC05g015750.1	-1.80295	8.41735e-05	0.00316381
BraC03g030960.1	-1.80905	0.00103961	0.0224134
BraC05g007920.1	-1.80924	0.000174723	0.0057034
BraC02g020930.1	-1.81467	0.00113726	0.0238627
BraC10g013190.1	-1.8436	4.28293e-08	5.31263e-06
BraC05g047800.1	-1.84748	9.86694e-05	0.00359483
BraC10g001580.1	-1.84827	2.38733e-05	0.00117036
BraC09g035100.1	-1.84976	4.04022e-06	0.000262162
BraC03g052560.1	-1.85237	0.00110677	0.0234247
BraC08g021310.1	-1.85502	0.000843003	0.0192814
BraC01g002340.1	-1.86018	0.00169989	0.0318583
BraC09g017530.1	-1.86383	0.000553479	0.0140781
BraC09g069290.1	-1.86859	3.84398e-11	9.58084e-09
BraC06g049650.1	-1.87084	9.05673e-05	0.00334072
BraC03g058150.1	-1.87228	0.00277062	0.0453311
BraC03g063310.1	-1.87421	3.88738e-11	9.59932e-09
BraC01g035640.1	-1.87484	0.00112979	0.0237438
BraC07g022220.1	-1.87766	6.36598e-06	0.000390286
BraC05g031220.1	-1.90984	0.0018801	0.0342516
BraC03g006500.1	-1.95422	0.00302025	0.0481323
BraC02g035040.1	-1.95633	2.71753e-06	0.00019072
BraC08g032230.1	-1.96129	2.82103e-05	0.00134107
BraC02g038290.1	-1.96329	8.25044e-06	0.000487421
BraC04g018620.1	-1.96491	0.00012743	0.00440212
BraC08g022680.1	-1.96904	0.000706727	0.0169341
BraC02g000300.1	-1.97316	4.22058e-05	0.00179806
BraC09g068980.1	-1.97768	0.000247392	0.00756617
BraC03g026000.1	-1.98028	0.00177821	0.0329556
BraC05g037470.1	-1.98647	0.000255384	0.00775721
BraC05g036370.1	-1.99011	2.12884e-09	3.88863e-07
BraC09g049510.1	-1.99878	4.31004e-07	3.9636e-05
BraC10g030900.1	-2.0018	4.76208e-05	0.0019756
BraC02g043470.1	-2.01652	1.47205e-06	0.000113136
BraC07g033760.1	-2.01743	6.65847e-07	5.7842e-05
BraC10g020410.1	-2.02463	6.83807e-08	7.90904e-06
BraC05g000500.1	-2.03772	2.17144e-07	2.1528e-05
BraC07g013320.1	-2.04497	4.97242e-08	6.05522e-06
BraC06g019670.1	-2.05726	6.57507e-11	1.55178e-08
BraC03g014390.1	-2.05872	8.98993e-17	4.99484e-14
BraC01g012760.1	-2.08183	2.96658e-07	2.84589e-05
BraC09g067090.1	-2.0909	0.00033533	0.00956461
BraC09g041900.1	-2.09382	0.000342157	0.00970743
BraC08g016080.1	-2.10904	1.72511e-08	2.42253e-06
BraC05g015620.1	-2.11735	3.13911e-05	0.00145848
BraC08g021800.1	-2.11881	5.498e-05	0.00223515
BraC03g000650.1	-2.12061	0.000158643	0.00526226
BraC08g002390.1	-2.12872	0.00222424	0.0387447
BraC08g010680.1	-2.17387	0.000841125	0.0192714
BraC10g030270.1	-2.17482	1.00607e-17	6.09793e-15
BraC07g003620.1	-2.18622	5.46971e-09	9.23238e-07
BraC09g025970.1	-2.18641	2.418e-09	4.38677e-07
BraC07g021950.1	-2.18767	3.33119e-06	0.00022491
BraC09g067060.1	-2.19394	3.53677e-08	4.51302e-06
BraC01g048700.1	-2.24096	0.00194076	0.0350411
BraC06g050580.1	-2.24104	4.35327e-16	2.36934e-13
BraC03g064670.1	-2.24397	2.21835e-19	1.55687e-16
BraC03g065210.1	-2.24706	1.0039e-09	1.91236e-07
BraC04g028730.1	-2.26539	0.000669716	0.0162665
BraC03g049930.1	-2.27729	2.77899e-08	3.68721e-06
BraC09g014240.1	-2.28252	3.3563e-12	9.42202e-10
BraC10g025700.1	-2.28583	0.000656297	0.0159843
BraC01g013580.1	-2.29822	0.00215451	0.0378832
BraC05g043120.1	-2.30549	4.33019e-10	9.16523e-08
BraC09g055730.1	-2.30842	0.000106846	0.00382143
BraC10g032460.1	-2.31602	0.000798574	0.0185677
BraC01g049240.1	-2.32383	7.56688e-14	2.72704e-11
BraC08g025680.1	-2.32742	7.05411e-06	0.000425625
BraC08g023140.1	-2.33715	0.00159705	0.0304662
BraC09g039200.2	-2.35997	4.30642e-05	0.00182588
BraC02g021000.1	-2.38862	2.68112e-06	0.000189161
BraC08g002760.1	-2.41726	0.00286239	0.0463491
BraC06g045510.1	-2.42888	0.000294786	0.00863598
BraC02g005010.1	-2.45021	0.000127724	0.00440654
BraC07g013970.1	-2.45364	7.44503e-06	0.000446183
BraC04g013340.1	-2.48395	4.1195e-05	0.00176345
BraC03g017730.1	-2.4845	1.08296e-05	0.000610604
BraC05g028920.1	-2.48843	4.82147e-16	2.57168e-13
BraC09g003180.1	-2.52916	0.00266969	0.0441949
BraC01g041320.1	-2.54184	0.00128077	0.025945
BraCxxg004900.1	-2.5829	8.90495e-69	3.39266e-65
BraC03g047290.1	-2.59395	4.64227e-32	7.73779e-29
BraC10g033760.1	-2.60364	6.75307e-13	2.19459e-10
BraC09g037880.1	-2.62063	5.23831e-09	8.95517e-07
BraC06g030230.1	-2.63172	1.55172e-05	0.000824359
BraC09g004840.1	-2.64886	0.000638613	0.0156536
BraC04g020650.1	-2.65475	1.71111e-05	0.000890089
BraC10g010810.1	-2.66556	9.97048e-07	8.08215e-05
BraC01g026170.1	-2.66853	8.47934e-05	0.00316716
BraC06g046400.1	-2.67606	0.00140782	0.0278099
BraC09g055450.1	-2.68251	0.000112248	0.00397021
BraC08g026340.1	-2.69499	0.000309357	0.0089482
BraC08g035020.1	-2.69525	6.89012e-05	0.00271422
BraC07g035280.1	-2.7046	0.000134056	0.0045835
BraC01g015590.1	-2.74026	2.80019e-05	0.00133354
BraC03g031960.1	-2.75498	2.19136e-36	4.87012e-33
BraC01g003000.1	-2.78174	6.72846e-10	1.34918e-07
BraC08g028460.1	-2.78258	7.93551e-14	2.82176e-11
BraC09g001530.1	-2.78961	3.82009e-09	6.61546e-07
BraC03g057920.1	-2.79237	4.08436e-11	9.90234e-09
BraC03g019110.1	-2.79248	4.19162e-05	0.00178858
BraC06g038990.1	-2.79857	0.000105907	0.00379627
BraC07g018910.1	-2.83317	8.26106e-06	0.000487421
BraC09g050440.1	-2.8466	8.01861e-05	0.00305261
BraC04g033090.1	-2.87421	9.27462e-05	0.00340738
BraC08g015780.1	-2.88638	0.00100918	0.0218737
BraC02g010770.1	-2.89981	1.39777e-05	0.000756126
BraCxxg007970.1	-2.92238	6.21179e-05	0.00247257
BraC03g056880.1	-2.93555	3.67371e-06	0.000243717
BraC05g049720.1	-2.95606	2.45698e-06	0.000174734
BraC08g003540.1	-2.97443	1.68449e-06	0.000127624
BraC09g071540.1	-2.99112	1.70159e-11	4.49305e-09
BraC10g002620.1	-3.01619	0.000918634	0.0204499
BraC01g036160.1	-3.08104	3.27632e-05	0.00150389
BraC10g019840.1	-3.10301	1.14444e-05	0.000639853
BraC02g007050.1	-3.10473	1.91123e-12	5.72703e-10
BraC03g053010.1	-3.14643	1.09619e-15	5.38967e-13
BraC10g025670.1	-3.17766	0.000303787	0.00882539
BraC03g016590.1	-3.23342	2.28026e-21	2.2523e-18
BraC02g000850.1	-3.26049	2.02805e-05	0.00101857
BraC09g069360.1	-3.26502	6.32686e-08	7.43308e-06
BraC02g045400.1	-3.27208	0.00125386	0.0255261
BraC01g043320.1	-3.28448	0.00133732	0.0267956
BraC06g008570.1	-3.30314	2.35042e-05	0.00116042
BraC07g038870.1	-3.30352	1.36222e-08	2.01902e-06
BraC03g007690.1	-3.32921	1.07042e-14	4.39184e-12
BraC09g064560.1	-3.36333	0.00182551	0.0335062
BraC08g017570.1	-3.39904	4.0051e-05	0.00172556
BraC09g006110.1	-3.40595	2.7626e-06	0.000192999
BraC10g001060.1	-3.41981	3.27504e-11	8.47981e-09
BraC05g031450.1	-3.46267	3.02315e-08	3.95299e-06
BraC09g018190.1	-3.47669	5.77051e-25	6.99517e-22
BraC07g000300.1	-3.4841	4.28164e-05	0.00181826
BraC03g056740.1	-3.49822	1.1053e-09	2.08142e-07
BraC07g021110.1	-3.50053	9.04904e-07	7.54152e-05
BraC05g010490.1	-3.52786	0.00194123	0.0350411
BraC07g013450.1	-3.53377	5.99319e-15	2.49738e-12
BraC07g035630.1	-3.54762	8.48576e-09	1.36329e-06
BraC05g020960.1	-3.56214	0.00162227	0.0307932
BraC05g049930.1	-3.56747	0.00145168	0.0283695
BraC09g057950.1	-3.57056	7.68307e-05	0.00296131
BraC09g047510.1	-3.63051	0.000899913	0.0201509
BraC07g015500.1	-3.63426	1.47667e-18	9.6052e-16
BraC10g033950.1	-3.65482	0.00150085	0.0290887
BraC03g050320.1	-3.6675	5.23743e-36	9.97693e-33
BraC01g038410.1	-3.66913	0.000965377	0.0211898
BraC09g072320.1	-3.7234	3.70908e-06	0.000245453
BraC02g009760.1	-3.81493	0.000460448	0.012243
BraC07g013930.1	-3.8185	0.000226183	0.00702825
BraC06g047240.1	-3.86489	0.00106537	0.0228376
BraC08g008680.1	-3.88372	2.43896e-10	5.28818e-08
BraC02g008640.1	-4.03302	7.04404e-10	1.39154e-07
BraC01g011670.1	-4.06933	0.000848578	0.0193756
BraC06g033350.1	-4.08251	0.000960316	0.0211247
BraC07g038100.1	-4.08486	0.000364003	0.0101864
BraC05g038080.1	-4.0889	4.29978e-97	2.29342e-93
BraC01g024660.1	-4.12065	3.65611e-05	0.00162238
BraCxxg001010.1	-4.15624	0.00153163	0.0295351
BraC06g036690.1	-4.18017	1.63622e-07	1.68192e-05
BraC06g040400.1	-4.19741	0.000557679	0.0141108
BraC10g007980.1	-4.19958	7.62646e-25	8.84304e-22
BraC06g049900.1	-4.20882	9.16571e-08	1.02706e-05
BraC01g042110.1	-4.28696	0.00212467	0.0375002
BraC09g020260.1	-4.3196	9.27578e-05	0.00340738
BraC07g008280.1	-4.34628	3.20718e-10	6.89777e-08
BraC03g067150.1	-4.38957	0.000314307	0.00905571
BraC04g026850.1	-4.46402	1.54642e-05	0.000823183
BraC01g002070.1	-4.493	0.000978928	0.0213642
BraC02g008160.1	-4.53117	4.01492e-20	3.14924e-17
BraC08g020740.1	-4.69338	0.00011031	0.00391725
BraC05g046310.1	-4.70901	0.00243292	0.0413798
BraC09g057530.1	-4.75821	2.09421e-07	2.08397e-05
BraC06g010330.1	-4.81123	0.000342682	0.00971199
BraC05g026590.1	-4.82592	6.72591e-05	0.00265738
BraC07g035800.1	-4.83413	2.64718e-23	2.71529e-20
BraC05g029870.1	-4.87798	0.00221373	0.0386424
BraC03g026140.1	-4.93235	7.94294e-08	9.05258e-06
BraC06g017160.1	-4.9855	2.63589e-05	0.00127349
BraC08g036270.1	-5.08505	1.6923e-31	2.65481e-28
BraC01g004690.1	-5.13924	1.12737e-19	8.12594e-17
BraC03g054770.1	-5.16029	0.00153757	0.0296069
BraC03g062000.1	-5.18296	9.889e-77	4.3955e-73
BraC07g000360.1	-5.21539	5.9266e-18	3.67573e-15
BraC06g040790.1	-5.27449	8.98609e-21	7.73065e-18
BraC02g019800.1	-5.27939	8.45364e-05	0.00316643
BraC09g014600.1	-5.30395	1.29865e-17	7.69638e-15
BraC06g044700.1	-5.31106	0.00017949	0.00579896
BraC10g022340.1	-5.39394	0.000572844	0.0144124
BraC08g018870.1	-5.42602	0.0030067	0.0480137
BraC04g023420.1	-5.52195	0.000283581	0.0084116
BraC09g073330.1	-5.60516	0.000898589	0.0201382
BraC09g047690.1	-5.74679	3.62025e-05	0.00161183
BraC04g003120.1	-5.8351	1.06116e-10	2.41881e-08
BraC07g035510.1	-5.92674	9.32713e-05	0.00342129
BraC03g059100.1	-6.02421	3.27723e-06	0.000222393
BraC03g044080.1	-6.04774	0.000203781	0.00643151
BraC01g004090.1	-6.17027	5.23307e-08	6.31497e-06
BraC04g026670.1	-6.19738	3.14784e-06	0.000214705
BraC07g041440.1	-6.29439	0.00281738	0.0458151
BraC08g019390.1	-6.30533	5.08475e-07	4.59679e-05
BraC08g036200.1	-6.43239	1.94211e-14	7.73046e-12
BraC02g027490.1	-6.43509	0.00144805	0.0283412
BraC09g065290.1	-6.46544	0.00129786	0.0262018
BraC05g008570.1	-6.48324	1.99835e-08	2.74712e-06
BraC01g044880.1	-6.59309	0.000870247	0.0197143
BraC08g007110.1	-6.60534	9.67239e-07	7.86442e-05
BraC03g068980.1	-6.6588	0.000970938	0.0212594
BraC08g032820.1	-6.73387	0.00181417	0.033367
BraC10g027040.1	-6.73506	0.000993078	0.0216023
BraC06g016850.1	-6.73864	7.40849e-05	0.00288315
BraC04g026350.1	-6.92054	2.12175e-23	2.2634e-20
BraC10g004420.1	-6.92588	0.000164642	0.00543421
BraC06g010040.1	-6.96382	0.000597818	0.0149002
BraC03g053840.1	-7.00819	3.56012e-05	0.00159036
BraC02g033760.1	-7.0964	0.000179521	0.00579896
BraC09g004270.1	-7.10375	0.000211144	0.00662581
BraC09g027820.1	-7.17935	4.92229e-35	8.7515e-32
BraC07g030820.1	-7.20453	0.00172195	0.0320466
BraC06g039540.1	-7.21757	0.000102975	0.00371615
BraC02g035480.1	-7.2706	3.9059e-05	0.00170206
BraC03g034390.1	-7.3052	0.000489256	0.0128173
BraC03g068990.1	-7.30569	5.03647e-05	0.00207922
BraC01g009870.1	-7.30653	3.94644e-05	0.00171413
BraC09g012980.1	-7.31201	8.80817e-05	0.00327166
BraC10g013900.1	-7.32047	0.000102129	0.00369061
BraC01g041330.1	-7.32598	3.15327e-05	0.00146252
BraC09g072060.1	-7.37303	0.00024718	0.00756617
BraC01g033830.1	-7.42937	3.73433e-05	0.00165159
BraC08g003080.1	-7.4403	9.12746e-10	1.75122e-07
BraC03g055530.1	-7.45155	3.12428e-07	2.97577e-05
BraC05g041190.1	-7.53667	4.11873e-06	0.00026532
BraC01g007230.1	-7.72578	2.93693e-05	0.00138383
BraC09g052080.1	-7.80797	9.17229e-07	7.59677e-05
BraC09g073020.1	-7.88718	2.77171e-06	0.000192999
BraC09g050430.1	-8.01767	5.55543e-07	4.95511e-05
BraC01g038270.1	-8.14596	0.0029547	0.047439
BraC03g052160.1	-8.22763	0.000232699	0.00715783
BraC09g011340.1	-8.25927	0.000976716	0.0213334
BraC03g007100.1	-8.27073	6.85061e-08	7.90904e-06
BraC04g000660.1	-8.34446	4.86635e-15	2.09324e-12
BraC06g044480.1	-8.40634	0.00164051	0.0310732
BraC09g004070.1	-8.41351	0.00161339	0.0307119
BraC01g015680.1	-8.42137	3.89499e-08	4.92301e-06
BraC09g030590.1	-8.48003	0.0014014	0.0277705
BraC03g016480.1	-8.51433	0.0014088	0.0278099
BraC05g042750.1	-8.52278	5.3825e-08	6.46603e-06
BraC08g012350.1	-8.52744	0.00137813	0.0274484
BraC01g023790.1	-8.55153	0.00168235	0.0316824
BraC03g022980.1	-8.58777	0.00221221	0.0386424
BraC08g031730.1	-8.61892	1.44106e-07	1.51904e-05
BraC08g029310.1	-8.63016	3.62266e-09	6.31455e-07
BraC03g058450.1	-8.73756	3.23971e-08	4.21462e-06
BraC04g029620.1	-8.74934	3.64987e-10	7.78707e-08
BraC10g028270.1	-8.76975	0.000746336	0.0176737
BraC01g006370.1	-8.77484	0.000717296	0.0171614
BraC06g036720.1	-8.82298	0.000690005	0.0166381
BraC02g040760.1	-8.8344	0.000886751	0.0200074
BraC06g044720.1	-8.88652	0.000605203	0.0150281
BraC05g002040.1	-8.92427	0.000533843	0.0137291
BraC03g068970.1	-8.93253	8.33281e-11	1.93242e-08
BraC03g043340.1	-8.93714	0.000567574	0.0143068
BraC01g003820.1	-8.96411	0.00101541	0.0219628
BraC08g023170.1	-8.99368	1.10988e-09	2.08142e-07
BraC02g022740.1	-8.99652	8.5465e-07	7.19011e-05
BraC07g017710.1	-9.02913	0.000437823	0.0118181
BraC08g011600.1	-9.04042	7.2535e-11	1.69687e-08
BraC03g032480.1	-9.06029	0.000654329	0.0159509
BraC05g008470.1	-9.1949	0.000290537	0.00856169
BraC07g035460.1	-9.19506	0.000399824	0.0109912
BraC09g053340.1	-9.19846	0.000334249	0.009544
BraC08g010530.1	-9.20124	5.91874e-225	1.57847e-220
BraC08g026310.1	-9.20783	0.000258491	0.00783374
BraC05g031920.1	-9.21115	9.2275e-12	2.5111e-09
BraC05g029690.1	-9.22002	0.000267644	0.00802902
BraC07g016250.1	-9.26321	0.000226378	0.00702825
BraC06g002030.1	-9.28053	0.000213762	0.00669895
BraC07g017280.1	-9.33146	0.000199277	0.00631177
BraC06g020180.1	-9.33729	0.000520465	0.0134369
BraC06g013720.1	-9.4268	0.000176579	0.00574992
BraC02g003580.1	-9.46747	7.40075e-09	1.20501e-06
BraC03g059210.1	-9.48075	2.532e-14	9.78635e-12
BraC01g031760.1	-9.50062	6.83006e-13	2.19459e-10
BraC02g015960.1	-9.76974	6.38788e-09	1.06419e-06
BraC06g049400.1	-9.9859	1.92999e-14	7.73046e-12
BraC08g035940.1	-10.0472	5.39258e-13	1.77549e-10
BraC09g003150.1	-10.1548	1.47661e-116	9.84493e-113
BraC05g004920.1	-10.181	8.17536e-08	9.27781e-06
BraC05g005550.1	-10.222	1.03576e-07	1.13743e-05
BraC09g054580.1	-10.2864	3.88753e-13	1.34645e-10
BraC05g005840.1	-10.3652	8.67226e-16	4.4477e-13
BraC03g050360.1	-10.5136	5.7495e-15	2.43387e-12
BraC10g024210.1	-11.1466	1.34418e-15	6.4014e-13
BraC06g007170.1	-11.5206	5.06862e-21	4.50584e-18
BraC09g018850.1	-12.0173	4.28817e-209	5.71805e-205
BraC06g022480.1	-12.0212	2.4205e-161	2.15175e-157
BraC09g016640.1	-12.2513	0.00171359	0.0319416
BraC06g029940.1	-12.2541	0.00170941	0.0319245
BraC07g032360.1	-12.295	1.76257e-23	1.95858e-20
BraC10g001530.1	-12.3817	6.07908e-38	1.62123e-34
BraC10g017050.1	-12.8848	0.000973679	0.0213019
BraC02g036270.1	-12.9647	5.6833e-27	7.97726e-24
BraC02g022840.1	-12.9798	2.6191e-27	3.88048e-24
BraC03g002870.1	-13.2514	0.000694182	0.0166935
BraC01g004680.1	-13.2764	0.00067813	0.016426
BraC10g012540.1	-15.117	2.58787e-36	5.30891e-33
BraC03g056710.1	-15.166	8.32654e-37	2.01873e-33
BraC04g032370.1	-15.3418	2.65004e-12	7.68195e-10
BraC08g006760.1	-27.3082	2.75027e-12	7.88677e-10
BraC09g047080.1	-27.4695	2.04724e-12	6.06642e-10
