# Supplementary material for: Comparative Transcriptome Analysis of Purple and Green Non-Heading Chinese Cabbage and Function Analyses of BcTT8 Gene
Source: Genes (Basel). 2022 May 31;13(6):988. doi: 10.3390/genes13060988 (PMC9222865; doi:10.3390/genes13060988)
Supplement: Supplementary file 1 [file genes-13-00988-s001.zip › Supplementary tables/Supplementary Table S3.xlsx]

## Sheet: Sheet1
#Gene_family	Total	Up-regulated	Down-regulated	Up-regulated_geneIDs	Down-regulated_geneIDs
NF-YB	1	1	0	BraC02g036270.1
RFX	1	1	0	BraC04g000660.1
SRF	5	3	2	BraC01g015680.1,BraC02g038290.1,BraC05g046310.1	BraC03g061630.1,BraC03g052220.1
HMG	1	1	0	BraC03g025740.1
MBD	1	0	1		BraC08g030750.1
zf-GATA	2	0	2		BraC09g008990.1,BraC03g042140.1
zf-C2H2	1	0	1		BraC03g015900.1
ZBTB	1	1	0	BraC08g020740.1
MYB	12	4	8	BraC01g031760.1,BraC03g047290.1,BraC07g035800.1,BraC02g021000.1	BraC05g042240.2,BraC10g015190.1,BraC04g030280.1,BraC03g012960.1,BraC02g037170.1,BraC08g023290.1,BraC06g041390.1,BraC09g006690.1
zf-CCCH	3	2	1	BraC07g032330.1,BraC10g033850.1	BraC06g020590.1
bHLH	4	1	3	BraC09g027820.1	BraC09g014020.1,BraC04g016160.1,BraC07g019880.1
