# Supplementary material for: Comparative Transcriptome Analysis of Purple and Green Non-Heading Chinese Cabbage and Function Analyses of BcTT8 Gene
Source: Genes (Basel). 2022 May 31;13(6):988. doi: 10.3390/genes13060988 (PMC9222865; doi:10.3390/genes13060988)
Supplement: Supplementary file 1 [file genes-13-00988-s001.zip › Supplementary tables/Supplementary Table S4.xlsx]

## Sheet: out.Level2
GO ID (level1)	GO Term (level1)	GO ID (level2)	GO Term (level2)	number_of_out (up)	number_of_out (down)	Genes_of_out_up	Genes_of_out_down
GO:0008150	Biological Process	GO:0008152	metabolic process	299	221	BraC01g000200.1,BraC01g001090.1,BraC01g002370.1,BraC01g003000.1,BraC01g003820.1,BraC01g004650.1,BraC01g004680.1,BraC01g004690.1,BraC01g007230.1,BraC01g007380.1,BraC01g012760.1,BraC01g013580.1,BraC01g014880.1,BraC01g015590.1,BraC01g017910.1,BraC01g018660.1,BraC01g023790.1,BraC01g025160.1,BraC01g037650.1,BraC01g038270.1,BraC01g038410.1,BraC01g038500.1,BraC01g039940.1,BraC01g041190.1,BraC01g041330.1…	BraC01g004490.1,BraC01g004920.1,BraC01g006670.1,BraC01g011360.1,BraC01g012230.1,BraC01g013370.1,BraC01g017640.1,BraC01g020420.1,BraC01g023330.1,BraC01g024650.1,BraC01g025280.1,BraC01g031630.1,BraC01g033320.1,BraC01g033920.1,BraC01g037850.1,BraC01g039080.1,BraC01g040520.1,BraC01g041990.1,BraC01g042000.1,BraC01g042010.1,BraC01g042020.1,BraC01g045460.1,BraC01g047320.1,BraC01g048660.1,BraC02g004710.1…
GO:0008150	Biological Process	GO:0048518	positive regulation of biological process	43	28	BraC01g000200.1,BraC01g004680.1,BraC01g017910.1,BraC02g005010.1,BraC02g028680.1,BraC02g028860.1,BraC03g014390.1,BraC03g016590.1,BraC03g025740.1,BraC03g049930.1,BraC03g055550.1,BraC03g062000.1,BraC04g006690.1,BraC04g022680.1,BraC04g026850.1,BraC05g010490.1,BraC05g011070.1,BraC05g028920.1,BraC05g050050.1,BraC06g002030.1,BraC06g040790.1,BraC07g011630.1,BraC07g013970.1,BraC07g021110.1,BraC07g022220.1…	BraC01g004920.1,BraC01g017640.1,BraC01g023330.1,BraC01g042000.1,BraC01g048660.1,BraC02g008810.1,BraC03g004070.1,BraC03g018430.1,BraC03g037570.1,BraC03g050760.1,BraC03g067470.1,BraC04g033540.1,BraC05g010230.1,BraC05g028510.1,BraC05g042240.2,BraC06g003280.1,BraC06g010770.1,BraC06g031190.1,BraC06g038730.1,BraC07g026410.1,BraC09g008990.1,BraC09g038660.1,BraC09g060810.1,BraC09g061360.1,BraC10g006910.2…
GO:0008150	Biological Process	GO:0050896	response to stimulus	196	130	BraC01g000200.1,BraC01g001090.1,BraC01g003820.1,BraC01g007230.1,BraC01g007380.1,BraC01g013580.1,BraC01g025160.1,BraC01g026170.1,BraC01g031760.1,BraC01g037650.1,BraC01g040560.1,BraC01g041190.1,BraC01g041320.1,BraC01g041400.1,BraC01g046210.1,BraC02g003580.1,BraC02g005010.1,BraC02g005120.1,BraC02g007050.1,BraC02g009740.1,BraC02g015450.1,BraC02g015960.1,BraC02g018740.1,BraC02g020880.1,BraC02g020930.1…	BraC01g004920.1,BraC01g011360.1,BraC01g012470.1,BraC01g020580.1,BraC01g023330.1,BraC01g024650.1,BraC01g033920.1,BraC01g039080.1,BraC01g040520.1,BraC01g041100.1,BraC01g042000.1,BraC01g047320.1,BraC01g048660.1,BraC02g004710.1,BraC02g007360.1,BraC02g007710.1,BraC02g008750.1,BraC02g008810.1,BraC02g009330.1,BraC02g009650.1,BraC02g021840.1,BraC02g022290.1,BraC02g023350.1,BraC02g037170.1,BraC02g047140.1…
GO:0008150	Biological Process	GO:0065007	biological regulation	172	122	BraC01g000200.1,BraC01g002370.1,BraC01g003820.1,BraC01g004680.1,BraC01g004690.1,BraC01g017910.1,BraC01g025160.1,BraC01g026170.1,BraC01g037650.1,BraC01g039940.1,BraC01g040560.1,BraC01g041190.1,BraC01g046210.1,BraC01g048700.1,BraC01g049180.1,BraC02g003450.1,BraC02g003580.1,BraC02g005010.1,BraC02g005120.1,BraC02g007050.1,BraC02g009760.1,BraC02g015960.1,BraC02g018740.1,BraC02g021000.1,BraC02g022740.1…	BraC01g004920.1,BraC01g011360.1,BraC01g012470.1,BraC01g017640.1,BraC01g020420.1,BraC01g020580.1,BraC01g023330.1,BraC01g033320.1,BraC01g039080.1,BraC01g042000.1,BraC01g047320.1,BraC01g048660.1,BraC02g004710.1,BraC02g006570.1,BraC02g007360.1,BraC02g008810.1,BraC02g009650.1,BraC02g011060.1,BraC02g021840.1,BraC02g022290.1,BraC02g037170.1,BraC02g047140.1,BraC03g000120.1,BraC03g004070.1,BraC03g012960.1…
GO:0008150	Biological Process	GO:0044699	single-organism process	291	210	BraC01g000200.1,BraC01g001090.1,BraC01g003000.1,BraC01g003820.1,BraC01g004650.1,BraC01g004680.1,BraC01g007230.1,BraC01g007380.1,BraC01g013580.1,BraC01g017910.1,BraC01g018660.1,BraC01g023790.1,BraC01g025160.1,BraC01g026170.1,BraC01g037650.1,BraC01g038410.1,BraC01g038500.1,BraC01g040560.1,BraC01g041190.1,BraC01g041330.1,BraC01g042110.1,BraC01g042220.1,BraC01g046210.1,BraC01g048700.1,BraC01g049180.1…	BraC01g004490.1,BraC01g004920.1,BraC01g006670.1,BraC01g011360.1,BraC01g012220.1,BraC01g012230.1,BraC01g012470.1,BraC01g013370.1,BraC01g017640.1,BraC01g020420.1,BraC01g020580.1,BraC01g023330.1,BraC01g024650.1,BraC01g025280.1,BraC01g031630.1,BraC01g037850.1,BraC01g039080.1,BraC01g040520.1,BraC01g042000.1,BraC01g042010.1,BraC01g042020.1,BraC01g045460.1,BraC01g047320.1,BraC01g048350.1,BraC01g048660.1…
GO:0008150	Biological Process	GO:0071840	cellular component organization or biogenesis	126	75	BraC01g000200.1,BraC01g003000.1,BraC01g003820.1,BraC01g004650.1,BraC01g004680.1,BraC01g004690.1,BraC01g015930.1,BraC01g017910.1,BraC01g018660.1,BraC01g026170.1,BraC01g037650.1,BraC01g038500.1,BraC01g040560.1,BraC01g041190.1,BraC01g042110.1,BraC02g000300.1,BraC02g000850.1,BraC02g005010.1,BraC02g008640.1,BraC02g010770.1,BraC02g015960.1,BraC02g028860.1,BraC02g043470.1,BraC03g000650.1,BraC03g008360.1…	BraC01g004920.1,BraC01g017640.1,BraC01g020420.1,BraC01g031630.1,BraC01g039080.1,BraC01g042000.1,BraC01g042020.1,BraC01g047320.1,BraC01g048350.1,BraC01g048660.1,BraC02g004710.1,BraC02g006570.1,BraC02g009650.1,BraC02g021840.1,BraC02g022290.1,BraC02g047140.1,BraC03g004070.1,BraC03g013400.1,BraC03g018430.1,BraC03g021560.1,BraC03g027860.1,BraC03g030230.1,BraC03g034340.2,BraC03g037570.1,BraC03g039530.1…
GO:0008150	Biological Process	GO:0050789	regulation of biological process	143	113	BraC01g000200.1,BraC01g002370.1,BraC01g003820.1,BraC01g004680.1,BraC01g004690.1,BraC01g017910.1,BraC01g025160.1,BraC01g037650.1,BraC01g039940.1,BraC01g041190.1,BraC01g046210.1,BraC01g048700.1,BraC02g003580.1,BraC02g005010.1,BraC02g005120.1,BraC02g007050.1,BraC02g009760.1,BraC02g018740.1,BraC02g021000.1,BraC02g022740.1,BraC02g023300.1,BraC02g028680.1,BraC02g028860.1,BraC02g033460.1,BraC02g036270.1…	BraC01g004920.1,BraC01g011360.1,BraC01g012470.1,BraC01g017640.1,BraC01g020420.1,BraC01g020580.1,BraC01g023330.1,BraC01g033320.1,BraC01g039080.1,BraC01g042000.1,BraC01g047320.1,BraC01g048660.1,BraC02g004710.1,BraC02g006570.1,BraC02g007360.1,BraC02g008810.1,BraC02g009650.1,BraC02g011060.1,BraC02g021840.1,BraC02g022290.1,BraC02g037170.1,BraC03g000120.1,BraC03g004070.1,BraC03g012960.1,BraC03g013400.1…
GO:0008150	Biological Process	GO:0048519	negative regulation of biological process	33	37	BraC01g002370.1,BraC01g003820.1,BraC01g004690.1,BraC01g017910.1,BraC01g039940.1,BraC02g005010.1,BraC02g009760.1,BraC02g033460.1,BraC03g032010.1,BraC03g043340.1,BraC03g053840.1,BraC03g053880.1,BraC03g062940.1,BraC03g064670.1,BraC04g026670.1,BraC05g002470.1,BraC05g026590.1,BraC05g028920.1,BraC06g015230.1,BraC06g017160.1,BraC06g039540.1,BraC07g009240.1,BraC08g012730.1,BraC08g017570.1,BraC08g020740.1…	BraC01g011360.1,BraC01g042000.1,BraC01g047320.1,BraC02g004710.1,BraC02g006570.1,BraC02g008810.1,BraC02g009650.1,BraC02g011060.1,BraC02g021840.1,BraC02g022290.1,BraC03g021560.1,BraC03g037570.1,BraC03g039340.1,BraC03g050760.1,BraC03g061850.1,BraC04g017970.1,BraC04g025680.1,BraC04g033540.1,BraC05g000700.1,BraC05g028510.1,BraC05g038320.1,BraC05g042240.2,BraC06g003280.1,BraC06g006330.1,BraC06g008380.1…
GO:0008150	Biological Process	GO:0044848	biological phase	3	1	BraC06g002030.1,BraC08g010540.1,BraC09g016640.1	BraC05g011670.1
GO:0008150	Biological Process	GO:0022610	biological adhesion	3	2	BraC04g026850.1,BraC05g010490.1,BraC09g039600.1	BraC03g018430.1,BraC05g010230.1
GO:0008150	Biological Process	GO:0009987	cellular process	303	226	BraC01g000200.1,BraC01g001090.1,BraC01g002370.1,BraC01g003000.1,BraC01g003820.1,BraC01g004650.1,BraC01g004680.1,BraC01g004690.1,BraC01g007230.1,BraC01g007380.1,BraC01g012760.1,BraC01g013580.1,BraC01g015930.1,BraC01g017910.1,BraC01g018660.1,BraC01g023790.1,BraC01g025160.1,BraC01g026170.1,BraC01g037650.1,BraC01g038410.1,BraC01g038500.1,BraC01g040560.1,BraC01g041190.1,BraC01g041330.1,BraC01g042110.1…	BraC01g004490.1,BraC01g004920.1,BraC01g006670.1,BraC01g011360.1,BraC01g012230.1,BraC01g012470.1,BraC01g013370.1,BraC01g017640.1,BraC01g020420.1,BraC01g020580.1,BraC01g023330.1,BraC01g024650.1,BraC01g025280.1,BraC01g031630.1,BraC01g033320.1,BraC01g033920.1,BraC01g037850.1,BraC01g039080.1,BraC01g040520.1,BraC01g041990.1,BraC01g042000.1,BraC01g042010.1,BraC01g042020.1,BraC01g045460.1,BraC01g047320.1…
GO:0008150	Biological Process	GO:0051179	localization	104	67	BraC01g003820.1,BraC01g013580.1,BraC01g015930.1,BraC01g026170.1,BraC01g040560.1,BraC01g046210.1,BraC02g003450.1,BraC02g005010.1,BraC02g018740.1,BraC02g028860.1,BraC02g033460.1,BraC02g036500.1,BraC03g006730.1,BraC03g017250.1,BraC03g025810.1,BraC03g032010.1,BraC03g043340.1,BraC03g043580.1,BraC03g043620.1,BraC03g052560.1,BraC03g053230.1,BraC03g053390.1,BraC03g053880.1,BraC03g058150.1,BraC03g062940.1…	BraC01g012470.1,BraC01g037850.1,BraC01g042000.1,BraC01g042010.1,BraC01g042020.1,BraC01g047320.1,BraC01g048660.1,BraC02g004710.1,BraC02g008750.1,BraC02g008810.1,BraC02g021840.1,BraC02g023350.1,BraC03g000120.1,BraC03g000420.1,BraC03g004070.1,BraC03g017400.1,BraC03g022960.1,BraC03g030230.1,BraC03g034340.2,BraC03g040200.1,BraC03g047090.1,BraC03g050760.1,BraC03g057100.1,BraC03g061630.1,BraC03g067470.1…
GO:0008150	Biological Process	GO:0048511	rhythmic process	4	4	BraC01g001090.1,BraC02g022740.1,BraC05g028920.1,BraC10g020410.1	BraC03g042140.1,BraC04g025680.1,BraC06g006330.1,BraC09g001850.1
GO:0008150	Biological Process	GO:0032502	developmental process	109	80	BraC01g000200.1,BraC01g003000.1,BraC01g003820.1,BraC01g004650.1,BraC01g004680.1,BraC01g007230.1,BraC01g017910.1,BraC01g037650.1,BraC01g038410.1,BraC01g041190.1,BraC01g042110.1,BraC01g046210.1,BraC01g048700.1,BraC02g005010.1,BraC02g015450.1,BraC02g015960.1,BraC02g018740.1,BraC02g022740.1,BraC02g023300.1,BraC02g027490.1,BraC02g028860.1,BraC02g036500.1,BraC02g038290.1,BraC02g043870.1,BraC03g000650.1…	BraC01g004920.1,BraC01g012220.1,BraC01g017640.1,BraC01g020420.1,BraC01g023330.1,BraC01g024650.1,BraC01g031630.1,BraC01g039080.1,BraC01g045460.1,BraC01g047320.1,BraC01g048350.1,BraC01g048660.1,BraC02g004710.1,BraC02g012250.1,BraC02g037170.1,BraC02g045780.1,BraC02g047140.1,BraC03g000120.1,BraC03g013400.1,BraC03g018430.1,BraC03g021560.1,BraC03g030230.1,BraC03g050760.1,BraC03g052220.1,BraC03g052460.1…
GO:0008150	Biological Process	GO:0098754	detoxification	0	1	--	BraC06g010770.1
GO:0008150	Biological Process	GO:0040011	locomotion	1	0	BraC01g046210.1	--
GO:0008150	Biological Process	GO:0002376	immune system process	30	19	BraC01g001090.1,BraC01g003820.1,BraC01g041400.1,BraC02g003580.1,BraC02g028680.1,BraC03g032010.1,BraC03g036640.1,BraC03g037320.1,BraC03g053880.1,BraC03g064670.1,BraC04g022680.1,BraC04g023420.1,BraC04g026670.1,BraC05g002470.1,BraC06g017160.1,BraC06g040790.1,BraC07g004040.1,BraC07g011630.1,BraC07g021950.1,BraC07g039490.1,BraC08g017570.1,BraC08g020740.1,BraC08g036270.1,BraC09g025970.1,BraC09g057960.1…	BraC01g012470.1,BraC01g042000.1,BraC02g004710.1,BraC02g007710.1,BraC02g009330.1,BraC02g021840.1,BraC03g004070.1,BraC03g069030.1,BraC05g012090.1,BraC06g008380.1,BraC07g020690.1,BraC08g013780.1,BraC08g022590.1,BraC09g014950.1,BraC09g053020.1,BraC09g061360.1,BraC10g003670.1,BraC10g025370.1,BraCxxg012140.1
GO:0008150	Biological Process	GO:0032501	multicellular organismal process	98	77	BraC01g000200.1,BraC01g003820.1,BraC01g004680.1,BraC01g017910.1,BraC01g037650.1,BraC01g038410.1,BraC01g041190.1,BraC01g042110.1,BraC01g046210.1,BraC01g048700.1,BraC02g005010.1,BraC02g015450.1,BraC02g015960.1,BraC02g018740.1,BraC02g022740.1,BraC02g023300.1,BraC02g027490.1,BraC02g028860.1,BraC02g036500.1,BraC02g038290.1,BraC02g043870.1,BraC03g006080.1,BraC03g008360.1,BraC03g016590.1,BraC03g025740.1…	BraC01g004920.1,BraC01g012220.1,BraC01g017640.1,BraC01g020420.1,BraC01g023330.1,BraC01g031630.1,BraC01g039080.1,BraC01g045460.1,BraC01g047320.1,BraC01g048350.1,BraC01g048660.1,BraC02g004710.1,BraC02g012250.1,BraC02g037170.1,BraC02g045780.1,BraC02g047140.1,BraC03g000120.1,BraC03g018430.1,BraC03g021560.1,BraC03g030230.1,BraC03g050760.1,BraC03g052220.1,BraC03g052460.1,BraC03g059650.1,BraC03g061630.1…
GO:0008150	Biological Process	GO:0051704	multi-organism process	53	41	BraC01g001090.1,BraC01g003820.1,BraC01g007230.1,BraC01g041190.1,BraC01g041400.1,BraC01g042110.1,BraC01g046210.1,BraC02g003580.1,BraC03g017250.1,BraC03g032010.1,BraC03g036640.1,BraC03g037320.1,BraC03g049930.1,BraC03g053390.1,BraC03g058150.1,BraC03g064670.1,BraC03g065210.1,BraC04g023420.1,BraC04g026300.1,BraC04g026670.1,BraC05g002470.1,BraC05g005550.1,BraC05g010330.1,BraC05g012210.1,BraC05g047800.1…	BraC01g011360.1,BraC01g012470.1,BraC01g040520.1,BraC01g042000.1,BraC01g048350.1,BraC02g004710.1,BraC02g007710.1,BraC02g009330.1,BraC02g012250.1,BraC02g021840.1,BraC03g047090.1,BraC03g050760.1,BraC03g059650.1,BraC03g064920.1,BraC03g069030.1,BraC04g034480.1,BraC05g011670.1,BraC05g012090.1,BraC05g028510.1,BraC05g040460.1,BraC05g042240.2,BraC06g003280.1,BraC06g035770.1,BraC07g009390.1,BraC07g020690.1…
GO:0008150	Biological Process	GO:0023052	signaling	47	40	BraC01g003820.1,BraC01g025160.1,BraC02g003580.1,BraC02g005010.1,BraC02g023300.1,BraC02g028680.1,BraC02g033460.1,BraC02g040760.1,BraC02g044250.1,BraC03g019360.1,BraC03g030330.1,BraC03g032010.1,BraC03g043340.1,BraC03g049560.1,BraC03g049930.1,BraC03g050360.1,BraC03g053070.2,BraC03g053880.1,BraC03g056710.1,BraC03g064670.1,BraC03g067150.1,BraC04g023420.1,BraC04g026670.1,BraC05g002470.1,BraC05g010330.1…	BraC01g020580.1,BraC01g042000.1,BraC02g004710.1,BraC02g007360.1,BraC02g021840.1,BraC02g022290.1,BraC02g037170.1,BraC03g000120.1,BraC03g017400.1,BraC03g020300.1,BraC03g022960.1,BraC03g059870.1,BraC03g060390.1,BraC03g061850.1,BraC05g040460.1,BraC05g042240.2,BraC06g002850.1,BraC06g003280.1,BraC06g006330.1,BraC06g008380.1,BraC06g029240.1,BraC06g038450.1,BraC07g020690.1,BraC07g021380.1,BraC07g022820.1…
GO:0008150	Biological Process	GO:0040007	growth	24	18	BraC01g037650.1,BraC01g042110.1,BraC02g015960.1,BraC02g036500.1,BraC03g016590.1,BraC03g043340.1,BraC03g043580.1,BraC03g053070.2,BraC03g064670.1,BraC04g008430.1,BraC04g030440.1,BraC06g013540.1,BraC06g047240.1,BraC07g009240.1,BraC07g015500.1,BraC07g035160.1,BraC07g039070.1,BraC08g028460.1,BraC08g036200.1,BraC09g003400.1,BraC09g050910.1,BraC09g065620.1,BraC10g019840.1,BraC10g027360.2	BraC01g012470.1,BraC02g047140.1,BraC03g013400.1,BraC03g018430.1,BraC03g050760.1,BraC05g010230.1,BraC05g028510.1,BraC05g042240.2,BraC05g048400.1,BraC06g031190.1,BraC06g038730.1,BraC07g009390.1,BraC07g019880.1,BraC08g035910.1,BraC10g014650.1,BraC10g016900.1,BraC10g024340.1,BraC10g030970.1
GO:0008150	Biological Process	GO:0022414	reproductive process	46	49	BraC01g004680.1,BraC01g017910.1,BraC01g037650.1,BraC01g041190.1,BraC01g042110.1,BraC01g046210.1,BraC02g005010.1,BraC02g015450.1,BraC02g022740.1,BraC02g023300.1,BraC02g038290.1,BraC03g006080.1,BraC03g008360.1,BraC03g026000.1,BraC03g043340.1,BraC03g053840.1,BraC03g062000.1,BraC03g064670.1,BraC04g026850.1,BraC05g005550.1,BraC05g008570.1,BraC05g010490.1,BraC05g020960.1,BraC05g026590.1,BraC05g028920.1…	BraC01g012220.1,BraC01g017640.1,BraC01g031630.1,BraC01g048350.1,BraC02g004710.1,BraC02g009650.1,BraC02g012250.1,BraC02g045780.1,BraC03g021560.1,BraC03g030230.1,BraC03g052220.1,BraC03g052460.1,BraC03g059650.1,BraC03g061630.1,BraC03g064920.1,BraC03g067470.1,BraC04g016160.1,BraC04g025680.1,BraC04g028070.1,BraC05g000700.1,BraC05g010230.1,BraC05g012090.1,BraC05g016580.1,BraC05g028510.1,BraC05g040460.1…
GO:0008150	Biological Process	GO:0000003	reproduction	46	49	BraC01g004680.1,BraC01g017910.1,BraC01g037650.1,BraC01g041190.1,BraC01g042110.1,BraC01g046210.1,BraC02g005010.1,BraC02g015450.1,BraC02g022740.1,BraC02g023300.1,BraC02g038290.1,BraC03g006080.1,BraC03g008360.1,BraC03g026000.1,BraC03g043340.1,BraC03g053840.1,BraC03g062000.1,BraC03g064670.1,BraC04g026850.1,BraC05g005550.1,BraC05g008570.1,BraC05g010490.1,BraC05g020960.1,BraC05g026590.1,BraC05g028920.1…	BraC01g012220.1,BraC01g017640.1,BraC01g031630.1,BraC01g048350.1,BraC02g004710.1,BraC02g009650.1,BraC02g012250.1,BraC02g045780.1,BraC03g021560.1,BraC03g030230.1,BraC03g052220.1,BraC03g052460.1,BraC03g059650.1,BraC03g061630.1,BraC03g064920.1,BraC03g067470.1,BraC04g016160.1,BraC04g025680.1,BraC04g028070.1,BraC05g000700.1,BraC05g010230.1,BraC05g012090.1,BraC05g016580.1,BraC05g028510.1,BraC05g040460.1…
GO:0003674	Molecular Function	GO:0003824	catalytic activity	222	140	BraC01g000200.1,BraC01g001090.1,BraC01g003000.1,BraC01g003820.1,BraC01g004650.1,BraC01g004680.1,BraC01g004690.1,BraC01g007380.1,BraC01g012760.1,BraC01g014140.1,BraC01g014880.1,BraC01g015590.1,BraC01g015680.1,BraC01g023790.1,BraC01g025160.1,BraC01g037650.1,BraC01g038270.1,BraC01g038410.1,BraC01g038500.1,BraC01g039940.1,BraC01g049180.1,BraC02g000300.1,BraC02g000850.1,BraC02g003580.1,BraC02g005120.1…	BraC01g004490.1,BraC01g004920.1,BraC01g006670.1,BraC01g011360.1,BraC01g012230.1,BraC01g013370.1,BraC01g024650.1,BraC01g033920.1,BraC01g041990.1,BraC01g042010.1,BraC01g045460.1,BraC01g047320.1,BraC01g048350.1,BraC01g048660.1,BraC01g048840.1,BraC01g049750.1,BraC02g004710.1,BraC02g007360.1,BraC02g008750.1,BraC02g009330.1,BraC02g009650.1,BraC02g012250.1,BraC02g012900.1,BraC02g016480.1,BraC02g022290.1…
GO:0003674	Molecular Function	GO:0009055	electron carrier activity	20	7	BraC02g009740.1,BraC02g043470.1,BraC03g016590.1,BraC03g040430.1,BraC03g056740.1,BraC03g062940.1,BraC04g026850.1,BraC05g010490.1,BraC05g032600.1,BraC05g038080.1,BraC06g044860.1,BraC06g045510.1,BraC07g038100.1,BraC09g004840.1,BraC09g019960.1,BraC09g020260.1,BraC09g039600.1,BraC09g055450.1,BraC09g073020.1,BraC10g025590.1	BraC03g012290.1,BraC03g050880.1,BraC03g063800.1,BraC03g063890.1,BraC09g019360.1,BraC09g059890.1,BraC10g000390.1
GO:0003674	Molecular Function	GO:0060089	molecular transducer activity	6	5	BraC03g030330.1,BraC03g043340.1,BraC03g049560.1,BraC04g023420.1,BraC09g061910.1,BraC10g002620.1	BraC03g017400.1,BraC03g020300.1,BraC06g006330.1,BraC09g060910.1,BraC10g024340.1
GO:0003674	Molecular Function	GO:0098772	molecular function regulator	7	9	BraC01g004690.1,BraC01g039940.1,BraC02g028860.1,BraC03g053010.1,BraC08g012730.1,BraC09g069290.1,BraC10g031510.1	BraC01g017640.1,BraC03g037570.1,BraC05g000700.1,BraC05g045150.1,BraC06g003280.1,BraC08g020610.1,BraC09g050650.1,BraC09g060190.1,BraC09g060810.1
GO:0003674	Molecular Function	GO:0004871	signal transducer activity	6	8	BraC01g003820.1,BraC03g043340.1,BraC03g049560.1,BraC04g023420.1,BraC05g028920.1,BraC10g002620.1	BraC02g037170.1,BraC03g017400.1,BraC03g059870.1,BraC03g060390.1,BraC06g006330.1,BraC07g020690.1,BraC09g060810.1,BraC10g025370.1
GO:0003674	Molecular Function	GO:0045735	nutrient reservoir activity	3	0	BraC07g029070.1,BraC07g037000.1,BraC10g001060.1	--
GO:0003674	Molecular Function	GO:0005215	transporter activity	31	21	BraC01g026170.1,BraC01g040560.1,BraC02g003450.1,BraC02g018740.1,BraC02g028860.1,BraC02g036500.1,BraC03g025810.1,BraC03g052560.1,BraC03g058150.1,BraC03g065210.1,BraC04g008430.1,BraC04g023420.1,BraC05g029690.1,BraC05g037470.1,BraC05g038080.1,BraC05g044550.1,BraC05g045050.1,BraC06g017160.1,BraC06g033930.1,BraC06g047240.1,BraC07g003620.1,BraC07g021410.1,BraC08g006360.1,BraC08g008680.1,BraC09g047080.1…	BraC01g012470.1,BraC01g037850.1,BraC01g042010.1,BraC01g042020.1,BraC02g023350.1,BraC03g000420.1,BraC03g004070.1,BraC03g012290.1,BraC03g017400.1,BraC03g047090.1,BraC04g028820.1,BraC06g003280.1,BraC06g004620.1,BraC07g009130.1,BraC07g025620.1,BraC07g039480.1,BraC09g000660.1,BraC09g010220.1,BraC09g057270.1,BraC09g059890.1,BraC10g024340.1
GO:0003674	Molecular Function	GO:0000988	transcription factor activity, protein binding	0	2	--	BraC03g043930.1,BraC09g001370.1
GO:0003674	Molecular Function	GO:0005488	binding	214	165	BraC01g001090.1,BraC01g003150.1,BraC01g003820.1,BraC01g004680.1,BraC01g005890.1,BraC01g007380.1,BraC01g012760.1,BraC01g015590.1,BraC01g017910.1,BraC01g031760.1,BraC01g033830.1,BraC01g037650.1,BraC01g041190.1,BraC01g041330.1,BraC01g041400.1,BraC01g046210.1,BraC01g048700.1,BraC01g049180.1,BraC01g049240.1,BraC02g000300.1,BraC02g000850.1,BraC02g003580.1,BraC02g005120.1,BraC02g007050.1,BraC02g008160.1…	BraC01g004490.1,BraC01g004920.1,BraC01g011360.1,BraC01g020420.1,BraC01g020580.1,BraC01g023330.1,BraC01g033920.1,BraC01g039080.1,BraC01g041100.1,BraC01g041990.1,BraC01g042000.1,BraC01g042020.1,BraC01g047320.1,BraC01g049750.1,BraC02g007360.1,BraC02g008220.1,BraC02g008750.1,BraC02g009650.1,BraC02g011060.1,BraC02g012250.1,BraC02g012900.1,BraC02g021840.1,BraC02g025780.1,BraC02g027050.1,BraC02g037170.1…
GO:0003674	Molecular Function	GO:0016209	antioxidant activity	3	0	BraC03g056740.1,BraC03g059210.1,BraC10g010810.1	--
GO:0003674	Molecular Function	GO:0001071	nucleic acid binding transcription factor activity	24	31	BraC01g048700.1,BraC02g021000.1,BraC02g033460.1,BraC02g036270.1,BraC02g038290.1,BraC03g025740.1,BraC03g047290.1,BraC03g056710.1,BraC05g005550.1,BraC05g008570.1,BraC05g028920.1,BraC05g046310.1,BraC05g049720.1,BraC06g029940.1,BraC06g049900.1,BraC07g035800.1,BraC08g006760.1,BraC08g023140.1,BraC09g016120.1,BraC09g027820.1,BraC09g041900.1,BraC09g052080.1,BraC10g020410.1,BraC10g025700.1	BraC01g020420.1,BraC02g037170.1,BraC03g012960.1,BraC03g042140.1,BraC03g052220.1,BraC03g059630.1,BraC03g059650.1,BraC03g061630.1,BraC03g061850.1,BraC04g016160.1,BraC04g030280.1,BraC04g033440.1,BraC04g034480.1,BraC05g011570.1,BraC05g016090.1,BraC05g042240.2,BraC06g003280.1,BraC06g037190.1,BraC06g041390.1,BraC07g019880.1,BraC07g029700.1,BraC07g043020.1,BraC09g000490.1,BraC09g008990.1,BraC09g012200.1…
GO:0003674	Molecular Function	GO:0005198	structural molecule activity	6	4	BraC04g026300.1,BraC06g040400.1,BraC09g011340.1,BraC09g050910.1,BraC09g054580.1,BraC10g012790.1	BraC01g042000.1,BraC03g042000.1,BraC05g011630.1,BraC10g034250.1
GO:0005575	Cellular Component	GO:0055044	symplast	45	21	BraC01g007230.1,BraC01g040560.1,BraC02g009740.1,BraC02g018740.1,BraC02g020190.1,BraC02g043870.1,BraC03g006080.1,BraC03g014390.1,BraC03g016590.1,BraC03g025810.1,BraC03g031960.1,BraC03g043580.1,BraC03g052560.1,BraC03g056710.1,BraC04g003120.1,BraC04g026850.1,BraC05g005840.1,BraC05g010490.1,BraC05g028920.1,BraC05g037470.1,BraC06g013540.1,BraC06g039330.1,BraC07g004040.1,BraC07g009240.1,BraC07g009300.1…	BraC01g012470.1,BraC02g009330.1,BraC02g020030.1,BraC03g017400.1,BraC03g018430.1,BraC03g040200.1,BraC03g050760.1,BraC03g067470.1,BraC06g002850.1,BraC06g003280.1,BraC06g029240.1,BraC06g038450.1,BraC07g017490.1,BraC07g039480.1,BraC08g005170.1,BraC08g035910.1,BraC09g060810.1,BraC10g004350.1,BraC10g012670.1,BraC10g025010.1,BraC10g031060.1
GO:0005575	Cellular Component	GO:0030054	cell junction	45	21	BraC01g007230.1,BraC01g040560.1,BraC02g009740.1,BraC02g018740.1,BraC02g020190.1,BraC02g043870.1,BraC03g006080.1,BraC03g014390.1,BraC03g016590.1,BraC03g025810.1,BraC03g031960.1,BraC03g043580.1,BraC03g052560.1,BraC03g056710.1,BraC04g003120.1,BraC04g026850.1,BraC05g005840.1,BraC05g010490.1,BraC05g028920.1,BraC05g037470.1,BraC06g013540.1,BraC06g039330.1,BraC07g004040.1,BraC07g009240.1,BraC07g009300.1…	BraC01g012470.1,BraC02g009330.1,BraC02g020030.1,BraC03g017400.1,BraC03g018430.1,BraC03g040200.1,BraC03g050760.1,BraC03g067470.1,BraC06g002850.1,BraC06g003280.1,BraC06g029240.1,BraC06g038450.1,BraC07g017490.1,BraC07g039480.1,BraC08g005170.1,BraC08g035910.1,BraC09g060810.1,BraC10g004350.1,BraC10g012670.1,BraC10g025010.1,BraC10g031060.1
GO:0005575	Cellular Component	GO:0005576	extracellular region	85	23	BraC01g000200.1,BraC01g001090.1,BraC01g002340.1,BraC01g003000.1,BraC01g004690.1,BraC01g007230.1,BraC01g014880.1,BraC01g015590.1,BraC01g018660.1,BraC01g039940.1,BraC01g041400.1,BraC01g042110.1,BraC01g042220.1,BraC02g000300.1,BraC02g000850.1,BraC02g010770.1,BraC02g015960.1,BraC02g023300.1,BraC02g043870.1,BraC03g026140.1,BraC03g031960.1,BraC03g036640.1,BraC03g037320.1,BraC03g043580.1,BraC03g051200.1…	BraC01g004920.1,BraC01g030290.1,BraC02g009330.1,BraC02g012900.1,BraC03g017400.1,BraC03g018710.1,BraC03g040200.1,BraC03g049540.1,BraC03g050880.1,BraC03g052460.1,BraC04g031170.1,BraC05g009960.1,BraC05g043310.1,BraC06g001670.1,BraC06g003280.1,BraC06g010770.1,BraC07g009000.1,BraC07g027620.1,BraC08g023560.1,BraC09g052030.1,BraC09g053020.1,BraC10g000390.1,BraC10g030970.1
GO:0005575	Cellular Component	GO:0044425	membrane part	63	45	BraC01g003820.1,BraC01g007230.1,BraC01g026170.1,BraC01g037650.1,BraC01g040560.1,BraC01g049180.1,BraC02g003450.1,BraC02g015960.1,BraC02g019800.1,BraC02g028860.1,BraC02g036500.1,BraC02g043470.1,BraC03g008360.1,BraC03g040430.1,BraC03g049930.1,BraC03g052560.1,BraC03g053070.2,BraC03g053230.1,BraC03g056330.1,BraC03g058150.1,BraC03g065210.1,BraC04g008430.1,BraC04g018620.1,BraC04g023420.1,BraC05g000500.1…	BraC01g012470.1,BraC01g037850.1,BraC01g039080.1,BraC01g042010.1,BraC01g042020.1,BraC02g004710.1,BraC02g012250.1,BraC02g021840.1,BraC02g022290.1,BraC02g023350.1,BraC02g038020.1,BraC02g047140.1,BraC03g000120.1,BraC03g004070.1,BraC03g017400.1,BraC03g047090.1,BraC03g050760.1,BraC03g053410.1,BraC03g057100.1,BraC03g059870.1,BraC03g060390.1,BraC03g069030.1,BraC04g018000.1,BraC04g028820.1,BraC05g010230.1…
GO:0005575	Cellular Component	GO:0031012	extracellular matrix	3	0	BraC07g029070.1,BraC07g037000.1,BraC10g000160.1	--
GO:0005575	Cellular Component	GO:0044421	extracellular region part	1	2	BraC03g053390.1	BraC03g018710.1,BraC05g009960.1
GO:0005575	Cellular Component	GO:0044422	organelle part	81	74	BraC01g000200.1,BraC01g001090.1,BraC01g009870.1,BraC01g013580.1,BraC01g015590.1,BraC01g017910.1,BraC01g025160.1,BraC01g036160.1,BraC01g037650.1,BraC01g040560.1,BraC01g041190.1,BraC02g005120.1,BraC02g007050.1,BraC02g015450.1,BraC02g020190.1,BraC02g028860.1,BraC03g006730.1,BraC03g007690.1,BraC03g016590.1,BraC03g017250.1,BraC03g031960.1,BraC03g043620.1,BraC03g055550.1,BraC03g055760.1,BraC03g056330.1…	BraC01g004490.1,BraC01g004920.1,BraC01g017640.1,BraC01g019310.1,BraC01g023330.1,BraC01g031630.1,BraC01g033320.1,BraC01g039080.1,BraC01g041990.1,BraC01g042000.1,BraC01g042010.1,BraC01g042020.1,BraC01g045460.1,BraC02g006570.1,BraC02g009650.1,BraC02g027050.1,BraC03g000120.1,BraC03g000420.1,BraC03g021560.1,BraC03g022960.1,BraC03g037570.1,BraC03g042000.1,BraC03g047090.1,BraC03g050760.1,BraC03g050890.1…
GO:0005575	Cellular Component	GO:0099512	supramolecular fiber	3	3	BraC01g017910.1,BraC06g040790.1,BraC09g043020.1	BraC03g050760.1,BraC07g017490.1,BraC09g038660.1
GO:0005575	Cellular Component	GO:0009295	nucleoid	1	1	BraC07g038570.1	BraC01g041990.1
GO:0005575	Cellular Component	GO:0016020	membrane	153	86	BraC01g000200.1,BraC01g001090.1,BraC01g003820.1,BraC01g007230.1,BraC01g007380.1,BraC01g009870.1,BraC01g010580.1,BraC01g013580.1,BraC01g015590.1,BraC01g015930.1,BraC01g026170.1,BraC01g036160.1,BraC01g037650.1,BraC01g040560.1,BraC01g041400.1,BraC01g049180.1,BraC01g049240.1,BraC02g003450.1,BraC02g005120.1,BraC02g007050.1,BraC02g009740.1,BraC02g015960.1,BraC02g018740.1,BraC02g019800.1,BraC02g020190.1…	BraC01g012470.1,BraC01g019310.1,BraC01g023330.1,BraC01g033920.1,BraC01g037850.1,BraC01g039080.1,BraC01g042000.1,BraC01g042010.1,BraC01g042020.1,BraC01g048660.1,BraC02g004710.1,BraC02g008750.1,BraC02g009330.1,BraC02g012250.1,BraC02g020890.1,BraC02g021840.1,BraC02g022290.1,BraC02g023350.1,BraC02g038020.1,BraC02g047140.1,BraC03g000120.1,BraC03g004070.1,BraC03g017400.1,BraC03g018430.1,BraC03g022960.1…
GO:0005575	Cellular Component	GO:0005623	cell	395	299	BraC01g000200.1,BraC01g001090.1,BraC01g002370.1,BraC01g003000.1,BraC01g003820.1,BraC01g004090.1,BraC01g004650.1,BraC01g004680.1,BraC01g004690.1,BraC01g005890.1,BraC01g006370.1,BraC01g007230.1,BraC01g007380.1,BraC01g009870.1,BraC01g010580.1,BraC01g011670.1,BraC01g012760.1,BraC01g013580.1,BraC01g015590.1,BraC01g015680.1,BraC01g015930.1,BraC01g017910.1,BraC01g023790.1,BraC01g024660.1,BraC01g025160.1…	BraC01g002560.1,BraC01g004490.1,BraC01g004920.1,BraC01g006670.1,BraC01g011360.1,BraC01g012220.1,BraC01g012230.1,BraC01g012470.1,BraC01g012490.1,BraC01g013370.1,BraC01g017640.1,BraC01g019310.1,BraC01g020420.1,BraC01g020580.1,BraC01g021970.1,BraC01g023330.1,BraC01g024650.1,BraC01g025280.1,BraC01g030290.1,BraC01g031630.1,BraC01g033320.1,BraC01g033920.1,BraC01g037850.1,BraC01g038730.1,BraC01g039080.1…
GO:0005575	Cellular Component	GO:0044464	cell part	395	299	BraC01g000200.1,BraC01g001090.1,BraC01g002370.1,BraC01g003000.1,BraC01g003820.1,BraC01g004090.1,BraC01g004650.1,BraC01g004680.1,BraC01g004690.1,BraC01g005890.1,BraC01g006370.1,BraC01g007230.1,BraC01g007380.1,BraC01g009870.1,BraC01g010580.1,BraC01g011670.1,BraC01g012760.1,BraC01g013580.1,BraC01g015590.1,BraC01g015680.1,BraC01g015930.1,BraC01g017910.1,BraC01g023790.1,BraC01g024660.1,BraC01g025160.1…	BraC01g002560.1,BraC01g004490.1,BraC01g004920.1,BraC01g006670.1,BraC01g011360.1,BraC01g012220.1,BraC01g012230.1,BraC01g012470.1,BraC01g012490.1,BraC01g013370.1,BraC01g017640.1,BraC01g019310.1,BraC01g020420.1,BraC01g020580.1,BraC01g021970.1,BraC01g023330.1,BraC01g024650.1,BraC01g025280.1,BraC01g030290.1,BraC01g031630.1,BraC01g033320.1,BraC01g033920.1,BraC01g037850.1,BraC01g038730.1,BraC01g039080.1…
GO:0005575	Cellular Component	GO:0043226	organelle	300	249	BraC01g000200.1,BraC01g001090.1,BraC01g002370.1,BraC01g003000.1,BraC01g003820.1,BraC01g004650.1,BraC01g004680.1,BraC01g005890.1,BraC01g006370.1,BraC01g007230.1,BraC01g009870.1,BraC01g010580.1,BraC01g011670.1,BraC01g012760.1,BraC01g013580.1,BraC01g015590.1,BraC01g015680.1,BraC01g015930.1,BraC01g017910.1,BraC01g023790.1,BraC01g024660.1,BraC01g025160.1,BraC01g036160.1,BraC01g037650.1,BraC01g038270.1…	BraC01g002560.1,BraC01g004490.1,BraC01g004920.1,BraC01g006670.1,BraC01g011360.1,BraC01g012220.1,BraC01g012470.1,BraC01g012490.1,BraC01g017640.1,BraC01g019310.1,BraC01g020420.1,BraC01g020580.1,BraC01g021970.1,BraC01g023330.1,BraC01g024650.1,BraC01g025280.1,BraC01g030290.1,BraC01g031630.1,BraC01g033320.1,BraC01g033920.1,BraC01g038730.1,BraC01g039080.1,BraC01g041100.1,BraC01g041990.1,BraC01g042000.1…
GO:0005575	Cellular Component	GO:0031974	membrane-enclosed lumen	4	18	BraC01g001090.1,BraC03g055760.1,BraC03g059100.1,BraC08g015780.1	BraC01g033320.1,BraC01g039080.1,BraC01g042000.1,BraC01g045460.1,BraC02g006570.1,BraC03g021560.1,BraC03g055830.1,BraC04g018000.1,BraC04g025680.1,BraC05g011670.1,BraC05g034580.1,BraC05g038110.1,BraC06g004130.1,BraC06g006330.1,BraC07g041290.1,BraC08g001250.1,BraC08g020610.1,BraC09g001370.1
GO:0005575	Cellular Component	GO:0032991	macromolecular complex	25	40	BraC01g001090.1,BraC01g003820.1,BraC01g041190.1,BraC02g005010.1,BraC02g028860.1,BraC03g017250.1,BraC03g043620.1,BraC03g055760.1,BraC04g008430.1,BraC04g026300.1,BraC05g011070.1,BraC06g019640.1,BraC06g040400.1,BraC06g040790.1,BraC07g016250.1,BraC07g041190.1,BraC08g000590.1,BraC08g002390.1,BraC08g010540.1,BraC08g017610.1,BraC09g011340.1,BraC09g054580.1,BraC09g057530.1,BraC09g059650.1,BraC10g012790.1	BraC01g004920.1,BraC01g031630.1,BraC01g039080.1,BraC01g042000.1,BraC01g042010.1,BraC01g042020.1,BraC02g004710.1,BraC02g009650.1,BraC02g047140.1,BraC03g000120.1,BraC03g021560.1,BraC03g042000.1,BraC03g050890.1,BraC03g055830.1,BraC03g057100.1,BraC03g059870.1,BraC03g060390.1,BraC04g005630.1,BraC04g018000.1,BraC04g025680.1,BraC04g033980.1,BraC05g010230.1,BraC05g011630.1,BraC05g011670.1,BraC05g045150.1…
