# Supplementary material for: Comparative Transcriptome Analysis of Purple and Green Non-Heading Chinese Cabbage and Function Analyses of BcTT8 Gene
Source: Genes (Basel). 2022 May 31;13(6):988. doi: 10.3390/genes13060988 (PMC9222865; doi:10.3390/genes13060988)
Supplement: Supplementary file 1 [file genes-13-00988-s001.zip › Supplementary tables/Supplementary Table S5.xlsx]

## Sheet: out.P
GO ID	Description	out (648)	All (27300)	pvalue	p.adjust	Genes
GO:0034637	cellular carbohydrate biosynthetic process	70	1076	2.52382e-14	5.5726e-11	BraC01g000200.1;BraC01g003000.1;BraC01g004650.1;BraC01g004920.1;BraC01g013370.1;BraC01g018660.1;BraC01g038500.1;BraC01g048660.1;BraC02g000300.1;BraC02g000850.1;BraC02g004710.1;BraC02g008640.1;BraC02g010770.1;BraC02g028860.1;BraC02g043470.1;BraC02g044250.1;BraC02g047140.1;BraC03g000650.1;BraC03g008360.1;BraC03g037570.1;BraC03g049930.1;BraC03g053230.1;BraC03g053680.1;BraC03g055550.1;BraC03g064920.1…
GO:0010413	glucuronoxylan metabolic process	36	367	7.9071e-13	4.8013e-10	BraC01g003000.1;BraC01g004650.1;BraC01g018660.1;BraC01g038500.1;BraC02g000300.1;BraC02g000850.1;BraC02g008640.1;BraC02g010770.1;BraC02g043470.1;BraC03g000650.1;BraC03g008360.1;BraC03g049930.1;BraC03g053680.1;BraC04g028970.1;BraC05g007920.1;BraC05g028920.1;BraC05g043170.1;BraC05g044550.1;BraC06g003280.1;BraC06g038730.1;BraC06g044860.1;BraC06g046400.1;BraC06g050580.1;BraC07g013970.1;BraC07g020900.1…
GO:0045492	xylan biosynthetic process	36	368	8.57209e-13	4.8013e-10	BraC01g003000.1;BraC01g004650.1;BraC01g018660.1;BraC01g038500.1;BraC02g000300.1;BraC02g000850.1;BraC02g008640.1;BraC02g010770.1;BraC02g043470.1;BraC03g000650.1;BraC03g008360.1;BraC03g049930.1;BraC03g053680.1;BraC04g028970.1;BraC05g007920.1;BraC05g028920.1;BraC05g043170.1;BraC05g044550.1;BraC06g003280.1;BraC06g038730.1;BraC06g044860.1;BraC06g046400.1;BraC06g050580.1;BraC07g013970.1;BraC07g020900.1…
GO:0044262	cellular carbohydrate metabolic process	83	1510	8.69801e-13	4.8013e-10	BraC01g000200.1;BraC01g003000.1;BraC01g004650.1;BraC01g004920.1;BraC01g013370.1;BraC01g018660.1;BraC01g023790.1;BraC01g037650.1;BraC01g038500.1;BraC01g048660.1;BraC02g000300.1;BraC02g000850.1;BraC02g004710.1;BraC02g008640.1;BraC02g010770.1;BraC02g028860.1;BraC02g043470.1;BraC02g044250.1;BraC02g047140.1;BraC03g000650.1;BraC03g008360.1;BraC03g037570.1;BraC03g043580.1;BraC03g049930.1;BraC03g053230.1…
GO:0045491	xylan metabolic process	36	381	2.3858e-12	1.05357e-09	BraC01g003000.1;BraC01g004650.1;BraC01g018660.1;BraC01g038500.1;BraC02g000300.1;BraC02g000850.1;BraC02g008640.1;BraC02g010770.1;BraC02g043470.1;BraC03g000650.1;BraC03g008360.1;BraC03g049930.1;BraC03g053680.1;BraC04g028970.1;BraC05g007920.1;BraC05g028920.1;BraC05g043170.1;BraC05g044550.1;BraC06g003280.1;BraC06g038730.1;BraC06g044860.1;BraC06g046400.1;BraC06g050580.1;BraC07g013970.1;BraC07g020900.1…
GO:0070592	cell wall polysaccharide biosynthetic process	36	397	7.89506e-12	2.70729e-09	BraC01g003000.1;BraC01g004650.1;BraC01g018660.1;BraC01g038500.1;BraC02g000300.1;BraC02g000850.1;BraC02g008640.1;BraC02g010770.1;BraC02g043470.1;BraC03g000650.1;BraC03g008360.1;BraC03g049930.1;BraC03g053680.1;BraC04g028970.1;BraC05g007920.1;BraC05g028920.1;BraC05g043170.1;BraC05g044550.1;BraC06g003280.1;BraC06g038730.1;BraC06g044860.1;BraC06g046400.1;BraC06g050580.1;BraC07g013970.1;BraC07g020900.1…
GO:0044038	cell wall macromolecule biosynthetic process	36	400	9.80904e-12	2.70729e-09	BraC01g003000.1;BraC01g004650.1;BraC01g018660.1;BraC01g038500.1;BraC02g000300.1;BraC02g000850.1;BraC02g008640.1;BraC02g010770.1;BraC02g043470.1;BraC03g000650.1;BraC03g008360.1;BraC03g049930.1;BraC03g053680.1;BraC04g028970.1;BraC05g007920.1;BraC05g028920.1;BraC05g043170.1;BraC05g044550.1;BraC06g003280.1;BraC06g038730.1;BraC06g044860.1;BraC06g046400.1;BraC06g050580.1;BraC07g013970.1;BraC07g020900.1…
GO:0070589	cellular component macromolecule biosynthetic process	36	400	9.80904e-12	2.70729e-09	BraC01g003000.1;BraC01g004650.1;BraC01g018660.1;BraC01g038500.1;BraC02g000300.1;BraC02g000850.1;BraC02g008640.1;BraC02g010770.1;BraC02g043470.1;BraC03g000650.1;BraC03g008360.1;BraC03g049930.1;BraC03g053680.1;BraC04g028970.1;BraC05g007920.1;BraC05g028920.1;BraC05g043170.1;BraC05g044550.1;BraC06g003280.1;BraC06g038730.1;BraC06g044860.1;BraC06g046400.1;BraC06g050580.1;BraC07g013970.1;BraC07g020900.1…
GO:0010410	hemicellulose metabolic process	36	406	1.50414e-11	3.69016e-09	BraC01g003000.1;BraC01g004650.1;BraC01g018660.1;BraC01g038500.1;BraC02g000300.1;BraC02g000850.1;BraC02g008640.1;BraC02g010770.1;BraC02g043470.1;BraC03g000650.1;BraC03g008360.1;BraC03g049930.1;BraC03g053680.1;BraC04g028970.1;BraC05g007920.1;BraC05g028920.1;BraC05g043170.1;BraC05g044550.1;BraC06g003280.1;BraC06g038730.1;BraC06g044860.1;BraC06g046400.1;BraC06g050580.1;BraC07g013970.1;BraC07g020900.1…
GO:0044036	cell wall macromolecule metabolic process	48	684	2.80468e-11	6.19273e-09	BraC01g003000.1;BraC01g004650.1;BraC01g018660.1;BraC01g024650.1;BraC01g038500.1;BraC02g000300.1;BraC02g000850.1;BraC02g008640.1;BraC02g010770.1;BraC02g043470.1;BraC03g000650.1;BraC03g008360.1;BraC03g017250.1;BraC03g018710.1;BraC03g049930.1;BraC03g053680.1;BraC03g057920.1;BraC04g005970.1;BraC04g028970.1;BraC05g007920.1;BraC05g009960.1;BraC05g028920.1;BraC05g043170.1;BraC05g044550.1;BraC06g003280.1…
GO:0044711	single-organism biosynthetic process	225	6402	3.52582e-11	7.07727e-09	BraC01g000200.1;BraC01g001090.1;BraC01g003000.1;BraC01g003820.1;BraC01g004490.1;BraC01g004650.1;BraC01g004920.1;BraC01g006670.1;BraC01g013370.1;BraC01g017640.1;BraC01g017910.1;BraC01g018660.1;BraC01g023330.1;BraC01g024650.1;BraC01g037650.1;BraC01g038410.1;BraC01g038500.1;BraC01g039080.1;BraC01g042000.1;BraC01g042010.1;BraC01g042020.1;BraC01g047320.1;BraC01g048660.1;BraC01g049180.1;BraC02g000300.1…
GO:0033692	cellular polysaccharide biosynthetic process	59	991	1.09473e-10	2.0143e-08	BraC01g000200.1;BraC01g003000.1;BraC01g004650.1;BraC01g004920.1;BraC01g018660.1;BraC01g038500.1;BraC01g048660.1;BraC02g000300.1;BraC02g000850.1;BraC02g004710.1;BraC02g008640.1;BraC02g010770.1;BraC02g028860.1;BraC02g043470.1;BraC02g044250.1;BraC02g047140.1;BraC03g000650.1;BraC03g008360.1;BraC03g037570.1;BraC03g049930.1;BraC03g053230.1;BraC03g053680.1;BraC03g055550.1;BraC04g028970.1;BraC05g007920.1…
GO:0044264	cellular polysaccharide metabolic process	69	1267	1.32635e-10	2.25276e-08	BraC01g000200.1;BraC01g003000.1;BraC01g004650.1;BraC01g004920.1;BraC01g018660.1;BraC01g037650.1;BraC01g038500.1;BraC01g048660.1;BraC02g000300.1;BraC02g000850.1;BraC02g004710.1;BraC02g008640.1;BraC02g010770.1;BraC02g028860.1;BraC02g043470.1;BraC02g044250.1;BraC02g047140.1;BraC03g000650.1;BraC03g008360.1;BraC03g037570.1;BraC03g043580.1;BraC03g049930.1;BraC03g053230.1;BraC03g053680.1;BraC03g055550.1…
GO:0016051	carbohydrate biosynthetic process	87	1804	2.21062e-10	3.44124e-08	BraC01g000200.1;BraC01g003000.1;BraC01g004650.1;BraC01g004920.1;BraC01g013370.1;BraC01g018660.1;BraC01g037650.1;BraC01g038500.1;BraC01g048660.1;BraC02g000300.1;BraC02g000850.1;BraC02g004710.1;BraC02g008640.1;BraC02g010770.1;BraC02g015960.1;BraC02g028860.1;BraC02g043470.1;BraC02g044250.1;BraC02g047140.1;BraC03g000650.1;BraC03g008360.1;BraC03g027860.1;BraC03g037570.1;BraC03g043580.1;BraC03g049930.1…
GO:0010383	cell wall polysaccharide metabolic process	39	515	2.41475e-10	3.44124e-08	BraC01g003000.1;BraC01g004650.1;BraC01g018660.1;BraC01g038500.1;BraC02g000300.1;BraC02g000850.1;BraC02g008640.1;BraC02g010770.1;BraC02g043470.1;BraC03g000650.1;BraC03g008360.1;BraC03g049930.1;BraC03g053680.1;BraC04g028970.1;BraC05g007920.1;BraC05g028920.1;BraC05g043170.1;BraC05g044550.1;BraC06g003280.1;BraC06g038730.1;BraC06g044860.1;BraC06g046400.1;BraC06g050580.1;BraC07g013970.1;BraC07g020900.1…
GO:0009699	phenylpropanoid biosynthetic process	30	323	2.49365e-10	3.44124e-08	BraC02g000300.1;BraC02g010770.1;BraC02g021000.1;BraC03g006080.1;BraC03g014390.1;BraC03g016590.1;BraC03g036640.1;BraC03g052160.1;BraC03g053010.1;BraC03g053880.1;BraC03g058090.1;BraC03g062940.1;BraC03g067470.1;BraC04g006690.1;BraC04g017970.1;BraC04g028970.1;BraC05g007920.1;BraC05g028920.1;BraC05g043170.1;BraC07g021110.1;BraC07g026410.1;BraC07g035800.1;BraC08g010680.1;BraC08g022590.1;BraC09g014600.1…
GO:0009698	phenylpropanoid metabolic process	36	455	3.65576e-10	4.74819e-08	BraC01g037650.1;BraC02g000300.1;BraC02g000850.1;BraC02g010770.1;BraC02g021000.1;BraC03g006080.1;BraC03g014390.1;BraC03g016590.1;BraC03g026140.1;BraC03g036640.1;BraC03g052160.1;BraC03g053010.1;BraC03g053880.1;BraC03g058090.1;BraC03g062940.1;BraC03g067470.1;BraC04g006690.1;BraC04g017970.1;BraC04g028970.1;BraC05g007920.1;BraC05g015620.1;BraC05g028920.1;BraC05g043170.1;BraC07g016560.1;BraC07g021110.1…
GO:0000271	polysaccharide biosynthetic process	64	1160	3.88683e-10	4.76785e-08	BraC01g000200.1;BraC01g003000.1;BraC01g004650.1;BraC01g004920.1;BraC01g018660.1;BraC01g037650.1;BraC01g038500.1;BraC01g048660.1;BraC02g000300.1;BraC02g000850.1;BraC02g004710.1;BraC02g008640.1;BraC02g010770.1;BraC02g015960.1;BraC02g028860.1;BraC02g043470.1;BraC02g044250.1;BraC02g047140.1;BraC03g000650.1;BraC03g008360.1;BraC03g037570.1;BraC03g043580.1;BraC03g049930.1;BraC03g053230.1;BraC03g053680.1…
GO:0042546	cell wall biogenesis	48	768	1.36949e-09	1.59149e-07	BraC01g003000.1;BraC01g004650.1;BraC01g018660.1;BraC01g020420.1;BraC01g037650.1;BraC01g038500.1;BraC02g000300.1;BraC02g000850.1;BraC02g008640.1;BraC02g010770.1;BraC02g043470.1;BraC02g047140.1;BraC03g000650.1;BraC03g008360.1;BraC03g049930.1;BraC03g053680.1;BraC04g028970.1;BraC05g007920.1;BraC05g028920.1;BraC05g043170.1;BraC05g044550.1;BraC05g048400.1;BraC06g003280.1;BraC06g010040.1;BraC06g038730.1…
GO:0005976	polysaccharide metabolic process	74	1518	3.65031e-09	4.02995e-07	BraC01g000200.1;BraC01g003000.1;BraC01g004650.1;BraC01g004690.1;BraC01g004920.1;BraC01g018660.1;BraC01g037650.1;BraC01g038500.1;BraC01g048660.1;BraC02g000300.1;BraC02g000850.1;BraC02g004710.1;BraC02g008640.1;BraC02g010770.1;BraC02g015960.1;BraC02g028860.1;BraC02g043470.1;BraC02g044250.1;BraC02g047140.1;BraC03g000650.1;BraC03g008360.1;BraC03g018710.1;BraC03g037570.1;BraC03g043580.1;BraC03g049930.1…
GO:0009812	flavonoid metabolic process	37	530	6.35754e-09	6.68449e-07	BraC01g023330.1;BraC01g033920.1;BraC01g042000.1;BraC02g007050.1;BraC02g021000.1;BraC02g037170.1;BraC03g004070.1;BraC03g014390.1;BraC03g016590.1;BraC03g043340.1;BraC03g048590.1;BraC03g052160.1;BraC03g058090.1;BraC04g006690.1;BraC04g022680.1;BraC04g025680.1;BraC05g028920.1;BraC06g022480.1;BraC06g040790.1;BraC06g041390.1;BraC07g011630.1;BraC07g021110.1;BraC07g026410.1;BraC07g035800.1;BraC08g010530.1…
GO:0009813	flavonoid biosynthetic process	34	474	1.35247e-08	1.35739e-06	BraC01g023330.1;BraC01g033920.1;BraC01g042000.1;BraC02g007050.1;BraC02g021000.1;BraC03g004070.1;BraC03g014390.1;BraC03g016590.1;BraC03g048590.1;BraC03g052160.1;BraC03g058090.1;BraC04g006690.1;BraC04g022680.1;BraC05g028920.1;BraC06g022480.1;BraC06g040790.1;BraC06g041390.1;BraC07g011630.1;BraC07g021110.1;BraC07g026410.1;BraC07g035800.1;BraC08g010530.1;BraC08g014230.1;BraC09g003150.1;BraC09g016120.1…
GO:0009718	anthocyanin-containing compound biosynthetic process	15	105	2.82039e-08	2.70757e-06	BraC02g007050.1;BraC02g021000.1;BraC03g052160.1;BraC06g022480.1;BraC07g035800.1;BraC08g010530.1;BraC08g014230.1;BraC09g003150.1;BraC09g018850.1;BraC09g027820.1;BraC09g053560.1;BraC09g053860.1;BraC10g012540.1;BraC10g024210.1;BraC10g030090.1
GO:0046283	anthocyanin-containing compound metabolic process	18	154	2.97272e-08	2.73491e-06	BraC02g007050.1;BraC02g021000.1;BraC02g037170.1;BraC03g043340.1;BraC03g052160.1;BraC04g025680.1;BraC06g022480.1;BraC07g035800.1;BraC08g010530.1;BraC08g014230.1;BraC09g003150.1;BraC09g018850.1;BraC09g027820.1;BraC09g053560.1;BraC09g053860.1;BraC10g012540.1;BraC10g024210.1;BraC10g030090.1
GO:0042440	pigment metabolic process	40	654	5.98966e-08	5.29007e-06	BraC01g000200.1;BraC01g004920.1;BraC01g023330.1;BraC01g037850.1;BraC01g038410.1;BraC02g007050.1;BraC02g021000.1;BraC02g028860.1;BraC02g037170.1;BraC03g014390.1;BraC03g017460.1;BraC03g043340.1;BraC03g052160.1;BraC03g055550.1;BraC04g025680.1;BraC06g018640.1;BraC06g022480.1;BraC06g041390.1;BraC06g042840.1;BraC07g021950.1;BraC07g025620.1;BraC07g035800.1;BraC08g005880.1;BraC08g010530.1;BraC08g014230.1…
GO:0005975	carbohydrate metabolic process	137	3712	6.3583e-08	5.39966e-06	BraC01g000200.1;BraC01g003000.1;BraC01g004650.1;BraC01g004690.1;BraC01g004920.1;BraC01g013370.1;BraC01g013580.1;BraC01g014880.1;BraC01g015590.1;BraC01g018660.1;BraC01g023790.1;BraC01g025280.1;BraC01g037650.1;BraC01g038500.1;BraC01g041330.1;BraC01g048660.1;BraC02g000300.1;BraC02g000850.1;BraC02g004710.1;BraC02g008640.1;BraC02g009330.1;BraC02g010770.1;BraC02g012900.1;BraC02g015450.1;BraC02g015960.1…
GO:0009834	plant-type secondary cell wall biogenesis	15	126	3.29554e-07	2.69502e-05	BraC01g004650.1;BraC01g020420.1;BraC01g037650.1;BraC01g038500.1;BraC02g000300.1;BraC03g008360.1;BraC03g049930.1;BraC04g028970.1;BraC05g007920.1;BraC06g050580.1;BraC07g000300.1;BraC07g039070.1;BraC08g025680.1;BraC09g041900.1;BraC10g007980.1
GO:0019748	secondary metabolic process	65	1439	5.46686e-07	4.31101e-05	BraC01g000200.1;BraC01g004920.1;BraC01g006670.1;BraC01g007380.1;BraC01g025160.1;BraC01g037650.1;BraC01g040520.1;BraC01g047320.1;BraC02g000300.1;BraC02g000850.1;BraC02g003450.1;BraC02g007050.1;BraC02g009740.1;BraC02g010770.1;BraC02g021000.1;BraC02g028860.1;BraC03g000440.1;BraC03g006080.1;BraC03g014390.1;BraC03g016590.1;BraC03g026140.1;BraC03g036640.1;BraC03g049930.1;BraC03g052160.1;BraC03g053010.1…
GO:1901565	organonitrogen compound catabolic process	38	672	8.98927e-07	6.84424e-05	BraC01g000200.1;BraC01g001090.1;BraC01g004920.1;BraC01g037850.1;BraC02g028860.1;BraC03g006080.1;BraC03g014390.1;BraC03g018710.1;BraC03g026140.1;BraC03g036640.1;BraC03g037570.1;BraC03g043340.1;BraC03g053970.1;BraC03g057290.1;BraC04g006690.1;BraC05g009960.1;BraC05g043170.1;BraC06g006550.1;BraC06g010770.1;BraC07g016560.1;BraC07g021110.1;BraC07g021950.1;BraC08g005880.1;BraC08g010680.1;BraC08g016070.1…
GO:0046148	pigment biosynthetic process	32	517	9.84832e-07	7.24836e-05	BraC01g000200.1;BraC01g004920.1;BraC01g023330.1;BraC01g038410.1;BraC02g007050.1;BraC02g021000.1;BraC02g028860.1;BraC03g014390.1;BraC03g017460.1;BraC03g052160.1;BraC03g055550.1;BraC06g018640.1;BraC06g022480.1;BraC06g041390.1;BraC06g042840.1;BraC07g021950.1;BraC07g025620.1;BraC07g035800.1;BraC08g010530.1;BraC08g014230.1;BraC09g003150.1;BraC09g018850.1;BraC09g027820.1;BraC09g050910.1;BraC09g053560.1…
GO:0044550	secondary metabolite biosynthetic process	39	708	1.22864e-06	8.75109e-05	BraC01g006670.1;BraC02g000300.1;BraC02g003450.1;BraC02g010770.1;BraC02g021000.1;BraC03g006080.1;BraC03g014390.1;BraC03g016590.1;BraC03g036640.1;BraC03g052160.1;BraC03g053010.1;BraC03g053880.1;BraC03g058090.1;BraC03g062940.1;BraC03g067470.1;BraC04g006690.1;BraC04g017970.1;BraC04g028970.1;BraC05g007920.1;BraC05g028920.1;BraC05g043170.1;BraC07g021110.1;BraC07g026410.1;BraC07g035800.1;BraC08g010680.1…
GO:0010224	response to UV-B	18	209	2.86548e-06	0.000197718	BraC01g023330.1;BraC01g033920.1;BraC02g007050.1;BraC03g058090.1;BraC03g062940.1;BraC04g017970.1;BraC06g021490.1;BraC06g022480.1;BraC07g020430.1;BraC08g010530.1;BraC09g003150.1;BraC09g018850.1;BraC09g027820.1;BraC09g053560.1;BraC09g053860.1;BraC10g012540.1;BraC10g024210.1;BraC10g030090.1
GO:0071554	cell wall organization or biogenesis	81	2044	3.84708e-06	0.000257404	BraC01g003000.1;BraC01g004650.1;BraC01g004690.1;BraC01g004920.1;BraC01g018660.1;BraC01g020420.1;BraC01g024650.1;BraC01g037650.1;BraC01g038500.1;BraC01g039080.1;BraC01g042110.1;BraC01g048660.1;BraC02g000300.1;BraC02g000850.1;BraC02g004710.1;BraC02g008640.1;BraC02g010770.1;BraC02g015960.1;BraC02g043470.1;BraC02g047140.1;BraC03g000650.1;BraC03g008360.1;BraC03g017250.1;BraC03g018430.1;BraC03g018710.1…
GO:0044723	single-organism carbohydrate metabolic process	105	2912	8.69272e-06	0.000564515	BraC01g000200.1;BraC01g003000.1;BraC01g004650.1;BraC01g004920.1;BraC01g013370.1;BraC01g013580.1;BraC01g018660.1;BraC01g023790.1;BraC01g025280.1;BraC01g037650.1;BraC01g038500.1;BraC01g041330.1;BraC01g048660.1;BraC02g000300.1;BraC02g000850.1;BraC02g004710.1;BraC02g008640.1;BraC02g010770.1;BraC02g015450.1;BraC02g015960.1;BraC02g028860.1;BraC02g043470.1;BraC02g044250.1;BraC02g047140.1;BraC03g000650.1…
GO:0009804	coumarin metabolic process	14	147	1.14939e-05	0.000704962	BraC03g006080.1;BraC03g014390.1;BraC03g016590.1;BraC03g053880.1;BraC03g067470.1;BraC04g006690.1;BraC05g028920.1;BraC07g021110.1;BraC07g026410.1;BraC08g010680.1;BraC09g014600.1;BraC09g016120.1;BraC09g068900.1;BraC10g012670.1
GO:0009805	coumarin biosynthetic process	14	147	1.14939e-05	0.000704962	BraC03g006080.1;BraC03g014390.1;BraC03g016590.1;BraC03g053880.1;BraC03g067470.1;BraC04g006690.1;BraC05g028920.1;BraC07g021110.1;BraC07g026410.1;BraC08g010680.1;BraC09g014600.1;BraC09g016120.1;BraC09g068900.1;BraC10g012670.1
GO:0051553	flavone biosynthetic process	6	23	1.24981e-05	0.000726206	BraC02g007050.1;BraC03g014390.1;BraC06g041390.1;BraC10g012670.1;BraC10g024210.1;BraC10g030090.1
GO:0051555	flavonol biosynthetic process	6	23	1.24981e-05	0.000726206	BraC02g007050.1;BraC03g014390.1;BraC06g041390.1;BraC10g012670.1;BraC10g024210.1;BraC10g030090.1
GO:0051552	flavone metabolic process	6	24	1.63305e-05	0.000901444	BraC02g007050.1;BraC03g014390.1;BraC06g041390.1;BraC10g012670.1;BraC10g024210.1;BraC10g030090.1
GO:0051554	flavonol metabolic process	6	24	1.63305e-05	0.000901444	BraC02g007050.1;BraC03g014390.1;BraC06g041390.1;BraC10g012670.1;BraC10g024210.1;BraC10g030090.1
GO:0009808	lignin metabolic process	15	174	1.87728e-05	0.00101098	BraC01g037650.1;BraC02g000300.1;BraC02g000850.1;BraC02g010770.1;BraC03g014390.1;BraC03g016590.1;BraC03g058090.1;BraC03g062940.1;BraC04g017970.1;BraC04g028970.1;BraC05g007920.1;BraC05g015620.1;BraC08g022590.1;BraC09g035100.1;BraC10g012670.1
GO:0006546	glycine catabolic process	12	119	2.71685e-05	0.00142829	BraC01g000200.1;BraC01g001090.1;BraC01g004920.1;BraC02g028860.1;BraC03g026140.1;BraC03g053970.1;BraC07g016560.1;BraC07g021950.1;BraC08g016070.1;BraC08g016080.1;BraC09g059130.1;BraC09g059650.1
GO:1901606	alpha-amino acid catabolic process	23	368	2.78915e-05	0.0014322	BraC01g000200.1;BraC01g001090.1;BraC01g004920.1;BraC02g028860.1;BraC03g026140.1;BraC03g037570.1;BraC03g053970.1;BraC04g006690.1;BraC05g043170.1;BraC06g006550.1;BraC06g010770.1;BraC07g016560.1;BraC07g021110.1;BraC07g021950.1;BraC08g010680.1;BraC08g016070.1;BraC08g016080.1;BraC08g017570.1;BraC09g003280.1;BraC09g013290.1;BraC09g019360.1;BraC09g059130.1;BraC09g059650.1
GO:0044710	single-organism metabolic process	331	11806	2.96302e-05	0.0014869	BraC01g000200.1;BraC01g001090.1;BraC01g003000.1;BraC01g003820.1;BraC01g004490.1;BraC01g004650.1;BraC01g004680.1;BraC01g004920.1;BraC01g006670.1;BraC01g007380.1;BraC01g012230.1;BraC01g013370.1;BraC01g013580.1;BraC01g017640.1;BraC01g017910.1;BraC01g018660.1;BraC01g023330.1;BraC01g023790.1;BraC01g024650.1;BraC01g025160.1;BraC01g025280.1;BraC01g037650.1;BraC01g037850.1;BraC01g038410.1;BraC01g038500.1…
GO:0009063	cellular amino acid catabolic process	23	373	3.44018e-05	0.00167273	BraC01g000200.1;BraC01g001090.1;BraC01g004920.1;BraC02g028860.1;BraC03g026140.1;BraC03g037570.1;BraC03g053970.1;BraC04g006690.1;BraC05g043170.1;BraC06g006550.1;BraC06g010770.1;BraC07g016560.1;BraC07g021110.1;BraC07g021950.1;BraC08g010680.1;BraC08g016070.1;BraC08g016080.1;BraC08g017570.1;BraC09g003280.1;BraC09g013290.1;BraC09g019360.1;BraC09g059130.1;BraC09g059650.1
GO:0009071	serine family amino acid catabolic process	12	122	3.48484e-05	0.00167273	BraC01g000200.1;BraC01g001090.1;BraC01g004920.1;BraC02g028860.1;BraC03g026140.1;BraC03g053970.1;BraC07g016560.1;BraC07g021950.1;BraC08g016070.1;BraC08g016080.1;BraC09g059130.1;BraC09g059650.1
GO:0046271	phenylpropanoid catabolic process	6	28	4.21614e-05	0.00193943	BraC02g000300.1;BraC02g000850.1;BraC02g010770.1;BraC04g028970.1;BraC05g007920.1;BraC05g015620.1
GO:0046274	lignin catabolic process	6	28	4.21614e-05	0.00193943	BraC02g000300.1;BraC02g000850.1;BraC02g010770.1;BraC04g028970.1;BraC05g007920.1;BraC05g015620.1
GO:0046351	disaccharide biosynthetic process	10	89	4.99489e-05	0.00225076	BraC01g013370.1;BraC03g064920.1;BraC04g005970.1;BraC05g015750.1;BraC07g028710.1;BraC07g037490.1;BraC08g003080.1;BraC08g027200.1;BraC08g034890.1;BraC09g010940.1
GO:0009312	oligosaccharide biosynthetic process	11	109	5.79257e-05	0.002558	BraC01g013370.1;BraC02g044250.1;BraC03g064920.1;BraC04g005970.1;BraC05g015750.1;BraC07g028710.1;BraC07g037490.1;BraC08g003080.1;BraC08g027200.1;BraC08g034890.1;BraC09g010940.1
GO:0009072	aromatic amino acid family metabolic process	27	498	6.93965e-05	0.00296723	BraC01g000200.1;BraC01g004490.1;BraC01g004920.1;BraC01g017640.1;BraC02g009740.1;BraC02g028860.1;BraC03g026140.1;BraC03g037570.1;BraC03g055550.1;BraC04g006690.1;BraC04g013340.1;BraC05g038110.1;BraC05g043170.1;BraC05g050050.1;BraC06g010770.1;BraC07g016560.1;BraC07g021110.1;BraC07g021950.1;BraC07g039070.1;BraC08g010680.1;BraC08g016070.1;BraC08g016080.1;BraC08g017570.1;BraC09g010220.1;BraC09g059130.1…
GO:0006835	dicarboxylic acid transport	7	44	7.34155e-05	0.00296723	BraC02g036500.1;BraC06g013720.1;BraC06g033930.1;BraC06g047240.1;BraC07g003620.1;BraC08g026340.1;BraC10g027360.2
GO:0005984	disaccharide metabolic process	22	366	7.36612e-05	0.00296723	BraC01g004920.1;BraC01g013370.1;BraC01g048660.1;BraC02g028860.1;BraC03g037570.1;BraC03g064920.1;BraC04g005970.1;BraC05g015750.1;BraC05g030810.1;BraC05g032090.1;BraC06g003280.1;BraC06g006550.1;BraC07g028710.1;BraC07g037490.1;BraC08g003080.1;BraC08g026340.1;BraC08g027200.1;BraC08g034890.1;BraC09g010940.1;BraC09g050440.1;BraC10g005850.2;BraC10g033760.1
GO:0006073	cellular glucan metabolic process	40	878	7.39121e-05	0.00296723	BraC01g000200.1;BraC01g004650.1;BraC01g004920.1;BraC01g037650.1;BraC01g038500.1;BraC01g048660.1;BraC02g004710.1;BraC02g028860.1;BraC02g047140.1;BraC03g000650.1;BraC03g008360.1;BraC03g037570.1;BraC03g043580.1;BraC03g049930.1;BraC03g053230.1;BraC03g055550.1;BraC03g057920.1;BraC04g012010.2;BraC05g030810.1;BraC05g032090.1;BraC05g048400.1;BraC06g003280.1;BraC06g006550.1;BraC06g018640.1;BraC06g050580.1…
GO:0044042	glucan metabolic process	40	878	7.39121e-05	0.00296723	BraC01g000200.1;BraC01g004650.1;BraC01g004920.1;BraC01g037650.1;BraC01g038500.1;BraC01g048660.1;BraC02g004710.1;BraC02g028860.1;BraC02g047140.1;BraC03g000650.1;BraC03g008360.1;BraC03g037570.1;BraC03g043580.1;BraC03g049930.1;BraC03g053230.1;BraC03g055550.1;BraC03g057920.1;BraC04g012010.2;BraC05g030810.1;BraC05g032090.1;BraC05g048400.1;BraC06g003280.1;BraC06g006550.1;BraC06g018640.1;BraC06g050580.1…
GO:0006544	glycine metabolic process	12	132	7.56097e-05	0.00298118	BraC01g000200.1;BraC01g001090.1;BraC01g004920.1;BraC02g028860.1;BraC03g026140.1;BraC03g053970.1;BraC07g016560.1;BraC07g021950.1;BraC08g016070.1;BraC08g016080.1;BraC09g059130.1;BraC09g059650.1
GO:0010023	proanthocyanidin biosynthetic process	4	11	9.08737e-05	0.00352016	BraC02g021000.1;BraC03g052160.1;BraC07g035800.1;BraC09g027820.1
GO:0009106	lipoate metabolic process	10	96	9.55366e-05	0.00363698	BraC01g000200.1;BraC01g004920.1;BraC02g028860.1;BraC03g026140.1;BraC07g016560.1;BraC07g021950.1;BraC08g016070.1;BraC08g016080.1;BraC09g059130.1;BraC09g059650.1
GO:0009411	response to UV	27	512	0.000109833	0.0040523	BraC01g023330.1;BraC01g033920.1;BraC01g037650.1;BraC02g007050.1;BraC02g015960.1;BraC02g038290.1;BraC02g047140.1;BraC03g043580.1;BraC03g052220.1;BraC03g058090.1;BraC03g062940.1;BraC04g017970.1;BraC06g021490.1;BraC06g022480.1;BraC07g020430.1;BraC07g035160.1;BraC07g039070.1;BraC08g010530.1;BraC08g035910.1;BraC09g003150.1;BraC09g018850.1;BraC09g027820.1;BraC09g053560.1;BraC09g053860.1;BraC10g012540.1…
GO:0015743	malate transport	5	21	0.000110117	0.0040523	BraC06g013720.1;BraC06g033930.1;BraC07g003620.1;BraC08g026340.1;BraC10g027360.2
GO:0009311	oligosaccharide metabolic process	23	411	0.000148097	0.00536062	BraC01g004920.1;BraC01g013370.1;BraC01g048660.1;BraC02g028860.1;BraC02g044250.1;BraC03g037570.1;BraC03g064920.1;BraC04g005970.1;BraC05g015750.1;BraC05g030810.1;BraC05g032090.1;BraC06g003280.1;BraC06g006550.1;BraC07g028710.1;BraC07g037490.1;BraC08g003080.1;BraC08g026340.1;BraC08g027200.1;BraC08g034890.1;BraC09g010940.1;BraC09g050440.1;BraC10g005850.2;BraC10g033760.1
GO:0015740	C4-dicarboxylate transport	5	23	0.000175074	0.00623491	BraC06g013720.1;BraC06g033930.1;BraC07g003620.1;BraC08g026340.1;BraC10g027360.2
GO:1901576	organic substance biosynthetic process	331	12041	0.000181042	0.00630672	BraC01g000200.1;BraC01g001090.1;BraC01g002370.1;BraC01g003000.1;BraC01g003820.1;BraC01g004490.1;BraC01g004650.1;BraC01g004920.1;BraC01g006670.1;BraC01g007230.1;BraC01g013370.1;BraC01g017640.1;BraC01g017910.1;BraC01g018660.1;BraC01g020420.1;BraC01g023330.1;BraC01g024650.1;BraC01g025280.1;BraC01g033320.1;BraC01g033920.1;BraC01g037650.1;BraC01g038410.1;BraC01g038500.1;BraC01g039080.1;BraC01g040520.1…
GO:0009832	plant-type cell wall biogenesis	23	417	0.000182804	0.00630672	BraC01g004650.1;BraC01g020420.1;BraC01g037650.1;BraC01g038500.1;BraC02g000300.1;BraC02g010770.1;BraC02g047140.1;BraC03g008360.1;BraC03g049930.1;BraC04g028970.1;BraC05g007920.1;BraC05g048400.1;BraC06g003280.1;BraC06g050580.1;BraC07g000300.1;BraC07g035160.1;BraC07g039070.1;BraC08g025680.1;BraC08g035910.1;BraC09g041900.1;BraC10g007980.1;BraC10g013190.1;BraC10g027360.2
GO:0006633	fatty acid biosynthetic process	22	391	0.000189725	0.0064448	BraC01g000200.1;BraC01g004920.1;BraC01g024650.1;BraC01g049180.1;BraC02g012250.1;BraC02g015450.1;BraC02g028860.1;BraC03g026140.1;BraC03g043620.1;BraC04g017970.1;BraC06g004720.1;BraC07g016560.1;BraC07g018910.1;BraC07g021950.1;BraC08g016070.1;BraC08g016080.1;BraC08g035020.1;BraC09g050910.1;BraC09g059130.1;BraC09g059650.1;BraC09g065620.1;BraC10g035580.1
GO:0009058	biosynthetic process	341	12477	0.000206555	0.00691019	BraC01g000200.1;BraC01g001090.1;BraC01g002370.1;BraC01g003000.1;BraC01g003820.1;BraC01g004490.1;BraC01g004650.1;BraC01g004680.1;BraC01g004920.1;BraC01g006670.1;BraC01g007230.1;BraC01g013370.1;BraC01g017640.1;BraC01g017910.1;BraC01g018660.1;BraC01g020420.1;BraC01g023330.1;BraC01g024650.1;BraC01g025280.1;BraC01g033320.1;BraC01g033920.1;BraC01g037650.1;BraC01g038410.1;BraC01g038500.1;BraC01g039080.1…
GO:0071423	malate transmembrane transport	3	6	0.000252367	0.00815106	BraC06g033930.1;BraC07g003620.1;BraC10g027360.2
GO:0080165	callose deposition in phloem sieve plate	3	6	0.000252367	0.00815106	BraC05g015750.1;BraC07g028710.1;BraC07g037490.1
GO:0008610	lipid biosynthetic process	74	2064	0.000254721	0.00815106	BraC01g000200.1;BraC01g004920.1;BraC01g024650.1;BraC01g037650.1;BraC01g038410.1;BraC01g042000.1;BraC01g047320.1;BraC01g049180.1;BraC02g008810.1;BraC02g012250.1;BraC02g015450.1;BraC02g018740.1;BraC02g022290.1;BraC02g028860.1;BraC02g036500.1;BraC02g044250.1;BraC03g006080.1;BraC03g006730.1;BraC03g012340.1;BraC03g014390.1;BraC03g017460.1;BraC03g026140.1;BraC03g040200.1;BraC03g043580.1;BraC03g043620.1…
GO:0006636	unsaturated fatty acid biosynthetic process	12	157	0.000386239	0.0120115	BraC01g000200.1;BraC01g004920.1;BraC02g028860.1;BraC03g026140.1;BraC07g016560.1;BraC07g021950.1;BraC08g016070.1;BraC08g016080.1;BraC09g050910.1;BraC09g059130.1;BraC09g059650.1;BraC10g035580.1
GO:0033559	unsaturated fatty acid metabolic process	12	157	0.000386239	0.0120115	BraC01g000200.1;BraC01g004920.1;BraC02g028860.1;BraC03g026140.1;BraC07g016560.1;BraC07g021950.1;BraC08g016070.1;BraC08g016080.1;BraC09g050910.1;BraC09g059130.1;BraC09g059650.1;BraC10g035580.1
GO:0019755	one-carbon compound transport	4	16	0.000455946	0.0139824	BraC01g040560.1;BraC05g037470.1;BraC09g000660.1;BraC09g059040.1
GO:0009962	regulation of flavonoid biosynthetic process	17	287	0.000554424	0.0163439	BraC01g042000.1;BraC02g007050.1;BraC03g004070.1;BraC03g014390.1;BraC03g016590.1;BraC04g006690.1;BraC04g022680.1;BraC05g028920.1;BraC06g040790.1;BraC07g011630.1;BraC07g021110.1;BraC07g026410.1;BraC09g016120.1;BraC09g025970.1;BraC09g027820.1;BraC10g012670.1;BraC10g024210.1
GO:1900384	regulation of flavonol biosynthetic process	2	2	0.000562561	0.0163439	BraC02g007050.1;BraC10g024210.1
GO:1901038	cyanidin 3-O-glucoside metabolic process	2	2	0.000562561	0.0163439	BraC06g022480.1;BraC10g012540.1
GO:1901804	beta-glucoside metabolic process	2	2	0.000562561	0.0163439	BraC06g022480.1;BraC10g012540.1
GO:1901617	organic hydroxy compound biosynthetic process	48	1233	0.000585615	0.0166189	BraC01g001090.1;BraC01g003820.1;BraC01g037650.1;BraC01g042000.1;BraC01g048660.1;BraC01g049180.1;BraC02g007050.1;BraC02g020890.1;BraC02g021000.1;BraC02g021840.1;BraC02g036500.1;BraC03g006080.1;BraC03g014390.1;BraC03g040200.1;BraC03g043580.1;BraC03g043620.1;BraC03g049930.1;BraC03g052160.1;BraC03g052560.1;BraC03g053010.1;BraC03g064670.1;BraC04g004070.1;BraC04g017990.1;BraC05g002470.1;BraC05g044900.1…
GO:0006766	vitamin metabolic process	13	188	0.000587079	0.0166189	BraC01g000200.1;BraC01g004920.1;BraC02g028860.1;BraC03g026140.1;BraC07g016560.1;BraC07g021950.1;BraC07g029070.1;BraC07g037000.1;BraC08g016070.1;BraC08g016080.1;BraC09g059130.1;BraC09g059650.1;BraC10g016040.1
GO:0015849	organic acid transport	32	728	0.000696741	0.01923	BraC01g013580.1;BraC01g037850.1;BraC02g021840.1;BraC02g036500.1;BraC03g004070.1;BraC03g053390.1;BraC03g065210.1;BraC05g040460.1;BraC05g044550.1;BraC06g007170.1;BraC06g013720.1;BraC06g033930.1;BraC06g038450.1;BraC06g047240.1;BraC07g003620.1;BraC07g018080.1;BraC07g041420.1;BraC08g006360.1;BraC08g022590.1;BraC08g026340.1;BraC08g028390.1;BraC09g014950.1;BraC09g019960.1;BraC09g020260.1;BraC09g028940.1…
GO:0046942	carboxylic acid transport	32	728	0.000696741	0.01923	BraC01g013580.1;BraC01g037850.1;BraC02g021840.1;BraC02g036500.1;BraC03g004070.1;BraC03g053390.1;BraC03g065210.1;BraC05g040460.1;BraC05g044550.1;BraC06g007170.1;BraC06g013720.1;BraC06g033930.1;BraC06g038450.1;BraC06g047240.1;BraC07g003620.1;BraC07g018080.1;BraC07g041420.1;BraC08g006360.1;BraC08g022590.1;BraC08g026340.1;BraC08g028390.1;BraC09g014950.1;BraC09g019960.1;BraC09g020260.1;BraC09g028940.1…
GO:0009809	lignin biosynthetic process	10	125	0.000814887	0.0222132	BraC02g000300.1;BraC02g010770.1;BraC03g014390.1;BraC03g058090.1;BraC03g062940.1;BraC04g017970.1;BraC04g028970.1;BraC05g007920.1;BraC08g022590.1;BraC10g012670.1
GO:0015800	acidic amino acid transport	4	19	0.000917609	0.0247083	BraC02g036500.1;BraC03g004070.1;BraC06g033930.1;BraC06g047240.1
GO:0009800	cinnamic acid biosynthetic process	3	9	0.00100484	0.0267312	BraC04g006690.1;BraC05g043170.1;BraC07g021110.1
GO:0016132	brassinosteroid biosynthetic process	16	277	0.00103919	0.0273158	BraC01g037650.1;BraC01g049180.1;BraC02g036500.1;BraC03g006080.1;BraC03g040200.1;BraC03g043620.1;BraC03g052560.1;BraC03g053010.1;BraC04g004070.1;BraC05g044900.1;BraC06g004620.1;BraC06g047240.1;BraC09g003400.1;BraC09g014600.1;BraC09g068900.1;BraC10g025590.1
GO:0016129	phytosteroid biosynthetic process	16	278	0.00107908	0.0280307	BraC01g037650.1;BraC01g049180.1;BraC02g036500.1;BraC03g006080.1;BraC03g040200.1;BraC03g043620.1;BraC03g052560.1;BraC03g053010.1;BraC04g004070.1;BraC05g044900.1;BraC06g004620.1;BraC06g047240.1;BraC09g003400.1;BraC09g014600.1;BraC09g068900.1;BraC10g025590.1
GO:1903825	organic acid transmembrane transport	10	130	0.00110189	0.0282904	BraC01g037850.1;BraC02g036500.1;BraC03g004070.1;BraC03g065210.1;BraC06g033930.1;BraC06g047240.1;BraC07g003620.1;BraC08g006360.1;BraC09g053340.1;BraC10g027360.2
GO:0009250	glucan biosynthetic process	27	595	0.00112236	0.0284847	BraC01g000200.1;BraC01g004920.1;BraC01g048660.1;BraC02g004710.1;BraC02g028860.1;BraC02g047140.1;BraC03g000650.1;BraC03g008360.1;BraC03g037570.1;BraC03g049930.1;BraC03g053230.1;BraC03g055550.1;BraC05g030810.1;BraC05g032090.1;BraC05g048400.1;BraC06g003280.1;BraC06g006550.1;BraC06g018640.1;BraC06g050580.1;BraC08g000190.1;BraC08g026340.1;BraC09g050440.1;BraC10g004350.1;BraC10g004420.1;BraC10g005850.2…
GO:0009744	response to sucrose	23	480	0.00126624	0.0314141	BraC01g003820.1;BraC01g023330.1;BraC01g033920.1;BraC01g041320.1;BraC02g007050.1;BraC02g023300.1;BraC03g058090.1;BraC03g061850.1;BraC06g022480.1;BraC08g010530.1;BraC08g027200.1;BraC09g003150.1;BraC09g016120.1;BraC09g018850.1;BraC09g027820.1;BraC09g053560.1;BraC09g053860.1;BraC09g059650.1;BraC09g060810.1;BraC09g061910.1;BraC10g012540.1;BraC10g024210.1;BraC10g030090.1
GO:0034285	response to disaccharide	23	480	0.00126624	0.0314141	BraC01g003820.1;BraC01g023330.1;BraC01g033920.1;BraC01g041320.1;BraC02g007050.1;BraC02g023300.1;BraC03g058090.1;BraC03g061850.1;BraC06g022480.1;BraC08g010530.1;BraC08g027200.1;BraC09g003150.1;BraC09g016120.1;BraC09g018850.1;BraC09g027820.1;BraC09g053560.1;BraC09g053860.1;BraC09g059650.1;BraC09g060810.1;BraC09g061910.1;BraC10g012540.1;BraC10g024210.1;BraC10g030090.1
GO:0005982	starch metabolic process	22	454	0.00138858	0.0334815	BraC01g000200.1;BraC01g004650.1;BraC01g004920.1;BraC01g037650.1;BraC01g038500.1;BraC01g048660.1;BraC02g028860.1;BraC03g037570.1;BraC03g055550.1;BraC05g030810.1;BraC05g032090.1;BraC06g003280.1;BraC06g006550.1;BraC06g018640.1;BraC07g035160.1;BraC08g011970.1;BraC08g026340.1;BraC09g050440.1;BraC10g004420.1;BraC10g005850.2;BraC10g024210.1;BraC10g033760.1
GO:0010623	developmental programmed cell death	3	10	0.00141023	0.0334815	BraC01g003000.1;BraC07g015500.1;BraC08g028460.1
GO:0015813	L-glutamate transport	3	10	0.00141023	0.0334815	BraC02g036500.1;BraC06g033930.1;BraC06g047240.1
GO:0071918	urea transmembrane transport	3	10	0.00141023	0.0334815	BraC01g040560.1;BraC05g037470.1;BraC09g000660.1
GO:0015729	oxaloacetate transport	2	3	0.00166106	0.0374247	BraC06g033930.1;BraC10g027360.2
GO:0015742	alpha-ketoglutarate transport	2	3	0.00166106	0.0374247	BraC06g033930.1;BraC10g027360.2
GO:0015808	L-alanine transport	2	3	0.00166106	0.0374247	BraC02g036500.1;BraC06g047240.1
GO:0032328	alanine transport	2	3	0.00166106	0.0374247	BraC02g036500.1;BraC06g047240.1
GO:0072489	methylammonium transmembrane transport	2	3	0.00166106	0.0374247	BraC01g040560.1;BraC05g037470.1
GO:0009803	cinnamic acid metabolic process	3	11	0.00190498	0.0414841	BraC04g006690.1;BraC05g043170.1;BraC07g021110.1
GO:0015807	L-amino acid transport	3	11	0.00190498	0.0414841	BraC02g036500.1;BraC06g033930.1;BraC06g047240.1
GO:0015840	urea transport	3	11	0.00190498	0.0414841	BraC01g040560.1;BraC05g037470.1;BraC09g000660.1
GO:0016131	brassinosteroid metabolic process	16	294	0.00191638	0.0414841	BraC01g037650.1;BraC01g049180.1;BraC02g036500.1;BraC03g006080.1;BraC03g040200.1;BraC03g043620.1;BraC03g052560.1;BraC03g053010.1;BraC04g004070.1;BraC05g044900.1;BraC06g004620.1;BraC06g047240.1;BraC09g003400.1;BraC09g014600.1;BraC09g068900.1;BraC10g025590.1
GO:0005986	sucrose biosynthetic process	5	38	0.00194809	0.0417609	BraC04g005970.1;BraC05g015750.1;BraC07g028710.1;BraC07g037490.1;BraC08g003080.1
GO:0016128	phytosteroid metabolic process	16	295	0.00198306	0.0421018	BraC01g037650.1;BraC01g049180.1;BraC02g036500.1;BraC03g006080.1;BraC03g040200.1;BraC03g043620.1;BraC03g052560.1;BraC03g053010.1;BraC04g004070.1;BraC05g044900.1;BraC06g004620.1;BraC06g047240.1;BraC09g003400.1;BraC09g014600.1;BraC09g068900.1;BraC10g025590.1
GO:0071704	organic substance metabolic process	475	18625	0.00252049	0.0530024	BraC01g000200.1;BraC01g001090.1;BraC01g002370.1;BraC01g003000.1;BraC01g003820.1;BraC01g004490.1;BraC01g004650.1;BraC01g004680.1;BraC01g004690.1;BraC01g004920.1;BraC01g006670.1;BraC01g007230.1;BraC01g011360.1;BraC01g012230.1;BraC01g012760.1;BraC01g013370.1;BraC01g013580.1;BraC01g014880.1;BraC01g015590.1;BraC01g017640.1;BraC01g017910.1;BraC01g018660.1;BraC01g020420.1;BraC01g023330.1;BraC01g023790.1…
GO:0006694	steroid biosynthetic process	22	478	0.0026207	0.0545898	BraC01g037650.1;BraC01g049180.1;BraC02g036500.1;BraC03g006080.1;BraC03g014390.1;BraC03g040200.1;BraC03g043580.1;BraC03g043620.1;BraC03g052560.1;BraC03g053010.1;BraC04g004070.1;BraC04g017990.1;BraC05g044900.1;BraC06g004620.1;BraC06g047240.1;BraC09g003400.1;BraC09g014600.1;BraC09g061910.1;BraC09g068900.1;BraC10g012670.1;BraC10g025590.1;BraC10g027360.2
GO:0044249	cellular biosynthetic process	308	11490	0.00264558	0.0545929	BraC01g000200.1;BraC01g001090.1;BraC01g002370.1;BraC01g003000.1;BraC01g003820.1;BraC01g004490.1;BraC01g004650.1;BraC01g004680.1;BraC01g004920.1;BraC01g006670.1;BraC01g007230.1;BraC01g013370.1;BraC01g017640.1;BraC01g017910.1;BraC01g018660.1;BraC01g020420.1;BraC01g023330.1;BraC01g024650.1;BraC01g025280.1;BraC01g033320.1;BraC01g037650.1;BraC01g038410.1;BraC01g038500.1;BraC01g039080.1;BraC01g040520.1…
GO:0010417	glucuronoxylan biosynthetic process	4	25	0.00267555	0.0547002	BraC01g004650.1;BraC01g038500.1;BraC08g025680.1;BraC10g013190.1
GO:0010197	polar nucleus fusion	5	41	0.00274379	0.0552211	BraC01g048350.1;BraC04g026850.1;BraC05g010490.1;BraC08g017570.1;BraC09g039600.1
GO:0008152	metabolic process	520	20648	0.00275105	0.0552211	BraC01g000200.1;BraC01g001090.1;BraC01g002370.1;BraC01g003000.1;BraC01g003820.1;BraC01g004490.1;BraC01g004650.1;BraC01g004680.1;BraC01g004690.1;BraC01g004920.1;BraC01g006670.1;BraC01g007230.1;BraC01g007380.1;BraC01g011360.1;BraC01g012230.1;BraC01g012760.1;BraC01g013370.1;BraC01g013580.1;BraC01g014880.1;BraC01g015590.1;BraC01g017640.1;BraC01g017910.1;BraC01g018660.1;BraC01g020420.1;BraC01g023330.1…
GO:0031669	cellular response to nutrient levels	29	699	0.00284048	0.0561079	BraC01g047320.1;BraC01g048660.1;BraC02g008810.1;BraC02g022290.1;BraC02g023350.1;BraC02g036500.1;BraC03g012340.1;BraC03g040200.1;BraC03g050760.1;BraC03g052560.1;BraC04g033540.1;BraC05g002470.1;BraC05g020830.1;BraC05g028920.1;BraC05g044550.1;BraC06g029940.1;BraC06g047240.1;BraC07g009130.1;BraC07g029700.1;BraC07g041420.1;BraC08g010070.1;BraC09g013290.1;BraC09g014600.1;BraC09g014950.1;BraC09g063010.1…
GO:0009247	glycolipid biosynthetic process	13	224	0.00284605	0.0561079	BraC01g047320.1;BraC02g008810.1;BraC02g022290.1;BraC03g012340.1;BraC04g033540.1;BraC05g015750.1;BraC07g009130.1;BraC07g028710.1;BraC07g029700.1;BraC07g037490.1;BraC07g041420.1;BraC09g066330.1;BraC10g035580.1
GO:0006997	nucleus organization	11	174	0.00305826	0.0597578	BraC01g017910.1;BraC01g048350.1;BraC03g054960.1;BraC04g026850.1;BraC05g010490.1;BraC08g017570.1;BraC09g004270.1;BraC09g016640.1;BraC09g039600.1;BraC10g014650.1;BraC10g024340.1
GO:0016054	organic acid catabolic process	33	834	0.00317132	0.0603399	BraC01g000200.1;BraC01g001090.1;BraC01g004920.1;BraC01g047320.1;BraC02g025780.1;BraC02g028860.1;BraC03g026140.1;BraC03g030230.1;BraC03g034340.2;BraC03g037570.1;BraC03g053970.1;BraC04g003120.1;BraC04g006690.1;BraC05g012090.1;BraC05g043170.1;BraC06g006550.1;BraC06g010770.1;BraC07g016560.1;BraC07g021110.1;BraC07g021950.1;BraC07g041420.1;BraC08g010680.1;BraC08g016070.1;BraC08g016080.1;BraC08g017570.1…
GO:0046395	carboxylic acid catabolic process	33	834	0.00317132	0.0603399	BraC01g000200.1;BraC01g001090.1;BraC01g004920.1;BraC01g047320.1;BraC02g025780.1;BraC02g028860.1;BraC03g026140.1;BraC03g030230.1;BraC03g034340.2;BraC03g037570.1;BraC03g053970.1;BraC04g003120.1;BraC04g006690.1;BraC05g012090.1;BraC05g043170.1;BraC06g006550.1;BraC06g010770.1;BraC07g016560.1;BraC07g021110.1;BraC07g021950.1;BraC07g041420.1;BraC08g010680.1;BraC08g016070.1;BraC08g016080.1;BraC08g017570.1…
GO:0019375	galactolipid biosynthetic process	12	201	0.00323634	0.0603399	BraC01g047320.1;BraC02g008810.1;BraC02g022290.1;BraC03g012340.1;BraC04g033540.1;BraC05g015750.1;BraC07g009130.1;BraC07g028710.1;BraC07g029700.1;BraC07g037490.1;BraC07g041420.1;BraC10g035580.1
GO:0009267	cellular response to starvation	28	674	0.00326737	0.0603399	BraC01g047320.1;BraC01g048660.1;BraC02g008810.1;BraC02g022290.1;BraC02g036500.1;BraC03g012340.1;BraC03g040200.1;BraC03g050760.1;BraC03g052560.1;BraC04g033540.1;BraC05g002470.1;BraC05g020830.1;BraC05g028920.1;BraC05g044550.1;BraC06g029940.1;BraC06g047240.1;BraC07g009130.1;BraC07g029700.1;BraC07g041420.1;BraC08g010070.1;BraC09g013290.1;BraC09g014600.1;BraC09g014950.1;BraC09g063010.1;BraC09g068900.1…
GO:0015812	gamma-aminobutyric acid transport	2	4	0.00326981	0.0603399	BraC02g036500.1;BraC06g047240.1
GO:0015843	methylammonium transport	2	4	0.00326981	0.0603399	BraC01g040560.1;BraC05g037470.1
GO:0009963	positive regulation of flavonoid biosynthetic process	14	255	0.00330667	0.0603399	BraC01g042000.1;BraC03g004070.1;BraC03g014390.1;BraC03g016590.1;BraC04g006690.1;BraC04g022680.1;BraC05g028920.1;BraC06g040790.1;BraC07g011630.1;BraC07g021110.1;BraC07g026410.1;BraC09g016120.1;BraC09g025970.1;BraC10g012670.1
GO:1903509	liposaccharide metabolic process	14	255	0.00330667	0.0603399	BraC01g047320.1;BraC02g008810.1;BraC02g022290.1;BraC02g044250.1;BraC03g012340.1;BraC04g033540.1;BraC05g015750.1;BraC07g009130.1;BraC07g028710.1;BraC07g029700.1;BraC07g037490.1;BraC07g041420.1;BraC09g066330.1;BraC10g035580.1
GO:0015711	organic anion transport	33	838	0.00341041	0.0617228	BraC01g013580.1;BraC01g037850.1;BraC02g021840.1;BraC02g036500.1;BraC03g004070.1;BraC03g053390.1;BraC03g065210.1;BraC05g040460.1;BraC05g044550.1;BraC06g004620.1;BraC06g007170.1;BraC06g013720.1;BraC06g033930.1;BraC06g038450.1;BraC06g047240.1;BraC07g003620.1;BraC07g018080.1;BraC07g041420.1;BraC08g006360.1;BraC08g022590.1;BraC08g026340.1;BraC08g028390.1;BraC09g014950.1;BraC09g019960.1;BraC09g020260.1…
GO:0055082	cellular chemical homeostasis	20	430	0.00356619	0.0622993	BraC01g026170.1;BraC01g040560.1;BraC02g003450.1;BraC03g004070.1;BraC03g017400.1;BraC03g047090.1;BraC04g023420.1;BraC05g037470.1;BraC05g044550.1;BraC05g045050.1;BraC06g003280.1;BraC06g019640.1;BraC07g021410.1;BraC07g029070.1;BraC07g037000.1;BraC07g039070.1;BraC07g039480.1;BraC08g000590.1;BraC10g002620.1;BraC10g006910.2
GO:0006558	L-phenylalanine metabolic process	4	27	0.00357552	0.0622993	BraC04g006690.1;BraC05g043170.1;BraC07g021110.1;BraC09g060810.1
GO:0015837	amine transport	4	27	0.00357552	0.0622993	BraC01g040560.1;BraC05g037470.1;BraC09g053340.1;BraC09g061540.1
GO:1902221	erythrose 4-phosphate/phosphoenolpyruvate family amino acid metabolic process	4	27	0.00357552	0.0622993	BraC04g006690.1;BraC05g043170.1;BraC07g021110.1;BraC09g060810.1
GO:0006598	polyamine catabolic process	8	105	0.00358334	0.0622993	BraC03g006080.1;BraC03g014390.1;BraC03g036640.1;BraC04g006690.1;BraC07g021110.1;BraC09g014600.1;BraC09g068900.1;BraC10g012670.1
GO:0009559	embryo sac central cell differentiation	5	44	0.0037515	0.0647134	BraC01g048350.1;BraC04g026850.1;BraC05g010490.1;BraC08g017570.1;BraC09g039600.1
GO:0019374	galactolipid metabolic process	12	205	0.00379218	0.064908	BraC01g047320.1;BraC02g008810.1;BraC02g022290.1;BraC03g012340.1;BraC04g033540.1;BraC05g015750.1;BraC07g009130.1;BraC07g028710.1;BraC07g029700.1;BraC07g037490.1;BraC07g041420.1;BraC10g035580.1
GO:0008202	steroid metabolic process	23	526	0.0039834	0.0663185	BraC01g037650.1;BraC01g049180.1;BraC02g036500.1;BraC03g006080.1;BraC03g014390.1;BraC03g040200.1;BraC03g043580.1;BraC03g043620.1;BraC03g052560.1;BraC03g053010.1;BraC04g004070.1;BraC04g017990.1;BraC05g044900.1;BraC06g004620.1;BraC06g047240.1;BraC09g003400.1;BraC09g014600.1;BraC09g060630.1;BraC09g061910.1;BraC09g068900.1;BraC10g012670.1;BraC10g025590.1;BraC10g027360.2
GO:0071490	cellular response to far red light	3	14	0.00398534	0.0663185	BraC01g023330.1;BraC06g006330.1;BraC10g020410.1
GO:2000031	regulation of salicylic acid mediated signaling pathway	3	14	0.00398534	0.0663185	BraC02g028680.1;BraC07g021950.1;BraC08g020740.1
GO:0042594	response to starvation	28	684	0.00399473	0.0663185	BraC01g047320.1;BraC01g048660.1;BraC02g008810.1;BraC02g022290.1;BraC02g036500.1;BraC03g012340.1;BraC03g040200.1;BraC03g050760.1;BraC03g052560.1;BraC04g033540.1;BraC05g002470.1;BraC05g020830.1;BraC05g028920.1;BraC05g044550.1;BraC06g029940.1;BraC06g047240.1;BraC07g009130.1;BraC07g029700.1;BraC07g041420.1;BraC08g010070.1;BraC09g013290.1;BraC09g014600.1;BraC09g014950.1;BraC09g063010.1;BraC09g068900.1…
GO:0005985	sucrose metabolic process	6	64	0.00408187	0.0672595	BraC01g048660.1;BraC04g005970.1;BraC05g015750.1;BraC07g028710.1;BraC07g037490.1;BraC08g003080.1
GO:0005992	trehalose biosynthetic process	5	45	0.00413949	0.0674479	BraC01g013370.1;BraC03g064920.1;BraC08g027200.1;BraC08g034890.1;BraC09g010940.1
GO:0019252	starch biosynthetic process	17	347	0.0041544	0.0674479	BraC01g000200.1;BraC01g004920.1;BraC01g048660.1;BraC02g028860.1;BraC03g037570.1;BraC03g055550.1;BraC05g030810.1;BraC05g032090.1;BraC06g003280.1;BraC06g006550.1;BraC06g018640.1;BraC08g026340.1;BraC09g050440.1;BraC10g004420.1;BraC10g005850.2;BraC10g024210.1;BraC10g033760.1
GO:0006559	L-phenylalanine catabolic process	3	15	0.00489455	0.0778902	BraC04g006690.1;BraC05g043170.1;BraC07g021110.1
GO:1902222	erythrose 4-phosphate/phosphoenolpyruvate family amino acid catabolic process	3	15	0.00489455	0.0778902	BraC04g006690.1;BraC05g043170.1;BraC07g021110.1
GO:0031667	response to nutrient levels	29	727	0.00490341	0.0778902	BraC01g047320.1;BraC01g048660.1;BraC02g008810.1;BraC02g022290.1;BraC02g023350.1;BraC02g036500.1;BraC03g012340.1;BraC03g040200.1;BraC03g050760.1;BraC03g052560.1;BraC04g033540.1;BraC05g002470.1;BraC05g020830.1;BraC05g028920.1;BraC05g044550.1;BraC06g029940.1;BraC06g047240.1;BraC07g009130.1;BraC07g029700.1;BraC07g041420.1;BraC08g010070.1;BraC09g013290.1;BraC09g014600.1;BraC09g014950.1;BraC09g063010.1…
GO:0010087	phloem or xylem histogenesis	12	212	0.00494794	0.0780361	BraC01g004650.1;BraC01g024650.1;BraC02g027490.1;BraC02g036500.1;BraC03g000650.1;BraC03g008360.1;BraC03g017250.1;BraC03g043340.1;BraC03g057920.1;BraC04g005970.1;BraC06g047240.1;BraC10g013190.1
GO:0006005	L-fucose biosynthetic process	2	5	0.00536405	0.0794887	BraC07g029070.1;BraC07g037000.1
GO:0031554	regulation of DNA-templated transcription, termination	2	5	0.00536405	0.0794887	BraC05g016090.1;BraC08g006760.1
GO:0031555	transcriptional attenuation	2	5	0.00536405	0.0794887	BraC05g016090.1;BraC08g006760.1
GO:0031564	transcription antitermination	2	5	0.00536405	0.0794887	BraC05g016090.1;BraC08g006760.1
GO:0032106	positive regulation of response to extracellular stimulus	2	5	0.00536405	0.0794887	BraC02g008810.1;BraC04g033540.1
GO:0032109	positive regulation of response to nutrient levels	2	5	0.00536405	0.0794887	BraC02g008810.1;BraC04g033540.1
GO:0042354	L-fucose metabolic process	2	5	0.00536405	0.0794887	BraC07g029070.1;BraC07g037000.1
GO:0080040	positive regulation of cellular response to phosphate starvation	2	5	0.00536405	0.0794887	BraC02g008810.1;BraC04g033540.1
GO:1900865	chloroplast RNA modification	2	5	0.00536405	0.0794887	BraC03g050600.1;BraC05g032090.1
GO:0042398	cellular modified amino acid biosynthetic process	10	162	0.00547378	0.0800505	BraC03g006080.1;BraC03g014390.1;BraC03g036640.1;BraC04g006690.1;BraC07g021110.1;BraC09g014600.1;BraC09g053560.1;BraC09g053860.1;BraC09g068900.1;BraC10g012670.1
GO:0005991	trehalose metabolic process	5	48	0.00547447	0.0800505	BraC01g013370.1;BraC03g064920.1;BraC08g027200.1;BraC08g034890.1;BraC09g010940.1
GO:0044238	primary metabolic process	443	17361	0.00563285	0.0815491	BraC01g000200.1;BraC01g001090.1;BraC01g002370.1;BraC01g003000.1;BraC01g004490.1;BraC01g004650.1;BraC01g004680.1;BraC01g004690.1;BraC01g004920.1;BraC01g006670.1;BraC01g011360.1;BraC01g012230.1;BraC01g012760.1;BraC01g013370.1;BraC01g013580.1;BraC01g014880.1;BraC01g015590.1;BraC01g017640.1;BraC01g017910.1;BraC01g018660.1;BraC01g020420.1;BraC01g023790.1;BraC01g024650.1;BraC01g025160.1;BraC01g025280.1…
GO:0044085	cellular component biogenesis	94	3065	0.00565082	0.0815491	BraC01g000200.1;BraC01g003000.1;BraC01g004650.1;BraC01g017640.1;BraC01g017910.1;BraC01g018660.1;BraC01g020420.1;BraC01g031630.1;BraC01g037650.1;BraC01g038500.1;BraC01g039080.1;BraC01g041190.1;BraC01g042020.1;BraC01g047320.1;BraC02g000300.1;BraC02g000850.1;BraC02g008640.1;BraC02g010770.1;BraC02g022290.1;BraC02g028860.1;BraC02g043470.1;BraC02g047140.1;BraC03g000650.1;BraC03g008360.1;BraC03g013400.1…
GO:0030003	cellular cation homeostasis	18	390	0.00596929	0.0855857	BraC01g026170.1;BraC01g040560.1;BraC02g003450.1;BraC03g004070.1;BraC03g017400.1;BraC03g047090.1;BraC04g023420.1;BraC05g037470.1;BraC05g044550.1;BraC05g045050.1;BraC06g003280.1;BraC06g019640.1;BraC07g021410.1;BraC07g029070.1;BraC07g037000.1;BraC07g039070.1;BraC08g000590.1;BraC10g002620.1
GO:0006664	glycolipid metabolic process	13	248	0.00664809	0.0947031	BraC01g047320.1;BraC02g008810.1;BraC02g022290.1;BraC03g012340.1;BraC04g033540.1;BraC05g015750.1;BraC07g009130.1;BraC07g028710.1;BraC07g029700.1;BraC07g037490.1;BraC07g041420.1;BraC09g066330.1;BraC10g035580.1
GO:0006811	ion transport	85	2748	0.00683313	0.0967151	BraC01g013580.1;BraC01g026170.1;BraC01g037850.1;BraC01g040560.1;BraC01g042010.1;BraC01g042020.1;BraC02g003450.1;BraC02g008750.1;BraC02g008810.1;BraC02g018740.1;BraC02g021840.1;BraC02g023350.1;BraC02g028860.1;BraC02g036500.1;BraC03g004070.1;BraC03g006730.1;BraC03g017400.1;BraC03g040200.1;BraC03g043340.1;BraC03g043620.1;BraC03g047090.1;BraC03g050760.1;BraC03g052560.1;BraC03g053390.1;BraC03g058150.1…
GO:0010188	response to microbial phytotoxin	3	17	0.00706179	0.0993149	BraC08g016070.1;BraC08g016080.1;BraC09g059130.1
GO:0043244	regulation of protein complex disassembly	4	33	0.00745392	0.104166	BraC03g050760.1;BraC05g016090.1;BraC07g039480.1;BraC08g006760.1
GO:0046165	alcohol biosynthetic process	28	718	0.00756661	0.105076	BraC01g037650.1;BraC01g042000.1;BraC01g048660.1;BraC01g049180.1;BraC02g020890.1;BraC02g036500.1;BraC03g006080.1;BraC03g014390.1;BraC03g040200.1;BraC03g043580.1;BraC03g043620.1;BraC03g049930.1;BraC03g052560.1;BraC03g053010.1;BraC04g004070.1;BraC04g017990.1;BraC05g044900.1;BraC06g004620.1;BraC06g047240.1;BraC07g041440.1;BraC09g003400.1;BraC09g014600.1;BraC09g061910.1;BraC09g063010.1;BraC09g068900.1…
GO:0006353	DNA-templated transcription, termination	2	6	0.00791988	0.107283	BraC05g016090.1;BraC08g006760.1
GO:0019676	ammonia assimilation cycle	2	6	0.00791988	0.107283	BraC06g033930.1;BraC10g027360.2
GO:0032103	positive regulation of response to external stimulus	2	6	0.00791988	0.107283	BraC02g008810.1;BraC04g033540.1
GO:0080005	photosystem stoichiometry adjustment	2	6	0.00791988	0.107283	BraC03g055760.1;BraC03g055830.1
GO:0015804	neutral amino acid transport	11	199	0.00825886	0.111192	BraC02g036500.1;BraC03g004070.1;BraC03g065210.1;BraC06g047240.1;BraC07g018080.1;BraC07g041420.1;BraC08g028390.1;BraC09g028940.1;BraC09g053020.1;BraC09g061540.1;BraC09g067060.1
GO:0044763	single-organism cellular process	410	16009	0.00833262	0.111506	BraC01g000200.1;BraC01g001090.1;BraC01g003000.1;BraC01g003820.1;BraC01g004490.1;BraC01g004650.1;BraC01g004680.1;BraC01g004920.1;BraC01g006670.1;BraC01g007380.1;BraC01g011360.1;BraC01g012230.1;BraC01g012470.1;BraC01g013370.1;BraC01g013580.1;BraC01g017640.1;BraC01g017910.1;BraC01g018660.1;BraC01g020580.1;BraC01g023330.1;BraC01g023790.1;BraC01g024650.1;BraC01g025160.1;BraC01g025280.1;BraC01g026170.1…
GO:0006629	lipid metabolic process	93	3076	0.00861814	0.114632	BraC01g000200.1;BraC01g004680.1;BraC01g004920.1;BraC01g012230.1;BraC01g024650.1;BraC01g037650.1;BraC01g038410.1;BraC01g042000.1;BraC01g042220.1;BraC01g047320.1;BraC01g049180.1;BraC02g008810.1;BraC02g012250.1;BraC02g015450.1;BraC02g018740.1;BraC02g022290.1;BraC02g025780.1;BraC02g028860.1;BraC02g036500.1;BraC02g038020.1;BraC02g044250.1;BraC03g006080.1;BraC03g006730.1;BraC03g012340.1;BraC03g014390.1…
GO:0006873	cellular ion homeostasis	18	406	0.00885768	0.117112	BraC01g026170.1;BraC01g040560.1;BraC02g003450.1;BraC03g004070.1;BraC03g017400.1;BraC03g047090.1;BraC04g023420.1;BraC05g037470.1;BraC05g044550.1;BraC05g045050.1;BraC06g003280.1;BraC06g019640.1;BraC07g021410.1;BraC07g029070.1;BraC07g037000.1;BraC07g039070.1;BraC08g000590.1;BraC10g002620.1
GO:0048518	positive regulation of biological process	71	2255	0.00894049	0.117504	BraC01g000200.1;BraC01g004680.1;BraC01g004920.1;BraC01g017640.1;BraC01g017910.1;BraC01g023330.1;BraC01g042000.1;BraC01g048660.1;BraC02g005010.1;BraC02g008810.1;BraC02g028680.1;BraC02g028860.1;BraC03g004070.1;BraC03g014390.1;BraC03g016590.1;BraC03g018430.1;BraC03g025740.1;BraC03g037570.1;BraC03g049930.1;BraC03g050760.1;BraC03g055550.1;BraC03g062000.1;BraC03g067470.1;BraC04g006690.1;BraC04g022680.1…
GO:0042446	hormone biosynthetic process	25	630	0.00914885	0.119419	BraC01g037650.1;BraC01g049180.1;BraC02g003450.1;BraC02g036500.1;BraC03g006080.1;BraC03g026140.1;BraC03g037570.1;BraC03g040200.1;BraC03g043620.1;BraC03g052560.1;BraC03g053010.1;BraC04g004070.1;BraC05g040460.1;BraC05g044900.1;BraC06g004620.1;BraC06g010770.1;BraC06g047240.1;BraC07g009390.1;BraC07g016560.1;BraC08g010680.1;BraC08g017570.1;BraC09g003400.1;BraC09g014600.1;BraC09g068900.1;BraC10g025590.1
GO:0006820	anion transport	50	1492	0.00919438	0.119419	BraC01g013580.1;BraC01g037850.1;BraC02g003450.1;BraC02g008750.1;BraC02g008810.1;BraC02g018740.1;BraC02g021840.1;BraC02g023350.1;BraC02g036500.1;BraC03g004070.1;BraC03g040200.1;BraC03g053390.1;BraC03g065210.1;BraC03g067470.1;BraC04g018620.1;BraC04g033540.1;BraC05g028920.1;BraC05g040460.1;BraC05g044550.1;BraC06g004620.1;BraC06g007170.1;BraC06g013720.1;BraC06g033930.1;BraC06g038450.1;BraC06g047240.1…
GO:0070838	divalent metal ion transport	22	535	0.00951996	0.122924	BraC01g026170.1;BraC01g040560.1;BraC02g003450.1;BraC03g004070.1;BraC03g043620.1;BraC03g047090.1;BraC03g050760.1;BraC04g008430.1;BraC05g029690.1;BraC05g037470.1;BraC05g045050.1;BraC06g012220.1;BraC06g019640.1;BraC07g009130.1;BraC07g009240.1;BraC07g021950.1;BraC07g029070.1;BraC07g037000.1;BraC08g000590.1;BraC09g014600.1;BraC09g059040.1;BraC09g068900.1
GO:0016125	sterol metabolic process	16	350	0.0100197	0.128625	BraC01g037650.1;BraC01g049180.1;BraC03g006080.1;BraC03g014390.1;BraC03g043580.1;BraC03g043620.1;BraC03g052560.1;BraC03g053010.1;BraC04g017990.1;BraC06g004620.1;BraC09g003400.1;BraC09g060630.1;BraC09g061910.1;BraC10g012670.1;BraC10g025590.1;BraC10g027360.2
GO:0072511	divalent inorganic cation transport	22	540	0.010523	0.131918	BraC01g026170.1;BraC01g040560.1;BraC02g003450.1;BraC03g004070.1;BraC03g043620.1;BraC03g047090.1;BraC03g050760.1;BraC04g008430.1;BraC05g029690.1;BraC05g037470.1;BraC05g045050.1;BraC06g012220.1;BraC06g019640.1;BraC07g009130.1;BraC07g009240.1;BraC07g021950.1;BraC07g029070.1;BraC07g037000.1;BraC08g000590.1;BraC09g014600.1;BraC09g059040.1;BraC09g068900.1
GO:0006004	fucose metabolic process	2	7	0.0109143	0.131918	BraC07g029070.1;BraC07g037000.1
GO:0007187	G-protein coupled receptor signaling pathway, coupled to cyclic nucleotide second messenger	2	7	0.0109143	0.131918	BraC01g003820.1;BraC09g060810.1
GO:0007188	adenylate cyclase-modulating G-protein coupled receptor signaling pathway	2	7	0.0109143	0.131918	BraC01g003820.1;BraC09g060810.1
GO:0015819	lysine transport	2	7	0.0109143	0.131918	BraC02g036500.1;BraC06g047240.1
GO:0032104	regulation of response to extracellular stimulus	2	7	0.0109143	0.131918	BraC02g008810.1;BraC04g033540.1
GO:0032107	regulation of response to nutrient levels	2	7	0.0109143	0.131918	BraC02g008810.1;BraC04g033540.1
GO:0042353	fucose biosynthetic process	2	7	0.0109143	0.131918	BraC07g029070.1;BraC07g037000.1
GO:0070813	hydrogen sulfide metabolic process	2	7	0.0109143	0.131918	BraC05g047800.1;BraC06g035770.1
GO:0070814	hydrogen sulfide biosynthetic process	2	7	0.0109143	0.131918	BraC05g047800.1;BraC06g035770.1
GO:1901615	organic hydroxy compound metabolic process	53	1615	0.0109334	0.131918	BraC01g001090.1;BraC01g003820.1;BraC01g017640.1;BraC01g023790.1;BraC01g037650.1;BraC01g042000.1;BraC01g048660.1;BraC01g049180.1;BraC02g007050.1;BraC02g020890.1;BraC02g021000.1;BraC02g021840.1;BraC02g036500.1;BraC03g006080.1;BraC03g014390.1;BraC03g040200.1;BraC03g043580.1;BraC03g043620.1;BraC03g049930.1;BraC03g052160.1;BraC03g052560.1;BraC03g053010.1;BraC03g064670.1;BraC04g003120.1;BraC04g004070.1…
GO:0044283	small molecule biosynthetic process	96	3222	0.0111842	0.13421	BraC01g000200.1;BraC01g001090.1;BraC01g003820.1;BraC01g004490.1;BraC01g004920.1;BraC01g017640.1;BraC01g024650.1;BraC01g037650.1;BraC01g042000.1;BraC01g048660.1;BraC01g049180.1;BraC02g003450.1;BraC02g012250.1;BraC02g015450.1;BraC02g015960.1;BraC02g020890.1;BraC02g021840.1;BraC02g028860.1;BraC02g036500.1;BraC03g006080.1;BraC03g014390.1;BraC03g026140.1;BraC03g027860.1;BraC03g031960.1;BraC03g037320.1…
GO:0009073	aromatic amino acid family biosynthetic process	9	154	0.011487	0.137099	BraC01g000200.1;BraC01g004490.1;BraC01g004920.1;BraC01g017640.1;BraC03g055550.1;BraC04g013340.1;BraC05g050050.1;BraC09g059650.1;BraC09g060810.1
GO:0006816	calcium ion transport	14	296	0.0117233	0.139167	BraC01g026170.1;BraC01g040560.1;BraC03g043620.1;BraC03g047090.1;BraC03g050760.1;BraC04g008430.1;BraC05g037470.1;BraC05g045050.1;BraC06g012220.1;BraC07g009240.1;BraC07g021950.1;BraC09g014600.1;BraC09g059040.1;BraC09g068900.1
GO:0080167	response to karrikin	14	297	0.0120451	0.142222	BraC02g023300.1;BraC02g043870.1;BraC03g058090.1;BraC04g006690.1;BraC05g000500.1;BraC06g019640.1;BraC06g039330.1;BraC07g021110.1;BraC09g049510.1;BraC09g050370.1;BraC09g053560.1;BraC09g053860.1;BraC10g030090.1;BraC10g032610.1
GO:0015994	chlorophyll metabolic process	16	359	0.0125187	0.147028	BraC01g000200.1;BraC01g004920.1;BraC01g023330.1;BraC01g037850.1;BraC02g028860.1;BraC03g043340.1;BraC03g055550.1;BraC05g012090.1;BraC07g021950.1;BraC08g005880.1;BraC09g019360.1;BraC09g050910.1;BraC09g059650.1;BraC09g063010.1;BraC10g033760.1;BraC10g035580.1
GO:0010647	positive regulation of cell communication	7	105	0.0126607	0.147909	BraC02g008810.1;BraC02g028680.1;BraC04g033540.1;BraC05g042240.2;BraC06g003280.1;BraC09g060810.1;BraC10g025370.1
GO:0006631	fatty acid metabolic process	33	920	0.0129111	0.149737	BraC01g000200.1;BraC01g004920.1;BraC01g024650.1;BraC01g047320.1;BraC01g049180.1;BraC02g012250.1;BraC02g015450.1;BraC02g028860.1;BraC03g026140.1;BraC03g030230.1;BraC03g034340.2;BraC03g043620.1;BraC03g062940.1;BraC04g003120.1;BraC04g017970.1;BraC05g012090.1;BraC06g004720.1;BraC07g016560.1;BraC07g018910.1;BraC07g021950.1;BraC07g041420.1;BraC08g016070.1;BraC08g016080.1;BraC08g035020.1;BraC09g050910.1…
GO:0072330	monocarboxylic acid biosynthetic process	45	1342	0.0129528	0.149737	BraC01g000200.1;BraC01g001090.1;BraC01g003820.1;BraC01g004920.1;BraC01g024650.1;BraC01g042000.1;BraC01g049180.1;BraC02g003450.1;BraC02g012250.1;BraC02g015450.1;BraC02g021840.1;BraC02g028860.1;BraC03g026140.1;BraC03g037570.1;BraC03g043620.1;BraC03g049930.1;BraC03g064670.1;BraC04g006690.1;BraC04g017970.1;BraC05g002470.1;BraC05g043170.1;BraC06g004720.1;BraC06g008380.1;BraC06g010770.1;BraC07g016560.1…
GO:0051186	cofactor metabolic process	53	1631	0.013033	0.14988	BraC01g000200.1;BraC01g001090.1;BraC01g004920.1;BraC01g013580.1;BraC01g023330.1;BraC01g037650.1;BraC01g037850.1;BraC01g049180.1;BraC02g015450.1;BraC02g028860.1;BraC03g006080.1;BraC03g006730.1;BraC03g026140.1;BraC03g037570.1;BraC03g043340.1;BraC03g043620.1;BraC03g052560.1;BraC03g053010.1;BraC03g055550.1;BraC03g067470.1;BraC05g011670.1;BraC05g012090.1;BraC05g030810.1;BraC06g003280.1;BraC06g004530.1…
GO:1901605	alpha-amino acid metabolic process	42	1237	0.0132484	0.151567	BraC01g000200.1;BraC01g001090.1;BraC01g004920.1;BraC01g037650.1;BraC02g003450.1;BraC02g015960.1;BraC02g028860.1;BraC03g025700.1;BraC03g026140.1;BraC03g031960.1;BraC03g037320.1;BraC03g037570.1;BraC03g053970.1;BraC03g055550.1;BraC03g067470.1;BraC04g006690.1;BraC04g013340.1;BraC05g043170.1;BraC06g004620.1;BraC06g006550.1;BraC06g010770.1;BraC06g013950.1;BraC06g019640.1;BraC06g033930.1;BraC07g009240.1…
GO:0033043	regulation of organelle organization	20	489	0.0137323	0.156294	BraC01g004680.1;BraC01g017910.1;BraC02g009650.1;BraC03g018430.1;BraC03g050760.1;BraC04g026850.1;BraC05g010230.1;BraC05g010490.1;BraC05g011070.1;BraC05g011630.1;BraC05g026590.1;BraC06g030230.1;BraC06g031190.1;BraC06g038730.1;BraC07g013970.1;BraC07g035280.1;BraC07g039480.1;BraC08g015780.1;BraC09g038660.1;BraC09g039600.1
GO:0009069	serine family amino acid metabolic process	23	588	0.0141069	0.157027	BraC01g000200.1;BraC01g001090.1;BraC01g004920.1;BraC01g037650.1;BraC02g003450.1;BraC02g015960.1;BraC02g028860.1;BraC03g026140.1;BraC03g053970.1;BraC03g055550.1;BraC03g067470.1;BraC06g010770.1;BraC06g013950.1;BraC06g019640.1;BraC07g009240.1;BraC07g016560.1;BraC07g021950.1;BraC08g000590.1;BraC08g002390.1;BraC08g016070.1;BraC08g016080.1;BraC09g059130.1;BraC09g059650.1
GO:0010018	far-red light signaling pathway	2	8	0.0143251	0.157027	BraC06g006330.1;BraC10g020410.1
GO:0080029	cellular response to boron-containing substance levels	2	8	0.0143251	0.157027	BraC02g023350.1;BraC09g014950.1
GO:0031668	cellular response to extracellular stimulus	29	790	0.0143429	0.157027	BraC01g047320.1;BraC01g048660.1;BraC02g008810.1;BraC02g022290.1;BraC02g023350.1;BraC02g036500.1;BraC03g012340.1;BraC03g040200.1;BraC03g050760.1;BraC03g052560.1;BraC04g033540.1;BraC05g002470.1;BraC05g020830.1;BraC05g028920.1;BraC05g044550.1;BraC06g029940.1;BraC06g047240.1;BraC07g009130.1;BraC07g029700.1;BraC07g041420.1;BraC08g010070.1;BraC09g013290.1;BraC09g014600.1;BraC09g014950.1;BraC09g063010.1…
GO:0006026	aminoglycan catabolic process	3	22	0.0146507	0.157027	BraC03g018710.1;BraC05g009960.1;BraC09g053020.1
GO:0006030	chitin metabolic process	3	22	0.0146507	0.157027	BraC03g018710.1;BraC05g009960.1;BraC09g053020.1
GO:0006032	chitin catabolic process	3	22	0.0146507	0.157027	BraC03g018710.1;BraC05g009960.1;BraC09g053020.1
GO:0009957	epidermal cell fate specification	3	22	0.0146507	0.157027	BraC04g016160.1;BraC05g008570.1;BraC09g014020.1
GO:0010555	response to mannitol	3	22	0.0146507	0.157027	BraC01g003820.1;BraC03g050760.1;BraC09g059650.1
GO:0046348	amino sugar catabolic process	3	22	0.0146507	0.157027	BraC03g018710.1;BraC05g009960.1;BraC09g053020.1
GO:1901072	glucosamine-containing compound catabolic process	3	22	0.0146507	0.157027	BraC03g018710.1;BraC05g009960.1;BraC09g053020.1
GO:0044712	single-organism catabolic process	75	2459	0.0147675	0.157027	BraC01g000200.1;BraC01g001090.1;BraC01g004920.1;BraC01g007380.1;BraC01g013580.1;BraC01g017640.1;BraC01g023790.1;BraC01g025160.1;BraC01g037850.1;BraC01g040520.1;BraC01g047320.1;BraC02g000300.1;BraC02g000850.1;BraC02g007050.1;BraC02g009740.1;BraC02g010770.1;BraC02g015450.1;BraC02g025780.1;BraC02g028860.1;BraC03g000440.1;BraC03g002870.1;BraC03g026140.1;BraC03g030230.1;BraC03g034340.2;BraC03g037570.1…
GO:0006865	amino acid transport	25	657	0.0147904	0.157027	BraC01g037850.1;BraC02g021840.1;BraC02g036500.1;BraC03g004070.1;BraC03g065210.1;BraC05g040460.1;BraC06g007170.1;BraC06g033930.1;BraC06g038450.1;BraC06g047240.1;BraC07g018080.1;BraC07g041420.1;BraC08g006360.1;BraC08g022590.1;BraC08g028390.1;BraC09g014950.1;BraC09g019960.1;BraC09g020260.1;BraC09g028940.1;BraC09g053020.1;BraC09g053340.1;BraC09g061540.1;BraC09g067060.1;BraC10g002620.1;BraC10g031510.1
GO:0071496	cellular response to external stimulus	29	792	0.0147924	0.157027	BraC01g047320.1;BraC01g048660.1;BraC02g008810.1;BraC02g022290.1;BraC02g023350.1;BraC02g036500.1;BraC03g012340.1;BraC03g040200.1;BraC03g050760.1;BraC03g052560.1;BraC04g033540.1;BraC05g002470.1;BraC05g020830.1;BraC05g028920.1;BraC05g044550.1;BraC06g029940.1;BraC06g047240.1;BraC07g009130.1;BraC07g029700.1;BraC07g041420.1;BraC08g010070.1;BraC09g013290.1;BraC09g014600.1;BraC09g014950.1;BraC09g063010.1…
GO:0009108	coenzyme biosynthetic process	14	305	0.014873	0.157127	BraC01g000200.1;BraC01g004920.1;BraC02g028860.1;BraC03g026140.1;BraC06g004530.1;BraC07g016560.1;BraC07g018080.1;BraC07g021950.1;BraC08g016070.1;BraC08g016080.1;BraC08g018120.1;BraC09g003400.1;BraC09g059130.1;BraC09g059650.1
GO:0000741	karyogamy	7	109	0.0153007	0.160876	BraC01g048350.1;BraC04g026850.1;BraC05g010490.1;BraC08g017570.1;BraC09g016640.1;BraC09g039600.1;BraC10g024340.1
GO:0006595	polyamine metabolic process	8	135	0.0154511	0.161687	BraC03g006080.1;BraC03g014390.1;BraC03g036640.1;BraC04g006690.1;BraC07g021110.1;BraC09g014600.1;BraC09g068900.1;BraC10g012670.1
GO:0010089	xylem development	9	162	0.0155642	0.162103	BraC01g004650.1;BraC01g024650.1;BraC02g027490.1;BraC03g000650.1;BraC03g008360.1;BraC03g017250.1;BraC03g057920.1;BraC04g005970.1;BraC10g013190.1
GO:0016126	sterol biosynthetic process	15	338	0.0158286	0.163336	BraC01g037650.1;BraC01g049180.1;BraC03g006080.1;BraC03g014390.1;BraC03g043580.1;BraC03g043620.1;BraC03g052560.1;BraC03g053010.1;BraC04g017990.1;BraC06g004620.1;BraC09g003400.1;BraC09g061910.1;BraC10g012670.1;BraC10g025590.1;BraC10g027360.2
GO:0051273	beta-glucan metabolic process	16	369	0.0158419	0.163336	BraC02g004710.1;BraC02g047140.1;BraC03g000650.1;BraC03g008360.1;BraC03g049930.1;BraC03g053230.1;BraC04g012010.2;BraC05g048400.1;BraC06g050580.1;BraC08g000190.1;BraC08g005880.1;BraC08g035910.1;BraC09g069290.1;BraC10g004350.1;BraC10g025590.1;BraC10g027360.2
GO:0006040	amino sugar metabolic process	4	41	0.0159045	0.163336	BraC03g018710.1;BraC05g009960.1;BraC09g039200.2;BraC09g053020.1
GO:0016053	organic acid biosynthetic process	69	2245	0.0163153	0.16601	BraC01g000200.1;BraC01g001090.1;BraC01g003820.1;BraC01g004490.1;BraC01g004920.1;BraC01g017640.1;BraC01g024650.1;BraC01g037650.1;BraC01g042000.1;BraC01g049180.1;BraC02g003450.1;BraC02g012250.1;BraC02g015450.1;BraC02g015960.1;BraC02g021840.1;BraC02g028860.1;BraC03g026140.1;BraC03g031960.1;BraC03g037320.1;BraC03g037570.1;BraC03g043620.1;BraC03g049930.1;BraC03g055550.1;BraC03g064670.1;BraC03g067470.1…
GO:0046394	carboxylic acid biosynthetic process	69	2245	0.0163153	0.16601	BraC01g000200.1;BraC01g001090.1;BraC01g003820.1;BraC01g004490.1;BraC01g004920.1;BraC01g017640.1;BraC01g024650.1;BraC01g037650.1;BraC01g042000.1;BraC01g049180.1;BraC02g003450.1;BraC02g012250.1;BraC02g015450.1;BraC02g015960.1;BraC02g021840.1;BraC02g028860.1;BraC03g026140.1;BraC03g031960.1;BraC03g037320.1;BraC03g037570.1;BraC03g043620.1;BraC03g049930.1;BraC03g055550.1;BraC03g064670.1;BraC03g067470.1…
GO:0048284	organelle fusion	7	111	0.0167578	0.16973	BraC01g048350.1;BraC04g026850.1;BraC05g010490.1;BraC08g017570.1;BraC09g016640.1;BraC09g039600.1;BraC10g024340.1
GO:0009891	positive regulation of biosynthetic process	41	1223	0.017245	0.173867	BraC01g000200.1;BraC01g004920.1;BraC01g042000.1;BraC02g005010.1;BraC02g028860.1;BraC03g004070.1;BraC03g014390.1;BraC03g016590.1;BraC03g025740.1;BraC03g049930.1;BraC03g055550.1;BraC03g062000.1;BraC04g006690.1;BraC04g022680.1;BraC05g010230.1;BraC05g028920.1;BraC05g042240.2;BraC05g050050.1;BraC06g002030.1;BraC06g003280.1;BraC06g040790.1;BraC07g011630.1;BraC07g021110.1;BraC07g022220.1;BraC07g026410.1…
GO:0050896	response to stimulus	326	12603	0.0179005	0.179656	BraC01g000200.1;BraC01g001090.1;BraC01g003820.1;BraC01g004920.1;BraC01g007230.1;BraC01g007380.1;BraC01g011360.1;BraC01g012470.1;BraC01g013580.1;BraC01g020580.1;BraC01g023330.1;BraC01g024650.1;BraC01g025160.1;BraC01g026170.1;BraC01g031760.1;BraC01g033920.1;BraC01g037650.1;BraC01g039080.1;BraC01g040520.1;BraC01g040560.1;BraC01g041100.1;BraC01g041190.1;BraC01g041320.1;BraC01g041400.1;BraC01g042000.1…
GO:0043628	ncRNA 3'-end processing	2	9	0.0181309	0.180875	BraC05g037450.1;BraC09g016640.1
GO:0010638	positive regulation of organelle organization	14	313	0.0181858	0.180875	BraC01g004680.1;BraC01g017910.1;BraC03g018430.1;BraC03g050760.1;BraC04g026850.1;BraC05g010230.1;BraC05g010490.1;BraC05g011070.1;BraC06g031190.1;BraC06g038730.1;BraC07g013970.1;BraC07g035280.1;BraC09g038660.1;BraC09g039600.1
GO:0009743	response to carbohydrate	32	910	0.018308	0.181224	BraC01g003820.1;BraC01g023330.1;BraC01g033920.1;BraC01g041320.1;BraC02g005010.1;BraC02g007050.1;BraC02g023300.1;BraC03g004070.1;BraC03g050760.1;BraC03g052560.1;BraC03g058090.1;BraC03g061850.1;BraC06g022480.1;BraC07g039070.1;BraC07g039480.1;BraC08g010530.1;BraC08g027200.1;BraC09g003150.1;BraC09g016120.1;BraC09g018850.1;BraC09g027820.1;BraC09g053560.1;BraC09g053860.1;BraC09g059040.1;BraC09g059650.1…
GO:0009636	response to toxic substance	6	88	0.018385	0.181224	BraC03g043340.1;BraC06g010770.1;BraC07g020430.1;BraC08g016070.1;BraC08g016080.1;BraC09g059130.1
GO:0030004	cellular monovalent inorganic cation homeostasis	3	24	0.0185947	0.182476	BraC07g021410.1;BraC07g039070.1;BraC10g002620.1
GO:0015718	monocarboxylic acid transport	4	43	0.0186794	0.182496	BraC01g013580.1;BraC02g036500.1;BraC03g053390.1;BraC06g047240.1
GO:0065007	biological regulation	294	11278	0.0189048	0.183885	BraC01g000200.1;BraC01g002370.1;BraC01g003820.1;BraC01g004680.1;BraC01g004690.1;BraC01g004920.1;BraC01g011360.1;BraC01g012470.1;BraC01g017640.1;BraC01g017910.1;BraC01g020420.1;BraC01g020580.1;BraC01g023330.1;BraC01g025160.1;BraC01g026170.1;BraC01g033320.1;BraC01g037650.1;BraC01g039080.1;BraC01g039940.1;BraC01g040560.1;BraC01g041190.1;BraC01g042000.1;BraC01g046210.1;BraC01g047320.1;BraC01g048660.1…
GO:0003333	amino acid transmembrane transport	7	115	0.0199611	0.192463	BraC01g037850.1;BraC02g036500.1;BraC03g004070.1;BraC03g065210.1;BraC06g047240.1;BraC08g006360.1;BraC09g053340.1
GO:0052386	cell wall thickening	7	115	0.0199611	0.192463	BraC01g048660.1;BraC02g004710.1;BraC03g008360.1;BraC03g049930.1;BraC03g061630.1;BraC06g050580.1;BraC10g004350.1
GO:0006720	isoprenoid metabolic process	33	952	0.0201456	0.193397	BraC01g000200.1;BraC01g004920.1;BraC01g012230.1;BraC01g038410.1;BraC01g042000.1;BraC01g049180.1;BraC02g025780.1;BraC02g028860.1;BraC03g006080.1;BraC03g006730.1;BraC03g017460.1;BraC03g026140.1;BraC03g049930.1;BraC03g064920.1;BraC05g042240.2;BraC06g003280.1;BraC06g010770.1;BraC06g018640.1;BraC06g042840.1;BraC07g016560.1;BraC07g021950.1;BraC07g041440.1;BraC08g016070.1;BraC08g016080.1;BraC09g003400.1…
GO:0009556	microsporogenesis	6	90	0.0203117	0.194148	BraC02g004710.1;BraC03g061630.1;BraC05g028510.1;BraC09g038660.1;BraC10g004350.1;BraC10g020410.1
GO:1901362	organic cyclic compound biosynthetic process	188	6946	0.0204729	0.194846	BraC01g000200.1;BraC01g001090.1;BraC01g002370.1;BraC01g003820.1;BraC01g004490.1;BraC01g004920.1;BraC01g017640.1;BraC01g020420.1;BraC01g023330.1;BraC01g033320.1;BraC01g037650.1;BraC01g039080.1;BraC01g041990.1;BraC01g042000.1;BraC01g042010.1;BraC01g042020.1;BraC01g047320.1;BraC01g048700.1;BraC01g049180.1;BraC02g000300.1;BraC02g003450.1;BraC02g004710.1;BraC02g005010.1;BraC02g006570.1;BraC02g008810.1…
GO:0009893	positive regulation of metabolic process	48	1492	0.0206597	0.19578	BraC01g000200.1;BraC01g004920.1;BraC01g017640.1;BraC01g042000.1;BraC01g048660.1;BraC02g005010.1;BraC02g028860.1;BraC03g004070.1;BraC03g014390.1;BraC03g016590.1;BraC03g025740.1;BraC03g037570.1;BraC03g049930.1;BraC03g055550.1;BraC03g062000.1;BraC04g006690.1;BraC04g022680.1;BraC05g010230.1;BraC05g028510.1;BraC05g028920.1;BraC05g042240.2;BraC05g050050.1;BraC06g002030.1;BraC06g003280.1;BraC06g010770.1…
GO:0006022	aminoglycan metabolic process	3	25	0.0207655	0.195941	BraC03g018710.1;BraC05g009960.1;BraC09g053020.1
GO:0030968	endoplasmic reticulum unfolded protein response	18	446	0.0210769	0.197448	BraC01g003820.1;BraC02g021840.1;BraC02g044250.1;BraC03g053880.1;BraC03g061850.1;BraC03g064670.1;BraC06g038450.1;BraC07g020690.1;BraC07g022820.1;BraC08g017570.1;BraC08g020740.1;BraC09g016120.1;BraC09g047510.1;BraC09g070080.1;BraC10g025370.1;BraC10g026970.1;BraC10g031510.1;BraCxxg012140.1
GO:0009695	jasmonic acid biosynthetic process	13	289	0.0214188	0.197448	BraC01g000200.1;BraC01g004920.1;BraC02g021840.1;BraC02g028860.1;BraC03g026140.1;BraC07g016560.1;BraC07g021950.1;BraC07g022820.1;BraC08g016070.1;BraC08g016080.1;BraC09g059130.1;BraC09g059650.1;BraC09g065620.1
GO:0051130	positive regulation of cellular component organization	14	320	0.0215199	0.197448	BraC01g004680.1;BraC01g017910.1;BraC03g018430.1;BraC03g050760.1;BraC04g026850.1;BraC05g010230.1;BraC05g010490.1;BraC05g011070.1;BraC06g031190.1;BraC06g038730.1;BraC07g013970.1;BraC07g035280.1;BraC09g038660.1;BraC09g039600.1
GO:0098656	anion transmembrane transport	12	259	0.0216083	0.197448	BraC01g037850.1;BraC02g018740.1;BraC02g036500.1;BraC03g004070.1;BraC03g065210.1;BraC06g033930.1;BraC06g047240.1;BraC07g003620.1;BraC07g025620.1;BraC08g006360.1;BraC09g053340.1;BraC10g027360.2
GO:0008299	isoprenoid biosynthetic process	31	888	0.021848	0.197448	BraC01g000200.1;BraC01g004920.1;BraC01g038410.1;BraC01g042000.1;BraC01g049180.1;BraC02g028860.1;BraC03g006080.1;BraC03g006730.1;BraC03g017460.1;BraC03g026140.1;BraC03g049930.1;BraC03g064920.1;BraC05g042240.2;BraC06g003280.1;BraC06g010770.1;BraC06g018640.1;BraC06g042840.1;BraC07g016560.1;BraC07g021950.1;BraC07g041440.1;BraC08g016070.1;BraC08g016080.1;BraC09g003400.1;BraC09g004270.1;BraC09g050910.1…
GO:0006986	response to unfolded protein	18	448	0.0219212	0.197448	BraC01g003820.1;BraC02g021840.1;BraC02g044250.1;BraC03g053880.1;BraC03g061850.1;BraC03g064670.1;BraC06g038450.1;BraC07g020690.1;BraC07g022820.1;BraC08g017570.1;BraC08g020740.1;BraC09g016120.1;BraC09g047510.1;BraC09g070080.1;BraC10g025370.1;BraC10g026970.1;BraC10g031510.1;BraCxxg012140.1
GO:0034620	cellular response to unfolded protein	18	448	0.0219212	0.197448	BraC01g003820.1;BraC02g021840.1;BraC02g044250.1;BraC03g053880.1;BraC03g061850.1;BraC03g064670.1;BraC06g038450.1;BraC07g020690.1;BraC07g022820.1;BraC08g017570.1;BraC08g020740.1;BraC09g016120.1;BraC09g047510.1;BraC09g070080.1;BraC10g025370.1;BraC10g026970.1;BraC10g031510.1;BraCxxg012140.1
GO:0035967	cellular response to topologically incorrect protein	18	448	0.0219212	0.197448	BraC01g003820.1;BraC02g021840.1;BraC02g044250.1;BraC03g053880.1;BraC03g061850.1;BraC03g064670.1;BraC06g038450.1;BraC07g020690.1;BraC07g022820.1;BraC08g017570.1;BraC08g020740.1;BraC09g016120.1;BraC09g047510.1;BraC09g070080.1;BraC10g025370.1;BraC10g026970.1;BraC10g031510.1;BraCxxg012140.1
GO:0032271	regulation of protein polymerization	11	230	0.0221196	0.197448	BraC01g017910.1;BraC03g018430.1;BraC03g050760.1;BraC04g026850.1;BraC05g010230.1;BraC05g010490.1;BraC05g011070.1;BraC05g011630.1;BraC07g039480.1;BraC09g038660.1;BraC09g039600.1
GO:0043254	regulation of protein complex assembly	11	230	0.0221196	0.197448	BraC01g017910.1;BraC03g018430.1;BraC03g050760.1;BraC04g026850.1;BraC05g010230.1;BraC05g010490.1;BraC05g011070.1;BraC05g011630.1;BraC07g039480.1;BraC09g038660.1;BraC09g039600.1
GO:0006520	cellular amino acid metabolic process	50	1572	0.0221561	0.197448	BraC01g000200.1;BraC01g001090.1;BraC01g004490.1;BraC01g004920.1;BraC01g017640.1;BraC01g025160.1;BraC01g037650.1;BraC02g003450.1;BraC02g009740.1;BraC02g015960.1;BraC02g028860.1;BraC03g025700.1;BraC03g026140.1;BraC03g031960.1;BraC03g037320.1;BraC03g037570.1;BraC03g053970.1;BraC03g055550.1;BraC03g067470.1;BraC04g006690.1;BraC04g013340.1;BraC05g038110.1;BraC05g043170.1;BraC05g050050.1;BraC06g004620.1…
GO:0016137	glycoside metabolic process	2	10	0.0223111	0.197448	BraC06g022480.1;BraC10g012540.1
GO:0018106	peptidyl-histidine phosphorylation	2	10	0.0223111	0.197448	BraC03g043340.1;BraC06g006330.1
GO:0030026	cellular manganese ion homeostasis	2	10	0.0223111	0.197448	BraC03g047090.1;BraC05g045050.1
GO:0051262	protein tetramerization	2	10	0.0223111	0.197448	BraC02g022290.1;BraC09g013290.1
GO:0009991	response to extracellular stimulus	29	820	0.022356	0.197448	BraC01g047320.1;BraC01g048660.1;BraC02g008810.1;BraC02g022290.1;BraC02g023350.1;BraC02g036500.1;BraC03g012340.1;BraC03g040200.1;BraC03g050760.1;BraC03g052560.1;BraC04g033540.1;BraC05g002470.1;BraC05g020830.1;BraC05g028920.1;BraC05g044550.1;BraC06g029940.1;BraC06g047240.1;BraC07g009130.1;BraC07g029700.1;BraC07g041420.1;BraC08g010070.1;BraC09g013290.1;BraC09g014600.1;BraC09g014950.1;BraC09g063010.1…
GO:0046467	membrane lipid biosynthetic process	13	291	0.0225071	0.197991	BraC01g047320.1;BraC02g008810.1;BraC02g022290.1;BraC03g012340.1;BraC04g033540.1;BraC05g015750.1;BraC07g009130.1;BraC07g028710.1;BraC07g029700.1;BraC07g037490.1;BraC07g041420.1;BraC09g066330.1;BraC10g035580.1
GO:1901071	glucosamine-containing compound metabolic process	3	26	0.0230693	0.202131	BraC03g018710.1;BraC05g009960.1;BraC09g053020.1
GO:0001789	G-protein coupled receptor signaling pathway, coupled to S1P second messenger	1	1	0.0237363	0.204725	BraC09g060810.1
GO:0009087	methionine catabolic process	1	1	0.0237363	0.204725	BraC09g013290.1
GO:0019458	methionine catabolic process via 2-oxobutanoate	1	1	0.0237363	0.204725	BraC09g013290.1
GO:1990064	ground tissue pattern formation	1	1	0.0237363	0.204725	BraC06g038730.1
GO:0006643	membrane lipid metabolic process	15	356	0.0239119	0.205437	BraC01g047320.1;BraC02g008810.1;BraC02g022290.1;BraC02g038020.1;BraC03g012340.1;BraC04g033540.1;BraC05g015750.1;BraC07g009130.1;BraC07g028710.1;BraC07g029700.1;BraC07g037490.1;BraC07g041420.1;BraC08g003080.1;BraC09g066330.1;BraC10g035580.1
GO:1901361	organic cyclic compound catabolic process	24	653	0.0240373	0.205715	BraC01g037850.1;BraC02g000300.1;BraC02g000850.1;BraC02g010770.1;BraC03g037570.1;BraC03g043340.1;BraC03g053680.1;BraC03g057290.1;BraC04g006690.1;BraC04g028970.1;BraC05g007920.1;BraC05g015620.1;BraC05g043170.1;BraC06g010770.1;BraC07g021110.1;BraC08g005880.1;BraC08g010680.1;BraC08g017570.1;BraC09g003280.1;BraC09g019360.1;BraC09g060630.1;BraC09g063010.1;BraC10g026100.1;BraC10g033760.1
GO:0051592	response to calcium ion	3	27	0.025506	0.217441	BraC03g047090.1;BraC03g050760.1;BraC05g029870.1
GO:0055080	cation homeostasis	19	489	0.0256057	0.217451	BraC01g026170.1;BraC01g040560.1;BraC02g003450.1;BraC03g004070.1;BraC03g017400.1;BraC03g047090.1;BraC04g023420.1;BraC05g037470.1;BraC05g044550.1;BraC05g045050.1;BraC06g003280.1;BraC06g019640.1;BraC06g029940.1;BraC07g021410.1;BraC07g029070.1;BraC07g037000.1;BraC07g039070.1;BraC08g000590.1;BraC10g002620.1
GO:0009059	macromolecule biosynthetic process	204	7643	0.0262291	0.221177	BraC01g000200.1;BraC01g002370.1;BraC01g003000.1;BraC01g004650.1;BraC01g004920.1;BraC01g017910.1;BraC01g018660.1;BraC01g020420.1;BraC01g025280.1;BraC01g033320.1;BraC01g037650.1;BraC01g038500.1;BraC01g039080.1;BraC01g041330.1;BraC01g041990.1;BraC01g042000.1;BraC01g042010.1;BraC01g042020.1;BraC01g047320.1;BraC01g048660.1;BraC01g048700.1;BraC02g000300.1;BraC02g000850.1;BraC02g004710.1;BraC02g005010.1…
GO:0051128	regulation of cellular component organization	25	693	0.0262853	0.221177	BraC01g004680.1;BraC01g017910.1;BraC02g009650.1;BraC03g013400.1;BraC03g018430.1;BraC03g050760.1;BraC04g026850.1;BraC05g010230.1;BraC05g010490.1;BraC05g011070.1;BraC05g011630.1;BraC05g016090.1;BraC05g026590.1;BraC05g028510.1;BraC06g030230.1;BraC06g031190.1;BraC06g038730.1;BraC07g013970.1;BraC07g035280.1;BraC07g039480.1;BraC08g006760.1;BraC08g015780.1;BraC09g038660.1;BraC09g039600.1;BraC10g016900.1
GO:0019464	glycine decarboxylation via glycine cleavage system	2	11	0.0268457	0.221177	BraC01g001090.1;BraC01g004920.1
GO:0032055	negative regulation of translation in response to stress	2	11	0.0268457	0.221177	BraC03g061850.1;BraC09g016120.1
GO:0043446	cellular alkane metabolic process	2	11	0.0268457	0.221177	BraC02g012250.1;BraC09g074350.1
GO:0043447	alkane biosynthetic process	2	11	0.0268457	0.221177	BraC02g012250.1;BraC09g074350.1
GO:0043555	regulation of translation in response to stress	2	11	0.0268457	0.221177	BraC03g061850.1;BraC09g016120.1
GO:0080149	sucrose induced translational repression	2	11	0.0268457	0.221177	BraC03g061850.1;BraC09g016120.1
GO:0044087	regulation of cellular component biogenesis	12	269	0.0279058	0.227445	BraC01g017910.1;BraC03g018430.1;BraC03g050760.1;BraC04g026850.1;BraC05g010230.1;BraC05g010490.1;BraC05g011070.1;BraC05g011630.1;BraC07g039480.1;BraC09g038660.1;BraC09g039600.1;BraC09g041900.1
GO:0009806	lignan metabolic process	3	28	0.0280754	0.227445	BraC03g036640.1;BraC03g053010.1;BraC05g028920.1
GO:0009807	lignan biosynthetic process	3	28	0.0280754	0.227445	BraC03g036640.1;BraC03g053010.1;BraC05g028920.1
GO:0031123	RNA 3'-end processing	3	28	0.0280754	0.227445	BraC05g037450.1;BraC09g016640.1;BraC09g057530.1
GO:0048236	plant-type spore development	6	97	0.0281216	0.227445	BraC02g004710.1;BraC03g061630.1;BraC05g028510.1;BraC09g038660.1;BraC10g004350.1;BraC10g020410.1
GO:0016045	detection of bacterium	4	49	0.0287206	0.2306	BraC01g042000.1;BraC08g020740.1;BraC10g026970.1;BraC10g030090.1
GO:0098543	detection of other organism	4	49	0.0287206	0.2306	BraC01g042000.1;BraC08g020740.1;BraC10g026970.1;BraC10g030090.1
GO:0006575	cellular modified amino acid metabolic process	11	242	0.0305573	0.243446	BraC01g001090.1;BraC03g006080.1;BraC03g014390.1;BraC03g036640.1;BraC04g006690.1;BraC07g021110.1;BraC09g014600.1;BraC09g053560.1;BraC09g053860.1;BraC09g068900.1;BraC10g012670.1
GO:0051493	regulation of cytoskeleton organization	11	242	0.0305573	0.243446	BraC01g017910.1;BraC03g018430.1;BraC03g050760.1;BraC04g026850.1;BraC05g010230.1;BraC05g010490.1;BraC05g011070.1;BraC05g011630.1;BraC07g039480.1;BraC09g038660.1;BraC09g039600.1
GO:0098581	detection of external biotic stimulus	4	50	0.0306513	0.243446	BraC01g042000.1;BraC08g020740.1;BraC10g026970.1;BraC10g030090.1
GO:0080027	response to herbivore	3	29	0.0307771	0.243569	BraC01g040520.1;BraC03g064920.1;BraC08g011970.1
GO:0042445	hormone metabolic process	26	739	0.0310316	0.244706	BraC01g037650.1;BraC01g049180.1;BraC02g003450.1;BraC02g036500.1;BraC03g006080.1;BraC03g026140.1;BraC03g037570.1;BraC03g040200.1;BraC03g043620.1;BraC03g052560.1;BraC03g053010.1;BraC04g004070.1;BraC05g040460.1;BraC05g044900.1;BraC06g004620.1;BraC06g010770.1;BraC06g047240.1;BraC07g009390.1;BraC07g016560.1;BraC07g039070.1;BraC08g010680.1;BraC08g017570.1;BraC09g003400.1;BraC09g014600.1;BraC09g068900.1…
GO:0009611	response to wounding	27	775	0.0315135	0.245714	BraC01g003820.1;BraC01g007230.1;BraC02g021840.1;BraC03g006080.1;BraC03g014390.1;BraC03g016590.1;BraC03g052160.1;BraC03g053880.1;BraC03g064920.1;BraC03g067470.1;BraC04g006690.1;BraC05g028920.1;BraC06g048320.1;BraC07g021110.1;BraC07g022820.1;BraC07g026410.1;BraC08g010680.1;BraC08g016070.1;BraC08g016080.1;BraC08g020740.1;BraC09g014600.1;BraC09g016120.1;BraC09g059130.1;BraC09g065620.1;BraC09g068900.1…
GO:0010036	response to boron-containing substance	2	12	0.0317158	0.245714	BraC02g023350.1;BraC09g014950.1
GO:0010076	maintenance of floral meristem identity	2	12	0.0317158	0.245714	BraC02g038290.1;BraC06g050410.1
GO:0015809	arginine transport	2	12	0.0317158	0.245714	BraC02g036500.1;BraC06g047240.1
GO:0046794	transport of virus	2	12	0.0317158	0.245714	BraC01g046210.1;BraC03g050760.1
GO:0000023	maltose metabolic process	12	275	0.0322709	0.24914	BraC01g004920.1;BraC01g048660.1;BraC02g028860.1;BraC03g037570.1;BraC05g030810.1;BraC05g032090.1;BraC06g003280.1;BraC06g006550.1;BraC08g026340.1;BraC09g050440.1;BraC10g005850.2;BraC10g033760.1
GO:0050801	ion homeostasis	20	536	0.0324053	0.249306	BraC01g026170.1;BraC01g040560.1;BraC02g003450.1;BraC03g004070.1;BraC03g017400.1;BraC03g047090.1;BraC04g023420.1;BraC05g037470.1;BraC05g044550.1;BraC05g045050.1;BraC06g003280.1;BraC06g019640.1;BraC06g029940.1;BraC07g021410.1;BraC07g029070.1;BraC07g037000.1;BraC07g039070.1;BraC08g000590.1;BraC08g006360.1;BraC10g002620.1
GO:0016998	cell wall macromolecule catabolic process	4	51	0.0326567	0.250368	BraC03g018710.1;BraC05g009960.1;BraC07g004040.1;BraC09g053020.1
GO:0044255	cellular lipid metabolic process	72	2443	0.0328201	0.25075	BraC01g000200.1;BraC01g004680.1;BraC01g004920.1;BraC01g012230.1;BraC01g024650.1;BraC01g038410.1;BraC01g042000.1;BraC01g047320.1;BraC01g049180.1;BraC02g008810.1;BraC02g012250.1;BraC02g015450.1;BraC02g018740.1;BraC02g022290.1;BraC02g025780.1;BraC02g028860.1;BraC02g038020.1;BraC02g044250.1;BraC03g006080.1;BraC03g006730.1;BraC03g012340.1;BraC03g017460.1;BraC03g026140.1;BraC03g030230.1;BraC03g034340.2…
GO:0043068	positive regulation of programmed cell death	3	30	0.0336102	0.255021	BraC05g042240.2;BraC06g003280.1;BraC10g026970.1
GO:0045926	negative regulation of growth	3	30	0.0336102	0.255021	BraC03g050760.1;BraC05g028510.1;BraC05g042240.2
GO:0006732	coenzyme metabolic process	43	1360	0.0350303	0.264887	BraC01g000200.1;BraC01g001090.1;BraC01g004920.1;BraC01g013580.1;BraC01g037650.1;BraC01g049180.1;BraC02g015450.1;BraC02g028860.1;BraC03g006080.1;BraC03g006730.1;BraC03g026140.1;BraC03g037570.1;BraC03g043620.1;BraC03g052560.1;BraC03g053010.1;BraC03g067470.1;BraC05g011670.1;BraC05g030810.1;BraC06g003280.1;BraC06g004530.1;BraC06g004620.1;BraC06g010770.1;BraC06g018640.1;BraC06g019670.1;BraC07g009240.1…
GO:0030833	regulation of actin filament polymerization	10	217	0.0351545	0.264918	BraC01g017910.1;BraC03g018430.1;BraC04g026850.1;BraC05g010230.1;BraC05g010490.1;BraC05g011070.1;BraC05g011630.1;BraC07g039480.1;BraC09g038660.1;BraC09g039600.1
GO:0015996	chlorophyll catabolic process	6	103	0.0362117	0.270702	BraC01g037850.1;BraC03g043340.1;BraC08g005880.1;BraC09g019360.1;BraC09g063010.1;BraC10g033760.1
GO:0034645	cellular macromolecule biosynthetic process	198	7467	0.0364386	0.270702	BraC01g000200.1;BraC01g002370.1;BraC01g003000.1;BraC01g004650.1;BraC01g004920.1;BraC01g017910.1;BraC01g018660.1;BraC01g020420.1;BraC01g025280.1;BraC01g033320.1;BraC01g038500.1;BraC01g039080.1;BraC01g041330.1;BraC01g041990.1;BraC01g042000.1;BraC01g042010.1;BraC01g042020.1;BraC01g047320.1;BraC01g048660.1;BraC01g048700.1;BraC02g000300.1;BraC02g000850.1;BraC02g004710.1;BraC02g005010.1;BraC02g005120.1…
GO:0030243	cellulose metabolic process	14	344	0.0364735	0.270702	BraC02g047140.1;BraC03g000650.1;BraC03g008360.1;BraC03g049930.1;BraC03g053230.1;BraC04g012010.2;BraC05g048400.1;BraC06g050580.1;BraC08g000190.1;BraC08g005880.1;BraC08g035910.1;BraC09g069290.1;BraC10g025590.1;BraC10g027360.2
GO:0044699	single-organism process	501	20263	0.0365995	0.270702	BraC01g000200.1;BraC01g001090.1;BraC01g003000.1;BraC01g003820.1;BraC01g004490.1;BraC01g004650.1;BraC01g004680.1;BraC01g004920.1;BraC01g006670.1;BraC01g007230.1;BraC01g007380.1;BraC01g011360.1;BraC01g012220.1;BraC01g012230.1;BraC01g012470.1;BraC01g013370.1;BraC01g013580.1;BraC01g017640.1;BraC01g017910.1;BraC01g018660.1;BraC01g020420.1;BraC01g020580.1;BraC01g023330.1;BraC01g023790.1;BraC01g024650.1…
GO:0009645	response to low light intensity stimulus	2	13	0.0369028	0.270702	BraC03g043580.1;BraC09g060810.1
GO:0018202	peptidyl-histidine modification	2	13	0.0369028	0.270702	BraC03g043340.1;BraC06g006330.1
GO:0072488	ammonium transmembrane transport	2	13	0.0369028	0.270702	BraC01g040560.1;BraC05g037470.1
GO:2000022	regulation of jasmonic acid mediated signaling pathway	2	13	0.0369028	0.270702	BraC07g021950.1;BraC08g020740.1
GO:0046149	pigment catabolic process	6	104	0.0376907	0.274668	BraC01g037850.1;BraC03g043340.1;BraC08g005880.1;BraC09g019360.1;BraC09g063010.1;BraC10g033760.1
GO:0048522	positive regulation of cellular process	49	1590	0.0376922	0.274668	BraC01g000200.1;BraC01g004680.1;BraC01g004920.1;BraC01g017910.1;BraC02g005010.1;BraC02g008810.1;BraC02g028680.1;BraC02g028860.1;BraC03g018430.1;BraC03g025740.1;BraC03g049930.1;BraC03g050760.1;BraC03g055550.1;BraC03g062000.1;BraC04g026850.1;BraC04g033540.1;BraC05g010230.1;BraC05g010490.1;BraC05g011070.1;BraC05g042240.2;BraC05g050050.1;BraC06g002030.1;BraC06g003280.1;BraC06g010770.1;BraC06g031190.1…
GO:0048229	gametophyte development	33	1004	0.0383848	0.278661	BraC01g004680.1;BraC01g048350.1;BraC01g048660.1;BraC02g004710.1;BraC02g012250.1;BraC03g016590.1;BraC03g021560.1;BraC03g031960.1;BraC03g053840.1;BraC03g061630.1;BraC04g018000.1;BraC04g026850.1;BraC05g005550.1;BraC05g010490.1;BraC05g028510.1;BraC05g042240.2;BraC06g003280.1;BraC06g013950.1;BraC06g030230.1;BraC06g049400.1;BraC08g001250.1;BraC08g017570.1;BraC09g016530.1;BraC09g016640.1;BraC09g038660.1…
GO:0046189	phenol-containing compound biosynthetic process	18	479	0.0385613	0.278661	BraC01g001090.1;BraC01g003820.1;BraC01g042000.1;BraC02g021000.1;BraC02g021840.1;BraC03g052160.1;BraC03g053010.1;BraC03g064670.1;BraC05g002470.1;BraC06g008380.1;BraC07g020690.1;BraC07g035800.1;BraC07g039490.1;BraC08g017570.1;BraC08g020740.1;BraC09g027820.1;BraC09g059650.1;BraC10g026970.1
GO:0008064	regulation of actin polymerization or depolymerization	10	221	0.0390334	0.278661	BraC01g017910.1;BraC03g018430.1;BraC04g026850.1;BraC05g010230.1;BraC05g010490.1;BraC05g011070.1;BraC05g011630.1;BraC07g039480.1;BraC09g038660.1;BraC09g039600.1
GO:0030832	regulation of actin filament length	10	221	0.0390334	0.278661	BraC01g017910.1;BraC03g018430.1;BraC04g026850.1;BraC05g010230.1;BraC05g010490.1;BraC05g011070.1;BraC05g011630.1;BraC07g039480.1;BraC09g038660.1;BraC09g039600.1
GO:0032956	regulation of actin cytoskeleton organization	10	221	0.0390334	0.278661	BraC01g017910.1;BraC03g018430.1;BraC04g026850.1;BraC05g010230.1;BraC05g010490.1;BraC05g011070.1;BraC05g011630.1;BraC07g039480.1;BraC09g038660.1;BraC09g039600.1
GO:0032970	regulation of actin filament-based process	10	221	0.0390334	0.278661	BraC01g017910.1;BraC03g018430.1;BraC04g026850.1;BraC05g010230.1;BraC05g010490.1;BraC05g011070.1;BraC05g011630.1;BraC07g039480.1;BraC09g038660.1;BraC09g039600.1
GO:0071732	cellular response to nitric oxide	4	54	0.0391236	0.278661	BraC03g067470.1;BraC04g012010.2;BraC05g044550.1;BraC10g014100.1
GO:0006778	porphyrin-containing compound metabolic process	16	414	0.0398074	0.281963	BraC01g000200.1;BraC01g004920.1;BraC01g023330.1;BraC01g037850.1;BraC02g028860.1;BraC03g043340.1;BraC03g055550.1;BraC05g012090.1;BraC07g021950.1;BraC08g005880.1;BraC09g019360.1;BraC09g050910.1;BraC09g059650.1;BraC09g063010.1;BraC10g033760.1;BraC10g035580.1
GO:0071281	cellular response to iron ion	5	79	0.0398426	0.281963	BraC03g050760.1;BraC03g067470.1;BraC04g012010.2;BraC05g044550.1;BraC10g014100.1
GO:0033013	tetrapyrrole metabolic process	16	416	0.0412762	0.286917	BraC01g000200.1;BraC01g004920.1;BraC01g023330.1;BraC01g037850.1;BraC02g028860.1;BraC03g043340.1;BraC03g055550.1;BraC05g012090.1;BraC07g021950.1;BraC08g005880.1;BraC09g019360.1;BraC09g050910.1;BraC09g059650.1;BraC09g063010.1;BraC10g033760.1;BraC10g035580.1
GO:0006084	acetyl-CoA metabolic process	9	193	0.0415382	0.286917	BraC01g037650.1;BraC01g049180.1;BraC03g006080.1;BraC03g043620.1;BraC03g052560.1;BraC03g053010.1;BraC06g004620.1;BraC09g003400.1;BraC10g025590.1
GO:0043086	negative regulation of catalytic activity	14	351	0.0419787	0.286917	BraC01g004690.1;BraC01g011360.1;BraC01g039940.1;BraC03g037570.1;BraC03g039340.1;BraC05g000700.1;BraC06g003280.1;BraC06g015230.1;BraC08g012730.1;BraC09g001530.1;BraC09g050650.1;BraC09g060190.1;BraC09g069290.1;BraC10g000160.1
GO:0010255	glucose mediated signaling pathway	2	14	0.0423891	0.286917	BraC07g039480.1;BraC10g006910.2
GO:0031333	negative regulation of protein complex assembly	2	14	0.0423891	0.286917	BraC03g050760.1;BraC07g039480.1
GO:0032272	negative regulation of protein polymerization	2	14	0.0423891	0.286917	BraC03g050760.1;BraC07g039480.1
GO:0044766	multi-organism transport	2	14	0.0423891	0.286917	BraC01g046210.1;BraC03g050760.1
GO:0048640	negative regulation of developmental growth	2	14	0.0423891	0.286917	BraC03g050760.1;BraC05g028510.1
GO:1902579	multi-organism localization	2	14	0.0423891	0.286917	BraC01g046210.1;BraC03g050760.1
GO:0000103	sulfate assimilation	3	33	0.0428883	0.286917	BraC05g047800.1;BraC06g035770.1;BraC10g004420.1
GO:0006066	alcohol metabolic process	30	907	0.0436362	0.286917	BraC01g023790.1;BraC01g037650.1;BraC01g042000.1;BraC01g048660.1;BraC01g049180.1;BraC02g020890.1;BraC02g036500.1;BraC03g006080.1;BraC03g014390.1;BraC03g040200.1;BraC03g043580.1;BraC03g043620.1;BraC03g049930.1;BraC03g052560.1;BraC03g053010.1;BraC04g004070.1;BraC04g017990.1;BraC05g044900.1;BraC06g004620.1;BraC06g047240.1;BraC07g041440.1;BraC09g003400.1;BraC09g014600.1;BraC09g060630.1;BraC09g061910.1…
GO:0030041	actin filament polymerization	10	226	0.044284	0.286917	BraC01g017910.1;BraC03g018430.1;BraC04g026850.1;BraC05g010230.1;BraC05g010490.1;BraC05g011070.1;BraC05g011630.1;BraC07g039480.1;BraC09g038660.1;BraC09g039600.1
GO:0009310	amine catabolic process	12	289	0.0443164	0.286917	BraC03g006080.1;BraC03g014390.1;BraC03g036640.1;BraC03g037570.1;BraC04g006690.1;BraC06g010770.1;BraC07g021110.1;BraC08g010680.1;BraC08g017570.1;BraC09g014600.1;BraC09g068900.1;BraC10g012670.1
GO:0016036	cellular response to phosphate starvation	12	289	0.0443164	0.286917	BraC01g047320.1;BraC01g048660.1;BraC02g008810.1;BraC02g022290.1;BraC03g012340.1;BraC04g033540.1;BraC07g009130.1;BraC07g029700.1;BraC07g041420.1;BraC09g014950.1;BraC09g063010.1;BraC10g035580.1
GO:0042402	cellular biogenic amine catabolic process	12	289	0.0443164	0.286917	BraC03g006080.1;BraC03g014390.1;BraC03g036640.1;BraC03g037570.1;BraC04g006690.1;BraC06g010770.1;BraC07g021110.1;BraC08g010680.1;BraC08g017570.1;BraC09g014600.1;BraC09g068900.1;BraC10g012670.1
GO:0006787	porphyrin-containing compound catabolic process	6	109	0.04566	0.286917	BraC01g037850.1;BraC03g043340.1;BraC08g005880.1;BraC09g019360.1;BraC09g063010.1;BraC10g033760.1
GO:0033015	tetrapyrrole catabolic process	6	109	0.04566	0.286917	BraC01g037850.1;BraC03g043340.1;BraC08g005880.1;BraC09g019360.1;BraC09g063010.1;BraC10g033760.1
GO:0052545	callose localization	10	228	0.0465122	0.286917	BraC01g003820.1;BraC01g048660.1;BraC02g004710.1;BraC03g061630.1;BraC03g069030.1;BraC05g015750.1;BraC07g028710.1;BraC07g037490.1;BraC09g065620.1;BraC10g004350.1
GO:0006891	intra-Golgi vesicle-mediated transport	7	138	0.0468137	0.286917	BraC03g000420.1;BraC03g022960.1;BraC03g062940.1;BraC03g064670.1;BraC04g017970.1;BraC06g012220.1;BraC06g017160.1
GO:0006175	dATP biosynthetic process	1	2	0.04691	0.286917	BraC01g042010.1
GO:0006176	dATP biosynthetic process from ADP	1	2	0.04691	0.286917	BraC01g042010.1
GO:0009151	purine deoxyribonucleotide metabolic process	1	2	0.04691	0.286917	BraC01g042010.1
GO:0009153	purine deoxyribonucleotide biosynthetic process	1	2	0.04691	0.286917	BraC01g042010.1
GO:0009215	purine deoxyribonucleoside triphosphate metabolic process	1	2	0.04691	0.286917	BraC01g042010.1
GO:0009216	purine deoxyribonucleoside triphosphate biosynthetic process	1	2	0.04691	0.286917	BraC01g042010.1
GO:0009244	lipopolysaccharide core region biosynthetic process	1	2	0.04691	0.286917	BraC02g044250.1
GO:0009623	response to parasitic fungus	1	2	0.04691	0.286917	BraC02g003580.1
GO:0010203	response to very low fluence red light stimulus	1	2	0.04691	0.286917	BraC06g006330.1
GO:0010400	rhamnogalacturonan I side chain metabolic process	1	2	0.04691	0.286917	BraC03g008360.1
GO:0010520	regulation of reciprocal meiotic recombination	1	2	0.04691	0.286917	BraC05g026590.1
GO:0030245	cellulose catabolic process	1	2	0.04691	0.286917	BraC04g012010.2
GO:0032543	mitochondrial translation	1	2	0.04691	0.286917	BraC08g017610.1
GO:0042777	plasma membrane ATP synthesis coupled proton transport	1	2	0.04691	0.286917	BraC01g042010.1
GO:0042779	tRNA 3'-trailer cleavage	1	2	0.04691	0.286917	BraC05g037450.1
GO:0045128	negative regulation of reciprocal meiotic recombination	1	2	0.04691	0.286917	BraC05g026590.1
GO:0045835	negative regulation of meiotic nuclear division	1	2	0.04691	0.286917	BraC05g026590.1
GO:0046060	dATP metabolic process	1	2	0.04691	0.286917	BraC01g042010.1
GO:0046401	lipopolysaccharide core region metabolic process	1	2	0.04691	0.286917	BraC02g044250.1
GO:0048219	inter-Golgi cisterna vesicle-mediated transport	1	2	0.04691	0.286917	BraC03g022960.1
GO:0051275	beta-glucan catabolic process	1	2	0.04691	0.286917	BraC04g012010.2
GO:0051447	negative regulation of meiotic cell cycle	1	2	0.04691	0.286917	BraC05g026590.1
GO:0060631	regulation of meiosis I	1	2	0.04691	0.286917	BraC05g026590.1
GO:0070681	glutaminyl-tRNAGln biosynthesis via transamidation	1	2	0.04691	0.286917	BraC08g017610.1
GO:0080056	petal vascular tissue pattern formation	1	2	0.04691	0.286917	BraC06g004130.1
GO:0080057	sepal vascular tissue pattern formation	1	2	0.04691	0.286917	BraC06g004130.1
GO:0080169	cellular response to boron-containing substance deprivation	1	2	0.04691	0.286917	BraC09g014950.1
GO:1900871	chloroplast mRNA modification	1	2	0.04691	0.286917	BraC05g032090.1
GO:2000116	regulation of cysteine-type endopeptidase activity	1	2	0.04691	0.286917	BraC01g011360.1
GO:2000117	negative regulation of cysteine-type endopeptidase activity	1	2	0.04691	0.286917	BraC01g011360.1
GO:0009056	catabolic process	104	3743	0.0473413	0.288073	BraC01g000200.1;BraC01g001090.1;BraC01g004690.1;BraC01g004920.1;BraC01g007380.1;BraC01g013580.1;BraC01g017640.1;BraC01g023790.1;BraC01g025160.1;BraC01g037650.1;BraC01g037850.1;BraC01g040520.1;BraC01g047320.1;BraC02g000300.1;BraC02g000850.1;BraC02g007050.1;BraC02g009740.1;BraC02g010770.1;BraC02g015450.1;BraC02g025780.1;BraC02g028860.1;BraC03g000440.1;BraC03g002870.1;BraC03g006080.1;BraC03g013400.1…
GO:0051187	cofactor catabolic process	6	110	0.0473702	0.288073	BraC01g037850.1;BraC03g043340.1;BraC08g005880.1;BraC09g019360.1;BraC09g063010.1;BraC10g033760.1
GO:0044282	small molecule catabolic process	40	1280	0.0474903	0.288073	BraC01g000200.1;BraC01g001090.1;BraC01g004920.1;BraC01g017640.1;BraC01g023790.1;BraC01g047320.1;BraC02g025780.1;BraC02g028860.1;BraC03g002870.1;BraC03g026140.1;BraC03g030230.1;BraC03g034340.2;BraC03g037570.1;BraC03g053970.1;BraC04g003120.1;BraC04g006690.1;BraC04g008430.1;BraC05g012090.1;BraC05g038080.1;BraC05g043170.1;BraC06g006550.1;BraC06g010770.1;BraC07g016560.1;BraC07g021110.1;BraC07g021950.1…
GO:0033037	polysaccharide localization	10	229	0.0476541	0.288275	BraC01g003820.1;BraC01g048660.1;BraC02g004710.1;BraC03g061630.1;BraC03g069030.1;BraC05g015750.1;BraC07g028710.1;BraC07g037490.1;BraC09g065620.1;BraC10g004350.1
GO:0009757	hexose mediated signaling	2	15	0.0481575	0.289732	BraC07g039480.1;BraC10g006910.2
GO:0032973	amino acid export	2	15	0.0481575	0.289732	BraC08g006360.1;BraC09g061540.1
GO:0071731	response to nitric oxide	4	58	0.0488009	0.292012	BraC03g067470.1;BraC04g012010.2;BraC05g044550.1;BraC10g014100.1
GO:1902170	cellular response to reactive nitrogen species	4	58	0.0488009	0.292012	BraC03g067470.1;BraC04g012010.2;BraC05g044550.1;BraC10g014100.1
GO:0019439	aromatic compound catabolic process	22	633	0.0496459	0.295406	BraC01g037850.1;BraC02g000300.1;BraC02g000850.1;BraC02g010770.1;BraC03g037570.1;BraC03g043340.1;BraC03g053680.1;BraC03g057290.1;BraC04g006690.1;BraC04g028970.1;BraC05g007920.1;BraC05g015620.1;BraC05g043170.1;BraC06g010770.1;BraC07g021110.1;BraC08g005880.1;BraC08g010680.1;BraC08g017570.1;BraC09g019360.1;BraC09g063010.1;BraC10g026100.1;BraC10g033760.1
GO:0006536	glutamate metabolic process	3	35	0.0497094	0.295406	BraC06g033930.1;BraC09g003280.1;BraC10g027360.2
GO:0055114	oxidation-reduction process	72	2500	0.0497695	0.295406	BraC01g012230.1;BraC01g013580.1;BraC01g037650.1;BraC01g047320.1;BraC01g049180.1;BraC02g000300.1;BraC02g000850.1;BraC02g009740.1;BraC02g010770.1;BraC02g012250.1;BraC02g025780.1;BraC02g028860.1;BraC03g016590.1;BraC03g019980.1;BraC03g030230.1;BraC03g034340.2;BraC03g043620.1;BraC03g045600.1;BraC03g048590.1;BraC03g050880.1;BraC03g052160.1;BraC03g053970.1;BraC03g055550.1;BraC03g055760.1;BraC03g055830.1…
GO:0030001	metal ion transport	39	1249	0.05036	0.29811	BraC01g026170.1;BraC01g040560.1;BraC02g003450.1;BraC02g018740.1;BraC02g036500.1;BraC03g004070.1;BraC03g006730.1;BraC03g040200.1;BraC03g043340.1;BraC03g043620.1;BraC03g047090.1;BraC03g050760.1;BraC03g052560.1;BraC03g058150.1;BraC04g008430.1;BraC04g022680.1;BraC05g028920.1;BraC05g029690.1;BraC05g037470.1;BraC05g044550.1;BraC05g045050.1;BraC06g012220.1;BraC06g019640.1;BraC06g033930.1;BraC06g046400.1…
GO:0010817	regulation of hormone levels	33	1030	0.0512448	0.302192	BraC01g037650.1;BraC01g049180.1;BraC02g003450.1;BraC02g015960.1;BraC02g018740.1;BraC02g036500.1;BraC02g047140.1;BraC03g006080.1;BraC03g026140.1;BraC03g037570.1;BraC03g040200.1;BraC03g043580.1;BraC03g043620.1;BraC03g052560.1;BraC03g053010.1;BraC04g004070.1;BraC05g040460.1;BraC05g044900.1;BraC06g004620.1;BraC06g010770.1;BraC06g047240.1;BraC07g009390.1;BraC07g016560.1;BraC07g035160.1;BraC07g039070.1…
GO:0000272	polysaccharide catabolic process	9	201	0.0513234	0.302192	BraC01g004690.1;BraC01g037650.1;BraC03g018710.1;BraC04g012010.2;BraC05g009960.1;BraC07g035160.1;BraC08g011970.1;BraC09g069290.1;BraC10g033760.1
GO:0006637	acyl-CoA metabolic process	9	202	0.0526442	0.308325	BraC01g037650.1;BraC01g049180.1;BraC03g006080.1;BraC03g043620.1;BraC03g052560.1;BraC03g053010.1;BraC06g004620.1;BraC09g003400.1;BraC10g025590.1
GO:0035383	thioester metabolic process	9	202	0.0526442	0.308325	BraC01g037650.1;BraC01g049180.1;BraC03g006080.1;BraC03g043620.1;BraC03g052560.1;BraC03g053010.1;BraC06g004620.1;BraC09g003400.1;BraC10g025590.1
GO:0051274	beta-glucan biosynthetic process	10	234	0.0536463	0.313363	BraC02g004710.1;BraC02g047140.1;BraC03g000650.1;BraC03g008360.1;BraC03g049930.1;BraC03g053230.1;BraC05g048400.1;BraC06g050580.1;BraC08g000190.1;BraC10g004350.1
GO:0030007	cellular potassium ion homeostasis	2	16	0.0541916	0.314055	BraC07g021410.1;BraC10g002620.1
GO:0051494	negative regulation of cytoskeleton organization	2	16	0.0541916	0.314055	BraC03g050760.1;BraC07g039480.1
GO:0055071	manganese ion homeostasis	2	16	0.0541916	0.314055	BraC03g047090.1;BraC05g045050.1
GO:0009561	megagametogenesis	13	332	0.054863	0.317114	BraC01g048350.1;BraC04g026850.1;BraC05g005550.1;BraC05g010490.1;BraC06g030230.1;BraC06g049400.1;BraC08g001250.1;BraC08g017570.1;BraC09g016530.1;BraC09g016640.1;BraC09g039600.1;BraC10g024340.1;BraC10g025470.1
GO:0071669	plant-type cell wall organization or biogenesis	35	1115	0.057758	0.332976	BraC01g004650.1;BraC01g020420.1;BraC01g037650.1;BraC01g038500.1;BraC01g039080.1;BraC01g042110.1;BraC02g000300.1;BraC02g010770.1;BraC02g047140.1;BraC03g000650.1;BraC03g008360.1;BraC03g049930.1;BraC03g064670.1;BraC04g028970.1;BraC04g030440.1;BraC05g007920.1;BraC05g048400.1;BraC06g003280.1;BraC06g050580.1;BraC07g000300.1;BraC07g000360.1;BraC07g035160.1;BraC07g039070.1;BraC08g005880.1;BraC08g025680.1…
GO:0044248	cellular catabolic process	81	2873	0.0580065	0.333538	BraC01g000200.1;BraC01g001090.1;BraC01g004920.1;BraC01g007380.1;BraC01g017640.1;BraC01g025160.1;BraC01g037850.1;BraC01g040520.1;BraC01g047320.1;BraC02g000300.1;BraC02g000850.1;BraC02g007050.1;BraC02g009740.1;BraC02g010770.1;BraC02g025780.1;BraC02g028860.1;BraC03g000440.1;BraC03g002870.1;BraC03g013400.1;BraC03g018710.1;BraC03g026140.1;BraC03g027860.1;BraC03g030230.1;BraC03g034340.2;BraC03g037570.1…
GO:0048878	chemical homeostasis	22	646	0.0591875	0.339444	BraC01g026170.1;BraC01g040560.1;BraC02g003450.1;BraC03g004070.1;BraC03g017400.1;BraC03g047090.1;BraC04g023420.1;BraC05g037470.1;BraC05g044550.1;BraC05g045050.1;BraC06g003280.1;BraC06g019640.1;BraC06g029940.1;BraC07g021410.1;BraC07g029070.1;BraC07g037000.1;BraC07g039070.1;BraC07g039480.1;BraC08g000590.1;BraC08g006360.1;BraC10g002620.1;BraC10g006910.2
GO:0019438	aromatic compound biosynthetic process	171	6478	0.0601409	0.341509	BraC01g000200.1;BraC01g001090.1;BraC01g002370.1;BraC01g003820.1;BraC01g004490.1;BraC01g004920.1;BraC01g017640.1;BraC01g020420.1;BraC01g023330.1;BraC01g033320.1;BraC01g039080.1;BraC01g041990.1;BraC01g042000.1;BraC01g042010.1;BraC01g042020.1;BraC01g047320.1;BraC01g048700.1;BraC02g000300.1;BraC02g003450.1;BraC02g004710.1;BraC02g005010.1;BraC02g006570.1;BraC02g008810.1;BraC02g009650.1;BraC02g009760.1…
GO:0015937	coenzyme A biosynthetic process	2	17	0.0604755	0.341509	BraC07g018080.1;BraC08g018120.1
GO:0033866	nucleoside bisphosphate biosynthetic process	2	17	0.0604755	0.341509	BraC07g018080.1;BraC08g018120.1
GO:0034030	ribonucleoside bisphosphate biosynthetic process	2	17	0.0604755	0.341509	BraC07g018080.1;BraC08g018120.1
GO:0034033	purine nucleoside bisphosphate biosynthetic process	2	17	0.0604755	0.341509	BraC07g018080.1;BraC08g018120.1
GO:0043631	RNA polyadenylation	2	17	0.0604755	0.341509	BraC04g021120.1;BraC09g057530.1
GO:0018958	phenol-containing compound metabolic process	18	511	0.0638674	0.359743	BraC01g001090.1;BraC01g003820.1;BraC01g042000.1;BraC02g021000.1;BraC02g021840.1;BraC03g052160.1;BraC03g053010.1;BraC03g064670.1;BraC05g002470.1;BraC06g008380.1;BraC07g020690.1;BraC07g035800.1;BraC07g039490.1;BraC08g017570.1;BraC08g020740.1;BraC09g027820.1;BraC09g059650.1;BraC10g026970.1
GO:0010639	negative regulation of organelle organization	3	39	0.064816	0.362313	BraC03g050760.1;BraC05g026590.1;BraC07g039480.1
GO:0042218	1-aminocyclopropane-1-carboxylate biosynthetic process	3	39	0.064816	0.362313	BraC08g016070.1;BraC08g016080.1;BraC09g059130.1
GO:0051129	negative regulation of cellular component organization	3	39	0.064816	0.362313	BraC03g050760.1;BraC05g026590.1;BraC07g039480.1
GO:0019288	isopentenyl diphosphate biosynthetic process, methylerythritol 4-phosphate pathway	16	444	0.066069	0.364684	BraC01g000200.1;BraC01g004920.1;BraC02g028860.1;BraC03g006730.1;BraC03g026140.1;BraC06g010770.1;BraC07g016560.1;BraC07g021950.1;BraC08g016070.1;BraC08g016080.1;BraC09g050910.1;BraC09g059130.1;BraC09g059650.1;BraC10g024210.1;BraC10g033760.1;BraC10g035580.1
GO:0006730	one-carbon metabolic process	4	65	0.0686076	0.364684	BraC01g001090.1;BraC01g045460.1;BraC07g009240.1;BraC09g013290.1
GO:0033554	cellular response to stress	83	2979	0.0687329	0.364684	BraC01g001090.1;BraC01g003820.1;BraC01g023330.1;BraC01g042000.1;BraC01g047320.1;BraC01g048660.1;BraC02g008810.1;BraC02g009330.1;BraC02g009650.1;BraC02g021840.1;BraC02g022290.1;BraC02g028680.1;BraC02g036500.1;BraC02g044250.1;BraC03g004070.1;BraC03g012340.1;BraC03g021560.1;BraC03g032010.1;BraC03g036640.1;BraC03g040200.1;BraC03g043340.1;BraC03g050760.1;BraC03g052560.1;BraC03g053880.1;BraC03g053970.1…
GO:0018871	1-aminocyclopropane-1-carboxylate metabolic process	3	40	0.0688859	0.364684	BraC08g016070.1;BraC08g016080.1;BraC09g059130.1
GO:0006354	DNA-templated transcription, elongation	7	151	0.0690567	0.364684	BraC01g041990.1;BraC01g042000.1;BraC01g042010.1;BraC01g042020.1;BraC03g021560.1;BraC06g040400.1;BraC09g043860.1
GO:0000244	spliceosomal tri-snRNP complex assembly	1	3	0.0695344	0.364684	BraC01g031630.1
GO:0000957	mitochondrial RNA catabolic process	1	3	0.0695344	0.364684	BraC10g026100.1
GO:0006407	rRNA export from nucleus	1	3	0.0695344	0.364684	BraC10g034250.1
GO:0006740	NADPH regeneration	1	3	0.0695344	0.364684	BraC08g000590.1
GO:0006868	glutamine transport	1	3	0.0695344	0.364684	BraC09g061540.1
GO:0009780	photosynthetic NADP+ reduction	1	3	0.0695344	0.364684	BraC08g000590.1
GO:0010395	rhamnogalacturonan I metabolic process	1	3	0.0695344	0.364684	BraC03g008360.1
GO:0010585	glutamine secretion	1	3	0.0695344	0.364684	BraC09g061540.1
GO:0015908	fatty acid transport	1	3	0.0695344	0.364684	BraC03g053390.1
GO:0033240	positive regulation of cellular amine metabolic process	1	3	0.0695344	0.364684	BraC07g039070.1
GO:0045764	positive regulation of cellular amino acid metabolic process	1	3	0.0695344	0.364684	BraC07g039070.1
GO:0046717	acid secretion	1	3	0.0695344	0.364684	BraC09g061540.1
GO:0051029	rRNA transport	1	3	0.0695344	0.364684	BraC10g034250.1
GO:0051125	regulation of actin nucleation	1	3	0.0695344	0.364684	BraC05g011070.1
GO:0051127	positive regulation of actin nucleation	1	3	0.0695344	0.364684	BraC05g011070.1
GO:0051289	protein homotetramerization	1	3	0.0695344	0.364684	BraC09g013290.1
GO:0055122	response to very low light intensity stimulus	1	3	0.0695344	0.364684	BraC06g006330.1
GO:0080151	positive regulation of salicylic acid mediated signaling pathway	1	3	0.0695344	0.364684	BraC02g028680.1
GO:0090143	nucleoid organization	1	3	0.0695344	0.364684	BraC05g033460.1
GO:0090358	positive regulation of tryptophan metabolic process	1	3	0.0695344	0.364684	BraC07g039070.1
GO:2000029	regulation of proanthocyanidin biosynthetic process	1	3	0.0695344	0.364684	BraC09g027820.1
GO:0044092	negative regulation of molecular function	14	379	0.0698471	0.365456	BraC01g004690.1;BraC01g011360.1;BraC01g039940.1;BraC03g037570.1;BraC03g039340.1;BraC05g000700.1;BraC06g003280.1;BraC06g015230.1;BraC08g012730.1;BraC09g001530.1;BraC09g050650.1;BraC09g060190.1;BraC09g069290.1;BraC10g000160.1
GO:0009251	glucan catabolic process	3	41	0.0730686	0.378791	BraC04g012010.2;BraC08g011970.1;BraC10g033760.1
GO:0044247	cellular polysaccharide catabolic process	3	41	0.0730686	0.378791	BraC04g012010.2;BraC08g011970.1;BraC10g033760.1
GO:0034599	cellular response to oxidative stress	6	123	0.0731924	0.378791	BraC03g053970.1;BraC03g067470.1;BraC04g012010.2;BraC05g044550.1;BraC06g010770.1;BraC10g014100.1
GO:0006551	leucine metabolic process	2	19	0.0737328	0.378791	BraC03g025700.1;BraC09g019360.1
GO:0010496	intercellular transport	2	19	0.0737328	0.378791	BraC01g046210.1;BraC10g001060.1
GO:0040020	regulation of meiotic nuclear division	2	19	0.0737328	0.378791	BraC05g026590.1;BraC06g031190.1
GO:0009070	serine family amino acid biosynthetic process	17	486	0.0737533	0.378791	BraC01g000200.1;BraC01g004920.1;BraC01g037650.1;BraC02g003450.1;BraC02g015960.1;BraC02g028860.1;BraC03g026140.1;BraC03g055550.1;BraC03g067470.1;BraC06g010770.1;BraC06g013950.1;BraC06g019640.1;BraC07g009240.1;BraC07g016560.1;BraC08g000590.1;BraC08g002390.1;BraC09g059650.1
GO:0044237	cellular metabolic process	432	17444	0.0737682	0.378791	BraC01g000200.1;BraC01g001090.1;BraC01g002370.1;BraC01g003000.1;BraC01g003820.1;BraC01g004490.1;BraC01g004650.1;BraC01g004680.1;BraC01g004920.1;BraC01g006670.1;BraC01g007230.1;BraC01g007380.1;BraC01g011360.1;BraC01g012230.1;BraC01g012760.1;BraC01g013370.1;BraC01g013580.1;BraC01g017640.1;BraC01g017910.1;BraC01g018660.1;BraC01g020420.1;BraC01g023330.1;BraC01g023790.1;BraC01g024650.1;BraC01g025160.1…
GO:0006875	cellular metal ion homeostasis	8	185	0.0747898	0.383146	BraC03g017400.1;BraC03g047090.1;BraC04g023420.1;BraC05g044550.1;BraC05g045050.1;BraC06g003280.1;BraC07g021410.1;BraC10g002620.1
GO:0034976	response to endoplasmic reticulum stress	27	847	0.0757898	0.384803	BraC01g003820.1;BraC02g009330.1;BraC02g021840.1;BraC02g044250.1;BraC03g036640.1;BraC03g053880.1;BraC03g056530.1;BraC03g061850.1;BraC03g064670.1;BraC04g023420.1;BraC04g026670.1;BraC06g010770.1;BraC06g038450.1;BraC07g004040.1;BraC07g020690.1;BraC07g022820.1;BraC08g013780.1;BraC08g017570.1;BraC08g020740.1;BraC09g016120.1;BraC09g047510.1;BraC09g061360.1;BraC09g070080.1;BraC10g025370.1;BraC10g026970.1…
GO:1901575	organic substance catabolic process	90	3272	0.075791	0.384803	BraC01g000200.1;BraC01g001090.1;BraC01g004690.1;BraC01g004920.1;BraC01g013580.1;BraC01g017640.1;BraC01g023790.1;BraC01g037650.1;BraC01g037850.1;BraC01g040520.1;BraC01g047320.1;BraC02g000300.1;BraC02g000850.1;BraC02g010770.1;BraC02g015450.1;BraC02g025780.1;BraC02g028860.1;BraC03g000440.1;BraC03g002870.1;BraC03g006080.1;BraC03g013400.1;BraC03g014390.1;BraC03g018710.1;BraC03g026140.1;BraC03g027860.1…
GO:0009240	isopentenyl diphosphate biosynthetic process	16	453	0.0758104	0.384803	BraC01g000200.1;BraC01g004920.1;BraC02g028860.1;BraC03g006730.1;BraC03g026140.1;BraC06g010770.1;BraC07g016560.1;BraC07g021950.1;BraC08g016070.1;BraC08g016080.1;BraC09g050910.1;BraC09g059130.1;BraC09g059650.1;BraC10g024210.1;BraC10g033760.1;BraC10g035580.1
GO:0046490	isopentenyl diphosphate metabolic process	16	453	0.0758104	0.384803	BraC01g000200.1;BraC01g004920.1;BraC02g028860.1;BraC03g006730.1;BraC03g026140.1;BraC06g010770.1;BraC07g016560.1;BraC07g021950.1;BraC08g016070.1;BraC08g016080.1;BraC09g050910.1;BraC09g059130.1;BraC09g059650.1;BraC10g024210.1;BraC10g033760.1;BraC10g035580.1
GO:0050790	regulation of catalytic activity	23	703	0.0771405	0.389604	BraC01g004690.1;BraC01g004920.1;BraC01g011360.1;BraC01g017640.1;BraC01g039940.1;BraC01g048660.1;BraC02g028860.1;BraC03g037570.1;BraC03g039340.1;BraC03g053010.1;BraC05g000700.1;BraC05g045150.1;BraC06g003280.1;BraC06g010770.1;BraC06g015230.1;BraC08g012730.1;BraC09g001530.1;BraC09g050650.1;BraC09g058400.1;BraC09g060190.1;BraC09g069290.1;BraC10g000160.1;BraC10g025370.1
GO:0032535	regulation of cellular component size	13	351	0.0772857	0.389604	BraC01g017910.1;BraC03g018430.1;BraC03g043580.1;BraC04g026850.1;BraC05g010230.1;BraC05g010490.1;BraC05g011070.1;BraC05g011630.1;BraC07g035160.1;BraC07g039070.1;BraC07g039480.1;BraC09g038660.1;BraC09g039600.1
GO:0090066	regulation of anatomical structure size	13	351	0.0772857	0.389604	BraC01g017910.1;BraC03g018430.1;BraC03g043580.1;BraC04g026850.1;BraC05g010230.1;BraC05g010490.1;BraC05g011070.1;BraC05g011630.1;BraC07g035160.1;BraC07g039070.1;BraC07g039480.1;BraC09g038660.1;BraC09g039600.1
GO:0009651	response to salt stress	53	1830	0.0777847	0.391227	BraC01g003820.1;BraC01g026170.1;BraC01g040560.1;BraC01g048660.1;BraC02g021000.1;BraC02g022740.1;BraC03g004070.1;BraC03g019980.1;BraC03g031960.1;BraC03g043340.1;BraC03g043620.1;BraC03g050760.1;BraC03g052560.1;BraC03g053840.1;BraC03g053880.1;BraC03g067470.1;BraC04g008430.1;BraC05g011670.1;BraC05g016090.1;BraC05g036370.1;BraC05g037470.1;BraC06g009650.1;BraC06g010770.1;BraC06g012220.1;BraC06g039540.1…
GO:0009628	response to abiotic stimulus	150	5685	0.0782636	0.392741	BraC01g001090.1;BraC01g003820.1;BraC01g007230.1;BraC01g023330.1;BraC01g026170.1;BraC01g033920.1;BraC01g037650.1;BraC01g040560.1;BraC01g041190.1;BraC01g047320.1;BraC01g048660.1;BraC02g003580.1;BraC02g005010.1;BraC02g007050.1;BraC02g015960.1;BraC02g021000.1;BraC02g021840.1;BraC02g022740.1;BraC02g023300.1;BraC02g038290.1;BraC02g043870.1;BraC02g047140.1;BraC03g004070.1;BraC03g010260.1;BraC03g012340.1…
GO:0051495	positive regulation of cytoskeleton organization	9	220	0.0802535	0.400294	BraC01g017910.1;BraC03g018430.1;BraC03g050760.1;BraC04g026850.1;BraC05g010230.1;BraC05g010490.1;BraC05g011070.1;BraC09g038660.1;BraC09g039600.1
GO:0001678	cellular glucose homeostasis	2	20	0.0806774	0.400294	BraC07g039480.1;BraC10g006910.2
GO:0015936	coenzyme A metabolic process	2	20	0.0806774	0.400294	BraC07g018080.1;BraC08g018120.1
GO:0071333	cellular response to glucose stimulus	2	20	0.0806774	0.400294	BraC07g039480.1;BraC10g006910.2
GO:0008154	actin polymerization or depolymerization	10	253	0.0808473	0.400294	BraC01g017910.1;BraC03g018430.1;BraC04g026850.1;BraC05g010230.1;BraC05g010490.1;BraC05g011070.1;BraC05g011630.1;BraC07g039480.1;BraC09g038660.1;BraC09g039600.1
GO:0009967	positive regulation of signal transduction	5	97	0.0812817	0.400294	BraC02g028680.1;BraC05g042240.2;BraC06g003280.1;BraC09g060810.1;BraC10g025370.1
GO:0023056	positive regulation of signaling	5	97	0.0812817	0.400294	BraC02g028680.1;BraC05g042240.2;BraC06g003280.1;BraC09g060810.1;BraC10g025370.1
GO:0071248	cellular response to metal ion	5	97	0.0812817	0.400294	BraC03g050760.1;BraC03g067470.1;BraC04g012010.2;BraC05g044550.1;BraC10g014100.1
GO:0000096	sulfur amino acid metabolic process	24	744	0.0814714	0.400294	BraC01g000200.1;BraC01g004920.1;BraC01g037650.1;BraC02g003450.1;BraC02g015960.1;BraC02g028860.1;BraC03g026140.1;BraC03g031960.1;BraC03g037320.1;BraC03g055550.1;BraC03g067470.1;BraC06g004620.1;BraC06g010770.1;BraC06g019640.1;BraC07g009240.1;BraC07g016560.1;BraC07g021950.1;BraC08g000590.1;BraC08g002390.1;BraC08g016070.1;BraC08g016080.1;BraC09g013290.1;BraC09g059130.1;BraC09g059650.1
GO:0009913	epidermal cell differentiation	3	43	0.081763	0.400294	BraC04g016160.1;BraC05g008570.1;BraC09g014020.1
GO:0030855	epithelial cell differentiation	3	43	0.081763	0.400294	BraC04g016160.1;BraC05g008570.1;BraC09g014020.1
GO:0009694	jasmonic acid metabolic process	13	355	0.0826604	0.403028	BraC01g000200.1;BraC01g004920.1;BraC02g021840.1;BraC02g028860.1;BraC03g026140.1;BraC07g016560.1;BraC07g021950.1;BraC07g022820.1;BraC08g016070.1;BraC08g016080.1;BraC09g059130.1;BraC09g059650.1;BraC09g065620.1
GO:0009553	embryo sac development	15	424	0.0826865	0.403028	BraC01g048350.1;BraC04g026850.1;BraC05g005550.1;BraC05g010490.1;BraC06g030230.1;BraC06g049400.1;BraC08g001250.1;BraC08g017570.1;BraC09g016530.1;BraC09g016640.1;BraC09g039600.1;BraC09g057530.1;BraC10g024340.1;BraC10g025470.1;BraC10g030970.1
GO:0010106	cellular response to iron ion starvation	10	255	0.0841274	0.409148	BraC02g036500.1;BraC03g040200.1;BraC03g052560.1;BraC05g028920.1;BraC05g044550.1;BraC06g029940.1;BraC06g047240.1;BraC09g014600.1;BraC09g068900.1;BraC10g019840.1
GO:0006812	cation transport	53	1842	0.0848097	0.41156	BraC01g026170.1;BraC01g040560.1;BraC01g042010.1;BraC01g042020.1;BraC02g003450.1;BraC02g018740.1;BraC02g021840.1;BraC02g028860.1;BraC02g036500.1;BraC03g004070.1;BraC03g006730.1;BraC03g040200.1;BraC03g043340.1;BraC03g043620.1;BraC03g047090.1;BraC03g050760.1;BraC03g052560.1;BraC03g058150.1;BraC04g008430.1;BraC04g022680.1;BraC05g028920.1;BraC05g029690.1;BraC05g037470.1;BraC05g044550.1;BraC05g045050.1…
GO:0071705	nitrogen compound transport	48	1650	0.0850741	0.411938	BraC01g037850.1;BraC01g040560.1;BraC02g005010.1;BraC02g008750.1;BraC02g021840.1;BraC02g033460.1;BraC02g036500.1;BraC03g004070.1;BraC03g040200.1;BraC03g053230.1;BraC03g065210.1;BraC03g067470.1;BraC04g018620.1;BraC05g028920.1;BraC05g037470.1;BraC05g040460.1;BraC05g044550.1;BraC06g004620.1;BraC06g007170.1;BraC06g033930.1;BraC06g038450.1;BraC06g047240.1;BraC07g003620.1;BraC07g018080.1;BraC07g041420.1…
GO:0019682	glyceraldehyde-3-phosphate metabolic process	22	676	0.0859572	0.415303	BraC01g000200.1;BraC01g004920.1;BraC02g028860.1;BraC03g006730.1;BraC03g026140.1;BraC03g037570.1;BraC05g030810.1;BraC06g003280.1;BraC06g010770.1;BraC06g018640.1;BraC06g019670.1;BraC07g016560.1;BraC07g021950.1;BraC08g016070.1;BraC08g016080.1;BraC09g050910.1;BraC09g059130.1;BraC09g059650.1;BraC10g015980.1;BraC10g024210.1;BraC10g033760.1;BraC10g035580.1
GO:0019725	cellular homeostasis	22	677	0.0869684	0.415406	BraC01g026170.1;BraC01g040560.1;BraC02g003450.1;BraC03g004070.1;BraC03g017400.1;BraC03g047090.1;BraC03g056740.1;BraC04g023420.1;BraC05g037470.1;BraC05g044550.1;BraC05g045050.1;BraC06g003280.1;BraC06g019640.1;BraC07g021410.1;BraC07g029070.1;BraC07g037000.1;BraC07g039070.1;BraC07g039480.1;BraC08g000590.1;BraC09g073020.1;BraC10g002620.1;BraC10g006910.2
GO:0015695	organic cation transport	2	21	0.0878144	0.415406	BraC01g040560.1;BraC05g037470.1
GO:0071326	cellular response to monosaccharide stimulus	2	21	0.0878144	0.415406	BraC07g039480.1;BraC10g006910.2
GO:0071331	cellular response to hexose stimulus	2	21	0.0878144	0.415406	BraC07g039480.1;BraC10g006910.2
GO:0006790	sulfur compound metabolic process	41	1387	0.0881217	0.415406	BraC01g000200.1;BraC01g004920.1;BraC01g006670.1;BraC01g037650.1;BraC01g040520.1;BraC01g049180.1;BraC02g003450.1;BraC02g015960.1;BraC02g028860.1;BraC03g006080.1;BraC03g026140.1;BraC03g031960.1;BraC03g037320.1;BraC03g043620.1;BraC03g052560.1;BraC03g053010.1;BraC03g055550.1;BraC03g067470.1;BraC05g047800.1;BraC06g004620.1;BraC06g010770.1;BraC06g019640.1;BraC06g035770.1;BraC07g009240.1;BraC07g016560.1…
GO:0048584	positive regulation of response to stimulus	10	258	0.0891977	0.415406	BraC02g008810.1;BraC02g028680.1;BraC04g033540.1;BraC05g042240.2;BraC06g003280.1;BraC06g010770.1;BraC09g060810.1;BraC09g061360.1;BraC10g025370.1;BraC10g026970.1
GO:0071840	cellular component organization or biogenesis	201	7801	0.0893432	0.415406	BraC01g000200.1;BraC01g003000.1;BraC01g003820.1;BraC01g004650.1;BraC01g004680.1;BraC01g004690.1;BraC01g004920.1;BraC01g015930.1;BraC01g017640.1;BraC01g017910.1;BraC01g018660.1;BraC01g020420.1;BraC01g026170.1;BraC01g031630.1;BraC01g037650.1;BraC01g038500.1;BraC01g039080.1;BraC01g040560.1;BraC01g041190.1;BraC01g042000.1;BraC01g042020.1;BraC01g042110.1;BraC01g047320.1;BraC01g048350.1;BraC01g048660.1…
GO:0006706	steroid catabolic process	1	4	0.0916226	0.415406	BraC09g060630.1
GO:0010350	cellular response to magnesium starvation	1	4	0.0916226	0.415406	BraC03g050760.1
GO:0015670	carbon dioxide transport	1	4	0.0916226	0.415406	BraC09g059040.1
GO:0016127	sterol catabolic process	1	4	0.0916226	0.415406	BraC09g060630.1
GO:0019276	UDP-N-acetylgalactosamine metabolic process	1	4	0.0916226	0.415406	BraC09g039200.2
GO:0031115	negative regulation of microtubule polymerization	1	4	0.0916226	0.415406	BraC03g050760.1
GO:0031125	rRNA 3'-end processing	1	4	0.0916226	0.415406	BraC09g016640.1
GO:0032026	response to magnesium ion	1	4	0.0916226	0.415406	BraC03g050760.1
GO:0034433	steroid esterification	1	4	0.0916226	0.415406	BraC09g060630.1
GO:0034434	sterol esterification	1	4	0.0916226	0.415406	BraC09g060630.1
GO:0042780	tRNA 3'-end processing	1	4	0.0916226	0.415406	BraC05g037450.1
GO:0046505	sulfolipid metabolic process	1	4	0.0916226	0.415406	BraC10g035580.1
GO:0046506	sulfolipid biosynthetic process	1	4	0.0916226	0.415406	BraC10g035580.1
GO:0046740	transport of virus in host, cell to cell	1	4	0.0916226	0.415406	BraC01g046210.1
GO:0051511	negative regulation of unidimensional cell growth	1	4	0.0916226	0.415406	BraC03g050760.1
GO:0071286	cellular response to magnesium ion	1	4	0.0916226	0.415406	BraC03g050760.1
GO:0071325	cellular response to mannitol stimulus	1	4	0.0916226	0.415406	BraC03g050760.1
GO:0071428	rRNA-containing ribonucleoprotein complex export from nucleus	1	4	0.0916226	0.415406	BraC10g034250.1
GO:0072709	cellular response to sorbitol	1	4	0.0916226	0.415406	BraC03g050760.1
GO:0075733	intracellular transport of virus	1	4	0.0916226	0.415406	BraC03g050760.1
GO:0080183	response to photooxidative stress	1	4	0.0916226	0.415406	BraC09g073020.1
GO:0090213	regulation of radial pattern formation	1	4	0.0916226	0.415406	BraC09g001370.1
GO:1902586	multi-organism intercellular transport	1	4	0.0916226	0.415406	BraC01g046210.1
GO:0008652	cellular amino acid biosynthetic process	31	1015	0.0924833	0.417907	BraC01g000200.1;BraC01g004490.1;BraC01g004920.1;BraC01g017640.1;BraC01g037650.1;BraC02g003450.1;BraC02g015960.1;BraC02g028860.1;BraC03g026140.1;BraC03g031960.1;BraC03g037320.1;BraC03g055550.1;BraC03g067470.1;BraC04g013340.1;BraC05g050050.1;BraC06g004620.1;BraC06g006550.1;BraC06g010770.1;BraC06g013950.1;BraC06g019640.1;BraC07g009240.1;BraC07g016560.1;BraC07g021950.1;BraC08g000590.1;BraC08g002390.1…
GO:0000724	double-strand break repair via homologous recombination	5	101	0.0927421	0.417907	BraC03g021560.1;BraC05g026590.1;BraC06g030230.1;BraC09g016640.1;BraC10g020410.1
GO:0000725	recombinational repair	5	101	0.0927421	0.417907	BraC03g021560.1;BraC05g026590.1;BraC06g030230.1;BraC09g016640.1;BraC10g020410.1
GO:0042537	benzene-containing compound metabolic process	19	575	0.0939392	0.422439	BraC01g001090.1;BraC01g003820.1;BraC01g042000.1;BraC02g009740.1;BraC02g021840.1;BraC03g064670.1;BraC04g006690.1;BraC05g002470.1;BraC05g038110.1;BraC05g043170.1;BraC06g008380.1;BraC07g020690.1;BraC07g021110.1;BraC07g039490.1;BraC08g017570.1;BraC08g020740.1;BraC09g010220.1;BraC09g059650.1;BraC10g026970.1
GO:0051188	cofactor biosynthetic process	18	540	0.0950234	0.423076	BraC01g000200.1;BraC01g004920.1;BraC01g023330.1;BraC02g028860.1;BraC03g026140.1;BraC03g055550.1;BraC06g004530.1;BraC07g016560.1;BraC07g018080.1;BraC07g021950.1;BraC08g016070.1;BraC08g016080.1;BraC08g018120.1;BraC09g003400.1;BraC09g050910.1;BraC09g059130.1;BraC09g059650.1;BraC10g035580.1
GO:0051017	actin filament bundle assembly	2	22	0.0951307	0.423076	BraC04g001250.1;BraC07g039480.1
GO:0061572	actin filament bundle organization	2	22	0.0951307	0.423076	BraC04g001250.1;BraC07g039480.1
GO:0048232	male gamete generation	4	73	0.0955355	0.423076	BraC02g012250.1;BraC05g042240.2;BraC05g047800.1;BraC06g035770.1
GO:0006950	response to stress	202	7860	0.0955664	0.423076	BraC01g001090.1;BraC01g003820.1;BraC01g007230.1;BraC01g011360.1;BraC01g012470.1;BraC01g023330.1;BraC01g026170.1;BraC01g040560.1;BraC01g041100.1;BraC01g041190.1;BraC01g041400.1;BraC01g042000.1;BraC01g046210.1;BraC01g047320.1;BraC01g048660.1;BraC02g003580.1;BraC02g004710.1;BraC02g005010.1;BraC02g005120.1;BraC02g007360.1;BraC02g007710.1;BraC02g008810.1;BraC02g009330.1;BraC02g009650.1;BraC02g020880.1…
GO:0010109	regulation of photosynthesis	3	46	0.095589	0.423076	BraC03g055760.1;BraC03g055830.1;BraC08g000590.1
GO:0090056	regulation of chlorophyll metabolic process	3	46	0.095589	0.423076	BraC01g023330.1;BraC03g043340.1;BraC05g012090.1
GO:0034614	cellular response to reactive oxygen species	5	102	0.0957304	0.423076	BraC03g067470.1;BraC04g012010.2;BraC05g044550.1;BraC06g010770.1;BraC10g014100.1
GO:0055086	nucleobase-containing small molecule metabolic process	51	1782	0.0958053	0.423076	BraC01g000200.1;BraC01g004920.1;BraC01g013580.1;BraC01g039080.1;BraC01g042010.1;BraC01g042020.1;BraC02g015450.1;BraC02g022840.1;BraC02g028860.1;BraC03g006730.1;BraC03g026140.1;BraC03g037570.1;BraC03g052560.1;BraC03g057290.1;BraC03g058390.2;BraC03g058800.1;BraC03g067470.1;BraC04g028820.1;BraC05g011670.1;BraC05g030810.1;BraC05g033460.1;BraC05g034580.1;BraC05g045050.1;BraC05g050050.1;BraC06g003280.1…
GO:0019344	cysteine biosynthetic process	16	471	0.0980148	0.431969	BraC01g000200.1;BraC01g004920.1;BraC01g037650.1;BraC02g003450.1;BraC02g015960.1;BraC02g028860.1;BraC03g026140.1;BraC03g055550.1;BraC03g067470.1;BraC06g010770.1;BraC06g019640.1;BraC07g009240.1;BraC07g016560.1;BraC08g000590.1;BraC08g002390.1;BraC09g059650.1
GO:0032984	macromolecular complex disassembly	4	74	0.0992059	0.43548	BraC03g050760.1;BraC05g016090.1;BraC07g039480.1;BraC08g006760.1
GO:0043241	protein complex disassembly	4	74	0.0992059	0.43548	BraC03g050760.1;BraC05g016090.1;BraC07g039480.1;BraC08g006760.1
GO:0009605	response to external stimulus	116	4368	0.101159	0.443174	BraC01g001090.1;BraC01g003820.1;BraC01g007230.1;BraC01g011360.1;BraC01g012470.1;BraC01g037650.1;BraC01g040520.1;BraC01g041190.1;BraC01g041400.1;BraC01g042000.1;BraC01g047320.1;BraC01g048660.1;BraC02g003580.1;BraC02g004710.1;BraC02g007710.1;BraC02g008810.1;BraC02g009330.1;BraC02g015960.1;BraC02g021840.1;BraC02g022290.1;BraC02g023350.1;BraC02g036500.1;BraC02g038290.1;BraC02g047140.1;BraC03g012340.1…
GO:0006576	cellular biogenic amine metabolic process	14	403	0.101745	0.444258	BraC03g006080.1;BraC03g014390.1;BraC03g036640.1;BraC03g037570.1;BraC04g006690.1;BraC04g013340.1;BraC06g010770.1;BraC07g021110.1;BraC07g039070.1;BraC08g010680.1;BraC08g017570.1;BraC09g014600.1;BraC09g068900.1;BraC10g012670.1
GO:0071241	cellular response to inorganic substance	5	104	0.101852	0.444258	BraC03g050760.1;BraC03g067470.1;BraC04g012010.2;BraC05g044550.1;BraC10g014100.1
GO:1901564	organonitrogen compound metabolic process	127	4815	0.102482	0.444258	BraC01g000200.1;BraC01g001090.1;BraC01g004490.1;BraC01g004920.1;BraC01g013580.1;BraC01g017640.1;BraC01g023330.1;BraC01g025160.1;BraC01g037650.1;BraC01g037850.1;BraC01g039080.1;BraC01g040520.1;BraC01g042000.1;BraC01g042010.1;BraC01g042020.1;BraC02g003450.1;BraC02g004710.1;BraC02g005010.1;BraC02g005120.1;BraC02g009740.1;BraC02g015450.1;BraC02g015960.1;BraC02g022840.1;BraC02g028860.1;BraC02g038020.1…
GO:0000959	mitochondrial RNA metabolic process	2	23	0.102614	0.444258	BraC03g050600.1;BraC10g026100.1
GO:0043650	dicarboxylic acid biosynthetic process	2	23	0.102614	0.444258	BraC01g004490.1;BraC09g003280.1
GO:0071491	cellular response to red light	2	23	0.102614	0.444258	BraC01g023330.1;BraC06g006330.1
GO:0006534	cysteine metabolic process	16	475	0.103449	0.446995	BraC01g000200.1;BraC01g004920.1;BraC01g037650.1;BraC02g003450.1;BraC02g015960.1;BraC02g028860.1;BraC03g026140.1;BraC03g055550.1;BraC03g067470.1;BraC06g010770.1;BraC06g019640.1;BraC07g009240.1;BraC07g016560.1;BraC08g000590.1;BraC08g002390.1;BraC09g059650.1
GO:0009117	nucleotide metabolic process	49	1716	0.103748	0.447352	BraC01g000200.1;BraC01g004920.1;BraC01g013580.1;BraC01g039080.1;BraC01g042010.1;BraC01g042020.1;BraC02g015450.1;BraC02g022840.1;BraC02g028860.1;BraC03g006730.1;BraC03g026140.1;BraC03g037570.1;BraC03g052560.1;BraC03g058390.2;BraC03g058800.1;BraC03g067470.1;BraC04g028820.1;BraC05g011670.1;BraC05g030810.1;BraC05g033460.1;BraC05g034580.1;BraC05g045050.1;BraC05g050050.1;BraC06g003280.1;BraC06g004130.1…
GO:0009888	tissue development	70	2539	0.104804	0.447352	BraC01g004650.1;BraC01g004680.1;BraC01g024650.1;BraC01g037650.1;BraC01g038410.1;BraC01g046210.1;BraC02g005010.1;BraC02g015960.1;BraC02g027490.1;BraC02g036500.1;BraC02g038290.1;BraC02g047140.1;BraC03g000650.1;BraC03g008360.1;BraC03g017250.1;BraC03g018430.1;BraC03g043340.1;BraC03g043580.1;BraC03g050760.1;BraC03g052220.1;BraC03g053070.2;BraC03g057920.1;BraC03g059650.1;BraC03g061630.1;BraC03g064920.1…
GO:0007030	Golgi organization	16	476	0.104835	0.447352	BraC01g015930.1;BraC01g026170.1;BraC01g040560.1;BraC03g043620.1;BraC03g050760.1;BraC03g052560.1;BraC03g067470.1;BraC04g008430.1;BraC05g037470.1;BraC06g012220.1;BraC07g009240.1;BraC07g021950.1;BraC08g005880.1;BraC09g014600.1;BraC09g059040.1;BraC09g068900.1
GO:0007186	G-protein coupled receptor signaling pathway	3	48	0.105298	0.447352	BraC01g003820.1;BraC03g017400.1;BraC09g060810.1
GO:0009789	positive regulation of abscisic acid-activated signaling pathway	3	48	0.105298	0.447352	BraC05g042240.2;BraC06g003280.1;BraC09g060810.1
GO:0010304	PSII associated light-harvesting complex II catabolic process	3	48	0.105298	0.447352	BraC01g000200.1;BraC01g004920.1;BraCxxg000480.1
GO:0055067	monovalent inorganic cation homeostasis	3	48	0.105298	0.447352	BraC07g021410.1;BraC07g039070.1;BraC10g002620.1
GO:1901401	regulation of tetrapyrrole metabolic process	3	48	0.105298	0.447352	BraC01g023330.1;BraC03g043340.1;BraC05g012090.1
GO:0044272	sulfur compound biosynthetic process	32	1067	0.105355	0.447352	BraC01g000200.1;BraC01g004920.1;BraC01g006670.1;BraC01g037650.1;BraC02g003450.1;BraC02g015960.1;BraC02g028860.1;BraC03g026140.1;BraC03g031960.1;BraC03g037320.1;BraC03g055550.1;BraC03g067470.1;BraC05g047800.1;BraC06g004620.1;BraC06g010770.1;BraC06g019640.1;BraC06g035770.1;BraC07g009240.1;BraC07g016560.1;BraC07g021950.1;BraC08g000590.1;BraC08g002390.1;BraC08g016070.1;BraC08g016080.1;BraC09g003400.1…
GO:0071370	cellular response to gibberellin stimulus	7	168	0.106236	0.450228	BraC02g023300.1;BraC05g042240.2;BraC06g003280.1;BraC09g014600.1;BraC09g060810.1;BraC09g068900.1;BraC10g030970.1
GO:0009825	multidimensional cell growth	10	268	0.107396	0.454273	BraC01g012470.1;BraC01g037650.1;BraC02g015960.1;BraC02g047140.1;BraC03g043580.1;BraC04g030440.1;BraC05g010230.1;BraC07g035160.1;BraC07g039070.1;BraC08g035910.1
GO:0006753	nucleoside phosphate metabolic process	49	1722	0.108146	0.455771	BraC01g000200.1;BraC01g004920.1;BraC01g013580.1;BraC01g039080.1;BraC01g042010.1;BraC01g042020.1;BraC02g015450.1;BraC02g022840.1;BraC02g028860.1;BraC03g006730.1;BraC03g026140.1;BraC03g037570.1;BraC03g052560.1;BraC03g058390.2;BraC03g058800.1;BraC03g067470.1;BraC04g028820.1;BraC05g011670.1;BraC05g030810.1;BraC05g033460.1;BraC05g034580.1;BraC05g045050.1;BraC05g050050.1;BraC06g003280.1;BraC06g004130.1…
GO:1901136	carbohydrate derivative catabolic process	5	106	0.108163	0.455771	BraC01g040520.1;BraC03g018710.1;BraC03g057290.1;BraC05g009960.1;BraC09g053020.1
GO:1901879	regulation of protein depolymerization	2	24	0.110252	0.462977	BraC03g050760.1;BraC07g039480.1
GO:0010942	positive regulation of cell death	3	49	0.110293	0.462977	BraC05g042240.2;BraC06g003280.1;BraC10g026970.1
GO:0032101	regulation of response to external stimulus	4	77	0.1106	0.463032	BraC02g008810.1;BraC04g033540.1;BraC08g020740.1;BraC10g026970.1
GO:0000387	spliceosomal snRNP assembly	1	5	0.113187	0.463032	BraC01g031630.1
GO:0006552	leucine catabolic process	1	5	0.113187	0.463032	BraC09g019360.1
GO:0006850	mitochondrial pyruvate transport	1	5	0.113187	0.463032	BraC01g013580.1
GO:0009202	deoxyribonucleoside triphosphate biosynthetic process	1	5	0.113187	0.463032	BraC01g042010.1
GO:0009915	phloem sucrose loading	1	5	0.113187	0.463032	BraC09g047080.1
GO:0010116	positive regulation of abscisic acid biosynthetic process	1	5	0.113187	0.463032	BraC03g049930.1
GO:0010201	response to continuous far red light stimulus by the high-irradiance response system	1	5	0.113187	0.463032	BraC06g006330.1
GO:0030641	regulation of cellular pH	1	5	0.113187	0.463032	BraC07g039070.1
GO:0034757	negative regulation of iron ion transport	1	5	0.113187	0.463032	BraC03g043340.1
GO:0042550	photosystem I stabilization	1	5	0.113187	0.463032	BraC08g000590.1
GO:0045828	positive regulation of isoprenoid metabolic process	1	5	0.113187	0.463032	BraC03g049930.1
GO:0051453	regulation of intracellular pH	1	5	0.113187	0.463032	BraC07g039070.1
GO:0006826	iron ion transport	10	271	0.113242	0.463032	BraC02g036500.1;BraC03g040200.1;BraC03g043340.1;BraC03g052560.1;BraC05g028920.1;BraC05g044550.1;BraC06g047240.1;BraC09g014600.1;BraC09g068900.1;BraC10g019840.1
GO:0006733	oxidoreduction coenzyme metabolic process	31	1038	0.113773	0.463884	BraC01g000200.1;BraC01g004920.1;BraC01g013580.1;BraC02g015450.1;BraC02g028860.1;BraC03g006730.1;BraC03g026140.1;BraC03g037570.1;BraC03g052560.1;BraC03g067470.1;BraC05g011670.1;BraC05g030810.1;BraC06g003280.1;BraC06g010770.1;BraC06g018640.1;BraC06g019670.1;BraC07g009240.1;BraC07g016560.1;BraC07g021950.1;BraC07g041420.1;BraC08g000590.1;BraC08g005880.1;BraC08g016070.1;BraC08g016080.1;BraC09g016120.1…
GO:0030838	positive regulation of actin filament polymerization	8	204	0.11408	0.463884	BraC01g017910.1;BraC03g018430.1;BraC04g026850.1;BraC05g010230.1;BraC05g010490.1;BraC05g011070.1;BraC09g038660.1;BraC09g039600.1
GO:0045010	actin nucleation	8	204	0.11408	0.463884	BraC01g017910.1;BraC03g018430.1;BraC04g026850.1;BraC05g010230.1;BraC05g010490.1;BraC05g011070.1;BraC09g038660.1;BraC09g039600.1
GO:0006995	cellular response to nitrogen starvation	4	78	0.114523	0.464828	BraC01g047320.1;BraC05g002470.1;BraC05g020830.1;BraC08g010070.1
GO:0006874	cellular calcium ion homeostasis	3	50	0.115376	0.465723	BraC03g017400.1;BraC03g047090.1;BraC04g023420.1
GO:0008544	epidermis development	3	50	0.115376	0.465723	BraC04g016160.1;BraC05g008570.1;BraC09g014020.1
GO:0010214	seed coat development	3	50	0.115376	0.465723	BraC05g000700.1;BraC05g008570.1;BraC09g060190.1
GO:1901607	alpha-amino acid biosynthetic process	27	891	0.117787	0.47043	BraC01g000200.1;BraC01g004920.1;BraC01g037650.1;BraC02g003450.1;BraC02g015960.1;BraC02g028860.1;BraC03g026140.1;BraC03g031960.1;BraC03g037320.1;BraC03g055550.1;BraC03g067470.1;BraC04g013340.1;BraC06g004620.1;BraC06g006550.1;BraC06g010770.1;BraC06g013950.1;BraC06g019640.1;BraC07g009240.1;BraC07g016560.1;BraC08g000590.1;BraC08g002390.1;BraC08g016070.1;BraC08g016080.1;BraC09g003280.1;BraC09g059130.1…
GO:0019222	regulation of metabolic process	160	6192	0.117814	0.47043	BraC01g000200.1;BraC01g002370.1;BraC01g004690.1;BraC01g004920.1;BraC01g011360.1;BraC01g017640.1;BraC01g017910.1;BraC01g020420.1;BraC01g023330.1;BraC01g033320.1;BraC01g039080.1;BraC01g039940.1;BraC01g041190.1;BraC01g042000.1;BraC01g046210.1;BraC01g047320.1;BraC01g048660.1;BraC01g048700.1;BraC02g004710.1;BraC02g005010.1;BraC02g005120.1;BraC02g006570.1;BraC02g007050.1;BraC02g008810.1;BraC02g009650.1…
GO:0006074	(1->3)-beta-D-glucan metabolic process	2	25	0.118034	0.47043	BraC02g004710.1;BraC10g004350.1
GO:0006075	(1->3)-beta-D-glucan biosynthetic process	2	25	0.118034	0.47043	BraC02g004710.1;BraC10g004350.1
GO:0033865	nucleoside bisphosphate metabolic process	2	25	0.118034	0.47043	BraC07g018080.1;BraC08g018120.1
GO:0033875	ribonucleoside bisphosphate metabolic process	2	25	0.118034	0.47043	BraC07g018080.1;BraC08g018120.1
GO:0034032	purine nucleoside bisphosphate metabolic process	2	25	0.118034	0.47043	BraC07g018080.1;BraC08g018120.1
GO:0009892	negative regulation of metabolic process	45	1580	0.11841	0.471078	BraC01g002370.1;BraC01g004690.1;BraC01g011360.1;BraC01g017910.1;BraC01g039940.1;BraC01g047320.1;BraC02g004710.1;BraC02g005010.1;BraC02g006570.1;BraC02g008810.1;BraC02g009650.1;BraC02g009760.1;BraC02g011060.1;BraC02g022290.1;BraC02g033460.1;BraC03g021560.1;BraC03g037570.1;BraC03g039340.1;BraC03g053840.1;BraC03g061850.1;BraC04g033540.1;BraC05g000700.1;BraC05g026590.1;BraC05g028920.1;BraC05g038320.1…
GO:0009163	nucleoside biosynthetic process	7	173	0.118878	0.471242	BraC01g042010.1;BraC01g042020.1;BraC02g022840.1;BraC02g028860.1;BraC05g045050.1;BraC07g018080.1;BraC08g018120.1
GO:0042455	ribonucleoside biosynthetic process	7	173	0.118878	0.471242	BraC01g042010.1;BraC01g042020.1;BraC02g022840.1;BraC02g028860.1;BraC05g045050.1;BraC07g018080.1;BraC08g018120.1
GO:1901135	carbohydrate derivative metabolic process	77	2840	0.119418	0.472538	BraC01g000200.1;BraC01g004920.1;BraC01g006670.1;BraC01g013580.1;BraC01g025280.1;BraC01g039080.1;BraC01g040520.1;BraC01g041330.1;BraC01g042010.1;BraC01g042020.1;BraC01g047320.1;BraC02g003450.1;BraC02g008810.1;BraC02g015450.1;BraC02g022290.1;BraC02g022840.1;BraC02g028860.1;BraC02g044250.1;BraC03g006730.1;BraC03g012340.1;BraC03g018710.1;BraC03g026140.1;BraC03g037570.1;BraC03g052560.1;BraC03g057290.1…
GO:0007015	actin filament organization	11	310	0.122043	0.482061	BraC01g017910.1;BraC03g018430.1;BraC04g001250.1;BraC04g026850.1;BraC05g010230.1;BraC05g010490.1;BraC05g011070.1;BraC05g011630.1;BraC07g039480.1;BraC09g038660.1;BraC09g039600.1
GO:0006970	response to osmotic stress	54	1937	0.123298	0.486148	BraC01g003820.1;BraC01g026170.1;BraC01g040560.1;BraC01g048660.1;BraC02g021000.1;BraC02g022740.1;BraC03g004070.1;BraC03g019980.1;BraC03g031960.1;BraC03g043340.1;BraC03g043620.1;BraC03g049930.1;BraC03g050760.1;BraC03g052560.1;BraC03g053840.1;BraC03g053880.1;BraC03g067470.1;BraC04g008430.1;BraC05g011670.1;BraC05g016090.1;BraC05g036370.1;BraC05g037470.1;BraC06g009650.1;BraC06g010770.1;BraC06g012220.1…
GO:0009739	response to gibberellin	12	347	0.125736	0.491437	BraC01g011360.1;BraC02g021000.1;BraC02g022740.1;BraC02g023300.1;BraC05g005840.1;BraC05g042240.2;BraC06g003280.1;BraC07g035800.1;BraC09g014600.1;BraC09g060810.1;BraC09g068900.1;BraC10g030970.1
GO:1901421	positive regulation of response to alcohol	3	52	0.1258	0.491437	BraC05g042240.2;BraC06g003280.1;BraC09g060810.1
GO:0006885	regulation of pH	2	26	0.125947	0.491437	BraC07g021410.1;BraC07g039070.1
GO:0051445	regulation of meiotic cell cycle	2	26	0.125947	0.491437	BraC05g026590.1;BraC06g031190.1
GO:0055075	potassium ion homeostasis	2	26	0.125947	0.491437	BraC07g021410.1;BraC10g002620.1
GO:0030244	cellulose biosynthetic process	8	209	0.125975	0.491437	BraC02g047140.1;BraC03g000650.1;BraC03g008360.1;BraC03g049930.1;BraC03g053230.1;BraC05g048400.1;BraC06g050580.1;BraC08g000190.1
GO:0019684	photosynthesis, light reaction	17	527	0.126428	0.491548	BraC01g000200.1;BraC01g001090.1;BraC01g038410.1;BraC01g042020.1;BraC02g028860.1;BraC03g055550.1;BraC03g055760.1;BraC03g055830.1;BraC05g049790.1;BraC06g003280.1;BraC06g018640.1;BraC06g019640.1;BraC07g038570.1;BraC08g000590.1;BraC08g002390.1;BraC09g059650.1;BraC10g012790.1
GO:0009308	amine metabolic process	18	564	0.127083	0.491548	BraC03g006080.1;BraC03g014390.1;BraC03g021560.1;BraC03g036640.1;BraC03g037570.1;BraC03g067150.1;BraC04g006690.1;BraC04g013340.1;BraC05g040460.1;BraC06g010770.1;BraC07g009390.1;BraC07g021110.1;BraC07g039070.1;BraC08g010680.1;BraC08g017570.1;BraC09g014600.1;BraC09g068900.1;BraC10g012670.1
GO:0010256	endomembrane system organization	17	528	0.127935	0.491548	BraC01g004680.1;BraC01g015930.1;BraC01g026170.1;BraC01g040560.1;BraC03g043620.1;BraC03g050760.1;BraC03g052560.1;BraC03g067470.1;BraC04g008430.1;BraC05g037470.1;BraC06g012220.1;BraC07g009240.1;BraC07g021950.1;BraC08g005880.1;BraC09g014600.1;BraC09g059040.1;BraC09g068900.1
GO:0007276	gamete generation	12	349	0.129489	0.491548	BraC02g012250.1;BraC05g005550.1;BraC05g028510.1;BraC05g042240.2;BraC05g047800.1;BraC06g030230.1;BraC06g035770.1;BraC06g049400.1;BraC08g001250.1;BraC09g016640.1;BraC10g024340.1;BraC10g025470.1
GO:0009668	plastid membrane organization	12	349	0.129489	0.491548	BraC01g017640.1;BraC03g037570.1;BraC03g062000.1;BraC05g012090.1;BraC05g032090.1;BraC05g050050.1;BraC06g003280.1;BraC06g018640.1;BraC07g038570.1;BraC09g043680.1;BraC09g060810.1;BraC10g027730.1
GO:0010027	thylakoid membrane organization	12	349	0.129489	0.491548	BraC01g017640.1;BraC03g037570.1;BraC03g062000.1;BraC05g012090.1;BraC05g032090.1;BraC05g050050.1;BraC06g003280.1;BraC06g018640.1;BraC07g038570.1;BraC09g043680.1;BraC09g060810.1;BraC10g027730.1
GO:0051193	regulation of cofactor metabolic process	3	53	0.131134	0.491548	BraC01g023330.1;BraC03g043340.1;BraC05g012090.1
GO:0006081	cellular aldehyde metabolic process	26	866	0.132307	0.491548	BraC01g000200.1;BraC01g004920.1;BraC01g017640.1;BraC02g028860.1;BraC03g006730.1;BraC03g026140.1;BraC03g037570.1;BraC04g003120.1;BraC05g030810.1;BraC06g003280.1;BraC06g010770.1;BraC06g018640.1;BraC06g019670.1;BraC07g016560.1;BraC07g021950.1;BraC08g016070.1;BraC08g016080.1;BraC09g019360.1;BraC09g050910.1;BraC09g059130.1;BraC09g059650.1;BraC09g074350.1;BraC10g015980.1;BraC10g024210.1;BraC10g033760.1…
GO:0015693	magnesium ion transport	2	27	0.133983	0.491548	BraC05g029690.1;BraC07g009130.1
GO:0000098	sulfur amino acid catabolic process	1	6	0.134241	0.491548	BraC09g013290.1
GO:0000963	mitochondrial RNA processing	1	6	0.134241	0.491548	BraC10g026100.1
GO:0006011	UDP-glucose metabolic process	1	6	0.134241	0.491548	BraC09g039200.2
GO:0006216	cytidine catabolic process	1	6	0.134241	0.491548	BraC03g057290.1
GO:0006562	proline catabolic process	1	6	0.134241	0.491548	BraC09g003280.1
GO:0006768	biotin metabolic process	1	6	0.134241	0.491548	BraC10g016040.1
GO:0009102	biotin biosynthetic process	1	6	0.134241	0.491548	BraC10g016040.1
GO:0009200	deoxyribonucleoside triphosphate metabolic process	1	6	0.134241	0.491548	BraC01g042010.1
GO:0009262	deoxyribonucleotide metabolic process	1	6	0.134241	0.491548	BraC01g042010.1
GO:0009263	deoxyribonucleotide biosynthetic process	1	6	0.134241	0.491548	BraC01g042010.1
GO:0009265	2'-deoxyribonucleotide biosynthetic process	1	6	0.134241	0.491548	BraC01g042010.1
GO:0009394	2'-deoxyribonucleotide metabolic process	1	6	0.134241	0.491548	BraC01g042010.1
GO:0009584	detection of visible light	1	6	0.134241	0.491548	BraC06g006330.1
GO:0009972	cytidine deamination	1	6	0.134241	0.491548	BraC03g057290.1
GO:0016048	detection of temperature stimulus	1	6	0.134241	0.491548	BraC01g041190.1
GO:0019692	deoxyribose phosphate metabolic process	1	6	0.134241	0.491548	BraC01g042010.1
GO:0031111	negative regulation of microtubule polymerization or depolymerization	1	6	0.134241	0.491548	BraC03g050760.1
GO:0034756	regulation of iron ion transport	1	6	0.134241	0.491548	BraC03g043340.1
GO:0035865	cellular response to potassium ion	1	6	0.134241	0.491548	BraC03g050760.1
GO:0046087	cytidine metabolic process	1	6	0.134241	0.491548	BraC03g057290.1
GO:0046385	deoxyribose phosphate biosynthetic process	1	6	0.134241	0.491548	BraC01g042010.1
GO:0071280	cellular response to copper ion	1	6	0.134241	0.491548	BraC03g050760.1
GO:0072708	response to sorbitol	1	6	0.134241	0.491548	BraC03g050760.1
GO:0080171	lytic vacuole organization	1	6	0.134241	0.491548	BraC07g039070.1
GO:0090355	positive regulation of auxin metabolic process	1	6	0.134241	0.491548	BraC07g039070.1
GO:0090357	regulation of tryptophan metabolic process	1	6	0.134241	0.491548	BraC07g039070.1
GO:1902583	multi-organism intracellular transport	1	6	0.134241	0.491548	BraC03g050760.1
GO:1902932	positive regulation of alcohol biosynthetic process	1	6	0.134241	0.491548	BraC03g049930.1
GO:1901700	response to oxygen-containing compound	134	5166	0.135173	0.492861	BraC01g000200.1;BraC01g003820.1;BraC01g007230.1;BraC01g011360.1;BraC01g023330.1;BraC01g031760.1;BraC01g033920.1;BraC01g039080.1;BraC01g041320.1;BraC01g041400.1;BraC01g042000.1;BraC01g047320.1;BraC02g005010.1;BraC02g005120.1;BraC02g007050.1;BraC02g008750.1;BraC02g009650.1;BraC02g009740.1;BraC02g018740.1;BraC02g021000.1;BraC02g021840.1;BraC02g022740.1;BraC02g022840.1;BraC02g023300.1;BraC02g028680.1…
GO:0010074	maintenance of meristem identity	5	114	0.135227	0.492861	BraC01g046210.1;BraC02g005010.1;BraC02g038290.1;BraC06g050410.1;BraC09g016640.1
GO:0009407	toxin catabolic process	15	460	0.135589	0.492861	BraC01g007380.1;BraC01g025160.1;BraC01g047320.1;BraC02g007050.1;BraC02g009740.1;BraC03g000440.1;BraC04g003120.1;BraC06g049900.1;BraC07g013930.1;BraC07g041420.1;BraC08g022590.1;BraC08g036270.1;BraC09g014950.1;BraC10g001530.1;BraC10g024210.1
GO:0090487	secondary metabolite catabolic process	15	460	0.135589	0.492861	BraC01g007380.1;BraC01g025160.1;BraC01g047320.1;BraC02g007050.1;BraC02g009740.1;BraC03g000440.1;BraC04g003120.1;BraC06g049900.1;BraC07g013930.1;BraC07g041420.1;BraC08g022590.1;BraC08g036270.1;BraC09g014950.1;BraC10g001530.1;BraC10g024210.1
GO:0031334	positive regulation of protein complex assembly	8	213	0.135939	0.492861	BraC01g017910.1;BraC03g018430.1;BraC04g026850.1;BraC05g010230.1;BraC05g010490.1;BraC05g011070.1;BraC09g038660.1;BraC09g039600.1
GO:0032273	positive regulation of protein polymerization	8	213	0.135939	0.492861	BraC01g017910.1;BraC03g018430.1;BraC04g026850.1;BraC05g010230.1;BraC05g010490.1;BraC05g011070.1;BraC09g038660.1;BraC09g039600.1
GO:0008219	cell death	34	1175	0.136796	0.494348	BraC01g001090.1;BraC01g003000.1;BraC01g003820.1;BraC01g011360.1;BraC01g042000.1;BraC02g021840.1;BraC02g028680.1;BraC03g004070.1;BraC03g032010.1;BraC03g053410.1;BraC03g053880.1;BraC03g062940.1;BraC03g069030.1;BraC04g017970.1;BraC04g022680.1;BraC04g026670.1;BraC05g042240.2;BraC06g003280.1;BraC06g017160.1;BraC06g040790.1;BraC07g011630.1;BraC07g015500.1;BraC07g020690.1;BraC08g017570.1;BraC08g020740.1…
GO:0016265	death	34	1175	0.136796	0.494348	BraC01g001090.1;BraC01g003000.1;BraC01g003820.1;BraC01g011360.1;BraC01g042000.1;BraC02g021840.1;BraC02g028680.1;BraC03g004070.1;BraC03g032010.1;BraC03g053410.1;BraC03g053880.1;BraC03g062940.1;BraC03g069030.1;BraC04g017970.1;BraC04g022680.1;BraC04g026670.1;BraC05g042240.2;BraC06g003280.1;BraC06g017160.1;BraC06g040790.1;BraC07g011630.1;BraC07g015500.1;BraC07g020690.1;BraC08g017570.1;BraC08g020740.1…
GO:0015698	inorganic anion transport	20	645	0.137408	0.495746	BraC02g003450.1;BraC02g008750.1;BraC02g008810.1;BraC02g023350.1;BraC02g036500.1;BraC03g040200.1;BraC03g067470.1;BraC04g018620.1;BraC04g033540.1;BraC05g028920.1;BraC05g044550.1;BraC06g047240.1;BraC07g025620.1;BraC09g000490.1;BraC09g014600.1;BraC09g053020.1;BraC09g062870.1;BraC09g068900.1;BraC09g073020.1;BraC10g030900.1
GO:0009624	response to nematode	7	180	0.137814	0.496399	BraC01g012470.1;BraC03g017250.1;BraC03g047090.1;BraC03g065210.1;BraC04g034480.1;BraC06g033930.1;BraC10g027360.2
GO:0015995	chlorophyll biosynthetic process	9	249	0.140148	0.503269	BraC01g000200.1;BraC01g004920.1;BraC01g023330.1;BraC02g028860.1;BraC03g055550.1;BraC07g021950.1;BraC09g050910.1;BraC09g059650.1;BraC10g035580.1
GO:0006721	terpenoid metabolic process	18	573	0.140572	0.503269	BraC01g012230.1;BraC01g038410.1;BraC01g049180.1;BraC02g025780.1;BraC03g006080.1;BraC03g017460.1;BraC03g049930.1;BraC03g064920.1;BraC05g042240.2;BraC06g003280.1;BraC06g018640.1;BraC06g042840.1;BraC07g021950.1;BraC07g041440.1;BraC09g003400.1;BraC09g050910.1;BraC10g030970.1;BraC10g035580.1
GO:0006397	mRNA processing	10	284	0.140582	0.503269	BraC01g031630.1;BraC02g005010.1;BraC02g028680.1;BraC03g059100.1;BraC03g059210.1;BraC04g021120.1;BraC09g016640.1;BraC09g028690.1;BraC09g057530.1;BraC10g017050.1
GO:1903409	reactive oxygen species biosynthetic process	7	181	0.140633	0.503269	BraC01g004680.1;BraC03g008360.1;BraC03g067150.1;BraC06g046400.1;BraC08g003080.1;BraC09g041900.1;BraC10g004350.1
GO:0015979	photosynthesis	21	685	0.141271	0.504736	BraC01g000200.1;BraC01g001090.1;BraC01g038410.1;BraC01g041990.1;BraC01g042000.1;BraC01g042010.1;BraC01g042020.1;BraC02g028860.1;BraC03g055550.1;BraC03g055760.1;BraC03g055830.1;BraC03g058450.1;BraC05g049790.1;BraC06g003280.1;BraC06g018640.1;BraC06g019640.1;BraC07g038570.1;BraC08g000590.1;BraC08g002390.1;BraC09g059650.1;BraC10g012790.1
GO:0009068	aspartate family amino acid catabolic process	2	28	0.142129	0.505348	BraC06g006550.1;BraC09g013290.1
GO:0010112	regulation of systemic acquired resistance	2	28	0.142129	0.505348	BraC08g020740.1;BraC10g026970.1
GO:0042593	glucose homeostasis	2	28	0.142129	0.505348	BraC07g039480.1;BraC10g006910.2
GO:0044106	cellular amine metabolic process	14	428	0.143067	0.507866	BraC03g006080.1;BraC03g014390.1;BraC03g036640.1;BraC03g037570.1;BraC04g006690.1;BraC04g013340.1;BraC06g010770.1;BraC07g021110.1;BraC07g039070.1;BraC08g010680.1;BraC08g017570.1;BraC09g014600.1;BraC09g068900.1;BraC10g012670.1
GO:0015985	energy coupled proton transport, down electrochemical gradient	3	56	0.147594	0.522255	BraC01g042010.1;BraC01g042020.1;BraC02g028860.1
GO:0015986	ATP synthesis coupled proton transport	3	56	0.147594	0.522255	BraC01g042010.1;BraC01g042020.1;BraC02g028860.1
GO:0010039	response to iron ion	5	118	0.149784	0.528265	BraC03g050760.1;BraC03g067470.1;BraC04g012010.2;BraC05g044550.1;BraC10g014100.1
GO:0019852	L-ascorbic acid metabolic process	2	29	0.150378	0.528265	BraC07g029070.1;BraC07g037000.1
GO:0019853	L-ascorbic acid biosynthetic process	2	29	0.150378	0.528265	BraC07g029070.1;BraC07g037000.1
GO:1901137	carbohydrate derivative biosynthetic process	44	1577	0.15071	0.528265	BraC01g006670.1;BraC01g025280.1;BraC01g039080.1;BraC01g041330.1;BraC01g042010.1;BraC01g042020.1;BraC01g047320.1;BraC02g003450.1;BraC02g008810.1;BraC02g022290.1;BraC02g022840.1;BraC02g028860.1;BraC02g044250.1;BraC03g012340.1;BraC03g058800.1;BraC03g067470.1;BraC04g028820.1;BraC04g033540.1;BraC05g015750.1;BraC05g033460.1;BraC05g034580.1;BraC05g045050.1;BraC06g002030.1;BraC06g004130.1;BraC07g009130.1…
GO:0044089	positive regulation of cellular component biogenesis	8	219	0.151604	0.528265	BraC01g017910.1;BraC03g018430.1;BraC04g026850.1;BraC05g010230.1;BraC05g010490.1;BraC05g011070.1;BraC09g038660.1;BraC09g039600.1
GO:0009081	branched-chain amino acid metabolic process	3	57	0.153223	0.528265	BraC01g025160.1;BraC03g025700.1;BraC09g019360.1
GO:0009631	cold acclimation	3	57	0.153223	0.528265	BraC05g016090.1;BraC06g004720.1;BraC08g006760.1
GO:0060429	epithelium development	3	57	0.153223	0.528265	BraC04g016160.1;BraC05g008570.1;BraC09g014020.1
GO:0034220	ion transmembrane transport	19	619	0.15434	0.528265	BraC01g037850.1;BraC01g040560.1;BraC01g042010.1;BraC01g042020.1;BraC02g018740.1;BraC02g028860.1;BraC02g036500.1;BraC03g004070.1;BraC03g065210.1;BraC05g037470.1;BraC06g033930.1;BraC06g047240.1;BraC07g003620.1;BraC07g021410.1;BraC07g025620.1;BraC07g039480.1;BraC08g006360.1;BraC09g053340.1;BraC10g027360.2
GO:0006571	tyrosine biosynthetic process	1	7	0.154795	0.528265	BraC09g060810.1
GO:0008653	lipopolysaccharide metabolic process	1	7	0.154795	0.528265	BraC02g044250.1
GO:0009103	lipopolysaccharide biosynthetic process	1	7	0.154795	0.528265	BraC02g044250.1
GO:0009835	fruit ripening	1	7	0.154795	0.528265	BraC03g067470.1
GO:0015669	gas transport	1	7	0.154795	0.528265	BraC09g059040.1
GO:0016046	detection of fungus	1	7	0.154795	0.528265	BraC10g026970.1
GO:0031117	positive regulation of microtubule depolymerization	1	7	0.154795	0.528265	BraC03g050760.1
GO:0032352	positive regulation of hormone metabolic process	1	7	0.154795	0.528265	BraC07g039070.1
GO:0035864	response to potassium ion	1	7	0.154795	0.528265	BraC03g050760.1
GO:0045324	late endosome to vacuole transport	1	7	0.154795	0.528265	BraC03g000120.1
GO:0046621	negative regulation of organ growth	1	7	0.154795	0.528265	BraC05g028510.1
GO:0071695	anatomical structure maturation	1	7	0.154795	0.528265	BraC03g067470.1
GO:1901881	positive regulation of protein depolymerization	1	7	0.154795	0.528265	BraC03g050760.1
GO:1902047	polyamine transmembrane transport	1	7	0.154795	0.528265	BraC01g037850.1
GO:0012501	programmed cell death	31	1076	0.155289	0.529132	BraC01g001090.1;BraC01g003000.1;BraC01g003820.1;BraC01g011360.1;BraC01g042000.1;BraC02g021840.1;BraC02g028680.1;BraC03g004070.1;BraC03g032010.1;BraC03g053880.1;BraC03g062940.1;BraC04g017970.1;BraC04g022680.1;BraC04g026670.1;BraC05g042240.2;BraC06g003280.1;BraC06g017160.1;BraC06g040790.1;BraC07g011630.1;BraC07g015500.1;BraC07g020690.1;BraC08g017570.1;BraC08g020740.1;BraC08g022590.1;BraC08g028460.1…
GO:0065008	regulation of biological quality	71	2653	0.156122	0.531153	BraC01g017910.1;BraC01g026170.1;BraC01g037650.1;BraC01g040560.1;BraC01g049180.1;BraC02g003450.1;BraC02g004710.1;BraC02g005010.1;BraC02g015960.1;BraC02g018740.1;BraC02g036500.1;BraC02g047140.1;BraC03g004070.1;BraC03g006080.1;BraC03g017400.1;BraC03g018430.1;BraC03g026140.1;BraC03g037320.1;BraC03g037570.1;BraC03g040200.1;BraC03g043580.1;BraC03g043620.1;BraC03g047090.1;BraC03g052560.1;BraC03g053010.1…
GO:0016114	terpenoid biosynthetic process	16	509	0.156912	0.533019	BraC01g038410.1;BraC01g049180.1;BraC03g006080.1;BraC03g017460.1;BraC03g049930.1;BraC03g064920.1;BraC05g042240.2;BraC06g003280.1;BraC06g018640.1;BraC06g042840.1;BraC07g021950.1;BraC07g041440.1;BraC09g003400.1;BraC09g050910.1;BraC10g030970.1;BraC10g035580.1
GO:0044281	small molecule metabolic process	160	6272	0.157608	0.534559	BraC01g000200.1;BraC01g001090.1;BraC01g003820.1;BraC01g004490.1;BraC01g004920.1;BraC01g006670.1;BraC01g012230.1;BraC01g013580.1;BraC01g017640.1;BraC01g023790.1;BraC01g024650.1;BraC01g025160.1;BraC01g037650.1;BraC01g039080.1;BraC01g040520.1;BraC01g042000.1;BraC01g042010.1;BraC01g042020.1;BraC01g045460.1;BraC01g047320.1;BraC01g048660.1;BraC01g049180.1;BraC02g003450.1;BraC02g009740.1;BraC02g012250.1…
GO:0006497	protein lipidation	10	292	0.158971	0.536709	BraC02g021840.1;BraC03g050760.1;BraC03g064670.1;BraC05g011670.1;BraC06g002030.1;BraC06g029240.1;BraC06g038450.1;BraC09g057960.1;BraC09g066330.1;BraC10g001810.1
GO:0042157	lipoprotein metabolic process	10	292	0.158971	0.536709	BraC02g021840.1;BraC03g050760.1;BraC03g064670.1;BraC05g011670.1;BraC06g002030.1;BraC06g029240.1;BraC06g038450.1;BraC09g057960.1;BraC09g066330.1;BraC10g001810.1
GO:0042158	lipoprotein biosynthetic process	10	292	0.158971	0.536709	BraC02g021840.1;BraC03g050760.1;BraC03g064670.1;BraC05g011670.1;BraC06g002030.1;BraC06g029240.1;BraC06g038450.1;BraC09g057960.1;BraC09g066330.1;BraC10g001810.1
GO:0009965	leaf morphogenesis	15	475	0.162222	0.546851	BraC01g000200.1;BraC01g004920.1;BraC02g028860.1;BraC03g025740.1;BraC03g055550.1;BraC04g016160.1;BraC06g003280.1;BraC06g004130.1;BraC07g038570.1;BraC08g016070.1;BraC08g016080.1;BraC09g014020.1;BraC09g059130.1;BraC09g059650.1;BraC10g030970.1
GO:0071369	cellular response to ethylene stimulus	11	330	0.164132	0.546986	BraC02g003580.1;BraC02g033460.1;BraC03g049930.1;BraC04g012010.2;BraC05g044550.1;BraC06g045510.1;BraC06g050580.1;BraC07g020690.1;BraC09g060810.1;BraC09g065620.1;BraC10g014100.1
GO:0055074	calcium ion homeostasis	3	59	0.164678	0.546986	BraC03g017400.1;BraC03g047090.1;BraC04g023420.1
GO:0043473	pigmentation	9	259	0.164989	0.546986	BraC01g037650.1;BraC02g015960.1;BraC02g038290.1;BraC02g047140.1;BraC03g043580.1;BraC03g052220.1;BraC07g035160.1;BraC07g039070.1;BraC08g035910.1
GO:0043476	pigment accumulation	9	259	0.164989	0.546986	BraC01g037650.1;BraC02g015960.1;BraC02g038290.1;BraC02g047140.1;BraC03g043580.1;BraC03g052220.1;BraC07g035160.1;BraC07g039070.1;BraC08g035910.1
GO:0043478	pigment accumulation in response to UV light	9	259	0.164989	0.546986	BraC01g037650.1;BraC02g015960.1;BraC02g038290.1;BraC02g047140.1;BraC03g043580.1;BraC03g052220.1;BraC07g035160.1;BraC07g039070.1;BraC08g035910.1
GO:0043479	pigment accumulation in tissues in response to UV light	9	259	0.164989	0.546986	BraC01g037650.1;BraC02g015960.1;BraC02g038290.1;BraC02g047140.1;BraC03g043580.1;BraC03g052220.1;BraC07g035160.1;BraC07g039070.1;BraC08g035910.1
GO:0043480	pigment accumulation in tissues	9	259	0.164989	0.546986	BraC01g037650.1;BraC02g015960.1;BraC02g038290.1;BraC02g047140.1;BraC03g043580.1;BraC03g052220.1;BraC07g035160.1;BraC07g039070.1;BraC08g035910.1
GO:0043481	anthocyanin accumulation in tissues in response to UV light	9	259	0.164989	0.546986	BraC01g037650.1;BraC02g015960.1;BraC02g038290.1;BraC02g047140.1;BraC03g043580.1;BraC03g052220.1;BraC07g035160.1;BraC07g039070.1;BraC08g035910.1
GO:0009260	ribonucleotide biosynthetic process	14	440	0.16574	0.546986	BraC01g039080.1;BraC01g042010.1;BraC01g042020.1;BraC02g022840.1;BraC02g028860.1;BraC03g058800.1;BraC04g028820.1;BraC05g033460.1;BraC05g034580.1;BraC05g045050.1;BraC06g004130.1;BraC07g018080.1;BraC08g018120.1;BraC08g020610.1
GO:0046390	ribose phosphate biosynthetic process	14	440	0.16574	0.546986	BraC01g039080.1;BraC01g042010.1;BraC01g042020.1;BraC02g022840.1;BraC02g028860.1;BraC03g058800.1;BraC04g028820.1;BraC05g033460.1;BraC05g034580.1;BraC05g045050.1;BraC06g004130.1;BraC07g018080.1;BraC08g018120.1;BraC08g020610.1
GO:0006814	sodium ion transport	4	90	0.165968	0.546986	BraC03g047090.1;BraC06g033930.1;BraC07g021410.1;BraC10g027360.2
GO:0071215	cellular response to abscisic acid stimulus	20	664	0.16612	0.546986	BraC01g003820.1;BraC01g039080.1;BraC03g020300.1;BraC03g030330.1;BraC03g043340.1;BraC03g053880.1;BraC03g064670.1;BraC03g067150.1;BraC05g042240.2;BraC06g003280.1;BraC06g049900.1;BraC07g020690.1;BraC07g022820.1;BraC08g020740.1;BraC09g060810.1;BraC09g060910.1;BraC10g006910.2;BraC10g026970.1;BraC10g031510.1;BraCxxg012140.1
GO:0065009	regulation of molecular function	24	816	0.166395	0.546986	BraC01g004690.1;BraC01g004920.1;BraC01g011360.1;BraC01g017640.1;BraC01g039940.1;BraC01g048660.1;BraC02g018740.1;BraC02g028860.1;BraC03g037570.1;BraC03g039340.1;BraC03g053010.1;BraC05g000700.1;BraC05g045150.1;BraC06g003280.1;BraC06g010770.1;BraC06g015230.1;BraC08g012730.1;BraC09g001530.1;BraC09g050650.1;BraC09g058400.1;BraC09g060190.1;BraC09g069290.1;BraC10g000160.1;BraC10g025370.1
GO:0031325	positive regulation of cellular metabolic process	30	1047	0.167102	0.546986	BraC01g000200.1;BraC01g004920.1;BraC02g005010.1;BraC02g028860.1;BraC03g025740.1;BraC03g049930.1;BraC03g055550.1;BraC03g062000.1;BraC05g010230.1;BraC05g042240.2;BraC05g050050.1;BraC06g002030.1;BraC06g003280.1;BraC06g010770.1;BraC07g022220.1;BraC07g038570.1;BraC07g039070.1;BraC08g016070.1;BraC08g016080.1;BraC08g020740.1;BraC09g008990.1;BraC09g016640.1;BraC09g041900.1;BraC09g054870.1;BraC09g059130.1…
GO:0001522	pseudouridine synthesis	2	31	0.167142	0.546986	BraC01g012760.1;BraC07g039490.1
GO:0010044	response to aluminum ion	2	31	0.167142	0.546986	BraC06g013720.1;BraC08g026340.1
GO:0019752	carboxylic acid metabolic process	104	4004	0.170508	0.546986	BraC01g000200.1;BraC01g001090.1;BraC01g003820.1;BraC01g004490.1;BraC01g004920.1;BraC01g012230.1;BraC01g013580.1;BraC01g017640.1;BraC01g024650.1;BraC01g025160.1;BraC01g037650.1;BraC01g042000.1;BraC01g047320.1;BraC01g049180.1;BraC02g003450.1;BraC02g009740.1;BraC02g012250.1;BraC02g015450.1;BraC02g015960.1;BraC02g021840.1;BraC02g025780.1;BraC02g028860.1;BraC03g006730.1;BraC03g025700.1;BraC03g026140.1…
GO:0035966	response to topologically incorrect protein	25	859	0.173192	0.546986	BraC01g003820.1;BraC01g047320.1;BraC02g021840.1;BraC02g044250.1;BraC03g013400.1;BraC03g053880.1;BraC03g061850.1;BraC03g064670.1;BraC04g003120.1;BraC04g018000.1;BraC06g038450.1;BraC07g009240.1;BraC07g020690.1;BraC07g022820.1;BraC07g041420.1;BraC08g017570.1;BraC08g020740.1;BraC09g016120.1;BraC09g047510.1;BraC09g070080.1;BraC10g016900.1;BraC10g025370.1;BraC10g026970.1;BraC10g031510.1;BraCxxg012140.1
GO:0042451	purine nucleoside biosynthetic process	6	158	0.174425	0.546986	BraC01g042010.1;BraC01g042020.1;BraC02g028860.1;BraC05g045050.1;BraC07g018080.1;BraC08g018120.1
GO:0046129	purine ribonucleoside biosynthetic process	6	158	0.174425	0.546986	BraC01g042010.1;BraC01g042020.1;BraC02g028860.1;BraC05g045050.1;BraC07g018080.1;BraC08g018120.1
GO:0006047	UDP-N-acetylglucosamine metabolic process	1	8	0.174862	0.546986	BraC09g039200.2
GO:0006168	adenine salvage	1	8	0.174862	0.546986	BraC07g025620.1
GO:0006537	glutamate biosynthetic process	1	8	0.174862	0.546986	BraC09g003280.1
GO:0009423	chorismate biosynthetic process	1	8	0.174862	0.546986	BraC01g004490.1
GO:0009727	detection of ethylene stimulus	1	8	0.174862	0.546986	BraC03g067470.1
GO:0010042	response to manganese ion	1	8	0.174862	0.546986	BraC05g045050.1
GO:0010271	regulation of chlorophyll catabolic process	1	8	0.174862	0.546986	BraC03g043340.1
GO:0015846	polyamine transport	1	8	0.174862	0.546986	BraC01g037850.1
GO:0016098	monoterpenoid metabolic process	1	8	0.174862	0.546986	BraC03g064920.1
GO:0016099	monoterpenoid biosynthetic process	1	8	0.174862	0.546986	BraC03g064920.1
GO:0043096	purine nucleobase salvage	1	8	0.174862	0.546986	BraC07g025620.1
GO:0044000	movement in host	1	8	0.174862	0.546986	BraC01g046210.1
GO:0045732	positive regulation of protein catabolic process	1	8	0.174862	0.546986	BraC05g028510.1
GO:0045836	positive regulation of meiotic nuclear division	1	8	0.174862	0.546986	BraC06g031190.1
GO:0046083	adenine metabolic process	1	8	0.174862	0.546986	BraC07g025620.1
GO:0046084	adenine biosynthetic process	1	8	0.174862	0.546986	BraC07g025620.1
GO:0046133	pyrimidine ribonucleoside catabolic process	1	8	0.174862	0.546986	BraC03g057290.1
GO:0046135	pyrimidine nucleoside catabolic process	1	8	0.174862	0.546986	BraC03g057290.1
GO:0046739	transport of virus in multicellular host	1	8	0.174862	0.546986	BraC01g046210.1
GO:0051814	movement in other organism involved in symbiotic interaction	1	8	0.174862	0.546986	BraC01g046210.1
GO:0052126	movement in host environment	1	8	0.174862	0.546986	BraC01g046210.1
GO:0052192	movement in environment of other organism involved in symbiotic interaction	1	8	0.174862	0.546986	BraC01g046210.1
GO:0071219	cellular response to molecule of bacterial origin	1	8	0.174862	0.546986	BraC03g050760.1
GO:1901033	positive regulation of response to reactive oxygen species	1	8	0.174862	0.546986	BraC06g010770.1
GO:1901404	regulation of tetrapyrrole catabolic process	1	8	0.174862	0.546986	BraC03g043340.1
GO:1901598	(-)-pinoresinol metabolic process	1	8	0.174862	0.546986	BraC03g053010.1
GO:1901599	(-)-pinoresinol biosynthetic process	1	8	0.174862	0.546986	BraC03g053010.1
GO:1901668	regulation of superoxide dismutase activity	1	8	0.174862	0.546986	BraC06g010770.1
GO:1901671	positive regulation of superoxide dismutase activity	1	8	0.174862	0.546986	BraC06g010770.1
GO:1904833	positive regulation of removal of superoxide radicals	1	8	0.174862	0.546986	BraC06g010770.1
GO:0043562	cellular response to nitrogen levels	4	92	0.175242	0.546986	BraC01g047320.1;BraC05g002470.1;BraC05g020830.1;BraC08g010070.1
GO:0009555	pollen development	19	632	0.17555	0.546986	BraC01g004680.1;BraC01g048660.1;BraC02g004710.1;BraC02g012250.1;BraC03g016590.1;BraC03g021560.1;BraC03g031960.1;BraC03g053840.1;BraC03g061630.1;BraC04g018000.1;BraC05g028510.1;BraC05g042240.2;BraC06g003280.1;BraC06g013950.1;BraC09g038660.1;BraC09g065620.1;BraC10g004350.1;BraC10g020410.1;BraC10g024340.1
GO:0006879	cellular iron ion homeostasis	2	32	0.17564	0.546986	BraC05g044550.1;BraC06g003280.1
GO:0010492	maintenance of shoot apical meristem identity	2	32	0.17564	0.546986	BraC01g046210.1;BraC06g050410.1
GO:0045036	protein targeting to chloroplast	5	126	0.180735	0.560481	BraC03g006730.1;BraC04g026300.1;BraC05g050050.1;BraC07g038570.1;BraC09g059650.1
GO:0072596	establishment of protein localization to chloroplast	5	126	0.180735	0.560481	BraC03g006730.1;BraC04g026300.1;BraC05g050050.1;BraC07g038570.1;BraC09g059650.1
GO:0072598	protein localization to chloroplast	5	126	0.180735	0.560481	BraC03g006730.1;BraC04g026300.1;BraC05g050050.1;BraC07g038570.1;BraC09g059650.1
GO:0006213	pyrimidine nucleoside metabolic process	2	33	0.184205	0.56805	BraC02g022840.1;BraC03g057290.1
GO:0015766	disaccharide transport	2	33	0.184205	0.56805	BraC01g026170.1;BraC09g047080.1
GO:0015770	sucrose transport	2	33	0.184205	0.56805	BraC01g026170.1;BraC09g047080.1
GO:0046131	pyrimidine ribonucleoside metabolic process	2	33	0.184205	0.56805	BraC02g022840.1;BraC03g057290.1
GO:0009685	gibberellin metabolic process	5	127	0.184762	0.568973	BraC01g012230.1;BraC02g025780.1;BraC05g042240.2;BraC06g003280.1;BraC10g030970.1
GO:0009404	toxin metabolic process	15	488	0.187353	0.57297	BraC01g007380.1;BraC01g025160.1;BraC01g047320.1;BraC02g007050.1;BraC02g009740.1;BraC03g000440.1;BraC04g003120.1;BraC06g049900.1;BraC07g013930.1;BraC07g041420.1;BraC08g022590.1;BraC08g036270.1;BraC09g014950.1;BraC10g001530.1;BraC10g024210.1
GO:0010167	response to nitrate	15	490	0.191379	0.57297	BraC02g008750.1;BraC02g036500.1;BraC03g040200.1;BraC03g067470.1;BraC04g018620.1;BraC05g028920.1;BraC05g044550.1;BraC06g047240.1;BraC09g000490.1;BraC09g014600.1;BraC09g053020.1;BraC09g062870.1;BraC09g068900.1;BraC09g073020.1;BraC10g030900.1
GO:0009152	purine ribonucleotide biosynthetic process	6	163	0.192154	0.57297	BraC01g042010.1;BraC01g042020.1;BraC02g028860.1;BraC05g045050.1;BraC07g018080.1;BraC08g018120.1
GO:0019953	sexual reproduction	14	453	0.192242	0.57297	BraC02g012250.1;BraC03g059650.1;BraC05g005550.1;BraC05g028510.1;BraC05g042240.2;BraC05g047800.1;BraC06g030230.1;BraC06g035770.1;BraC06g049400.1;BraC07g027620.1;BraC08g001250.1;BraC09g016640.1;BraC10g024340.1;BraC10g025470.1
GO:0007215	glutamate receptor signaling pathway	2	34	0.192828	0.57297	BraC03g017400.1;BraC04g023420.1
GO:0035235	ionotropic glutamate receptor signaling pathway	2	34	0.192828	0.57297	BraC03g017400.1;BraC04g023420.1
GO:0019827	stem cell population maintenance	5	129	0.192912	0.57297	BraC01g046210.1;BraC02g005010.1;BraC02g038290.1;BraC06g050410.1;BraC09g016640.1
GO:0098727	maintenance of cell number	5	129	0.192912	0.57297	BraC01g046210.1;BraC02g005010.1;BraC02g038290.1;BraC06g050410.1;BraC09g016640.1
GO:0001101	response to acid chemical	91	3507	0.193243	0.57297	BraC01g000200.1;BraC01g003820.1;BraC01g011360.1;BraC01g031760.1;BraC01g039080.1;BraC01g042000.1;BraC01g047320.1;BraC02g008750.1;BraC02g009650.1;BraC02g018740.1;BraC02g021000.1;BraC02g021840.1;BraC02g022740.1;BraC02g022840.1;BraC02g023300.1;BraC02g028680.1;BraC02g036500.1;BraC03g012340.1;BraC03g019980.1;BraC03g020300.1;BraC03g030330.1;BraC03g032010.1;BraC03g040200.1;BraC03g043340.1;BraC03g044080.1…
GO:0050789	regulation of biological process	256	10321	0.194015	0.57297	BraC01g000200.1;BraC01g002370.1;BraC01g003820.1;BraC01g004680.1;BraC01g004690.1;BraC01g004920.1;BraC01g011360.1;BraC01g012470.1;BraC01g017640.1;BraC01g017910.1;BraC01g020420.1;BraC01g020580.1;BraC01g023330.1;BraC01g025160.1;BraC01g033320.1;BraC01g037650.1;BraC01g039080.1;BraC01g039940.1;BraC01g041190.1;BraC01g042000.1;BraC01g046210.1;BraC01g047320.1;BraC01g048660.1;BraC01g048700.1;BraC02g003580.1…
GO:0009817	defense response to fungus, incompatible interaction	4	96	0.194294	0.57297	BraC01g041400.1;BraC03g069030.1;BraC08g036270.1;BraC10g001530.1
GO:0000712	resolution of meiotic recombination intermediates	1	9	0.194454	0.57297	BraC02g009650.1
GO:0006021	inositol biosynthetic process	1	9	0.194454	0.57297	BraC09g063010.1
GO:0007019	microtubule depolymerization	1	9	0.194454	0.57297	BraC03g050760.1
GO:0009395	phospholipid catabolic process	1	9	0.194454	0.57297	BraC01g047320.1
GO:0009833	plant-type primary cell wall biogenesis	1	9	0.194454	0.57297	BraC02g047140.1
GO:0010071	root meristem specification	1	9	0.194454	0.57297	BraC01g046210.1
GO:0010500	transmitting tissue development	1	9	0.194454	0.57297	BraC10g014650.1
GO:0015746	citrate transport	1	9	0.194454	0.57297	BraC05g044550.1
GO:0017006	protein-tetrapyrrole linkage	1	9	0.194454	0.57297	BraC06g006330.1
GO:0031114	regulation of microtubule depolymerization	1	9	0.194454	0.57297	BraC03g050760.1
GO:0051341	regulation of oxidoreductase activity	1	9	0.194454	0.57297	BraC06g010770.1
GO:0051353	positive regulation of oxidoreductase activity	1	9	0.194454	0.57297	BraC06g010770.1
GO:0051570	regulation of histone H3-K9 methylation	1	9	0.194454	0.57297	BraC02g009650.1
GO:0051785	positive regulation of nuclear division	1	9	0.194454	0.57297	BraC06g031190.1
GO:0060627	regulation of vesicle-mediated transport	1	9	0.194454	0.57297	BraC01g047320.1
GO:0080144	amino acid homeostasis	1	9	0.194454	0.57297	BraC08g006360.1
GO:1901031	regulation of response to reactive oxygen species	1	9	0.194454	0.57297	BraC06g010770.1
GO:2000121	regulation of removal of superoxide radicals	1	9	0.194454	0.57297	BraC06g010770.1
GO:0006498	N-terminal protein lipidation	9	270	0.194529	0.57297	BraC02g021840.1;BraC03g050760.1;BraC03g064670.1;BraC05g011670.1;BraC06g002030.1;BraC06g029240.1;BraC06g038450.1;BraC09g057960.1;BraC10g001810.1
GO:0006499	N-terminal protein myristoylation	9	270	0.194529	0.57297	BraC02g021840.1;BraC03g050760.1;BraC03g064670.1;BraC05g011670.1;BraC06g002030.1;BraC06g029240.1;BraC06g038450.1;BraC09g057960.1;BraC10g001810.1
GO:0018377	protein myristoylation	9	270	0.194529	0.57297	BraC02g021840.1;BraC03g050760.1;BraC03g064670.1;BraC05g011670.1;BraC06g002030.1;BraC06g029240.1;BraC06g038450.1;BraC09g057960.1;BraC10g001810.1
GO:0009414	response to water deprivation	27	951	0.194623	0.57297	BraC01g003820.1;BraC01g047320.1;BraC03g012340.1;BraC03g019980.1;BraC03g043340.1;BraC03g049930.1;BraC03g050760.1;BraC03g052560.1;BraC03g053840.1;BraC03g053880.1;BraC05g015620.1;BraC05g016090.1;BraC06g049900.1;BraC07g022220.1;BraC07g037550.1;BraC07g041440.1;BraC08g005880.1;BraC08g006760.1;BraC08g036270.1;BraC09g003280.1;BraC09g013290.1;BraC09g018040.1;BraC09g054870.1;BraC09g059040.1;BraC09g074350.1…
GO:0043069	negative regulation of programmed cell death	13	418	0.197219	0.57984	BraC01g003820.1;BraC01g011360.1;BraC01g042000.1;BraC02g021840.1;BraC03g053880.1;BraC03g062940.1;BraC04g017970.1;BraC07g020690.1;BraC08g017570.1;BraC08g020740.1;BraC10g025370.1;BraC10g026970.1;BraC10g031510.1
GO:0009074	aromatic amino acid family catabolic process	7	200	0.199126	0.584667	BraC03g037570.1;BraC04g006690.1;BraC05g043170.1;BraC06g010770.1;BraC07g021110.1;BraC08g010680.1;BraC08g017570.1
GO:0048364	root development	38	1386	0.199982	0.5864	BraC01g003820.1;BraC01g017910.1;BraC01g037650.1;BraC01g039080.1;BraC01g046210.1;BraC01g047320.1;BraC02g015960.1;BraC02g018740.1;BraC02g036500.1;BraC02g043870.1;BraC02g047140.1;BraC03g018430.1;BraC03g043580.1;BraC03g050760.1;BraC04g000660.1;BraC04g001950.1;BraC04g015350.1;BraC04g026850.1;BraC05g010230.1;BraC05g010490.1;BraC05g048400.1;BraC06g004130.1;BraC06g004720.1;BraC06g013950.1;BraC06g038730.1…
GO:0009970	cellular response to sulfate starvation	2	35	0.201502	0.58882	BraC09g013290.1;BraC10g004420.1
GO:0015772	oligosaccharide transport	2	35	0.201502	0.58882	BraC01g026170.1;BraC09g047080.1
GO:0055085	transmembrane transport	44	1625	0.201607	0.58882	BraC01g012470.1;BraC01g037850.1;BraC01g040560.1;BraC01g042010.1;BraC01g042020.1;BraC02g003450.1;BraC02g018740.1;BraC02g028860.1;BraC02g036500.1;BraC03g004070.1;BraC03g025810.1;BraC03g030230.1;BraC03g034340.2;BraC03g047090.1;BraC03g052560.1;BraC03g058150.1;BraC03g065210.1;BraC04g028820.1;BraC05g012090.1;BraC05g029690.1;BraC05g037470.1;BraC05g044550.1;BraC06g003280.1;BraC06g033930.1;BraC06g047240.1…
GO:0055065	metal ion homeostasis	9	273	0.202956	0.591638	BraC03g017400.1;BraC03g047090.1;BraC04g023420.1;BraC05g044550.1;BraC05g045050.1;BraC06g003280.1;BraC06g029940.1;BraC07g021410.1;BraC10g002620.1
GO:0010029	regulation of seed germination	6	166	0.203107	0.591638	BraC01g023330.1;BraC02g037170.1;BraC03g030330.1;BraC03g043340.1;BraC03g067470.1;BraC06g007310.1
GO:0022622	root system development	38	1389	0.203697	0.592572	BraC01g003820.1;BraC01g017910.1;BraC01g037650.1;BraC01g039080.1;BraC01g046210.1;BraC01g047320.1;BraC02g015960.1;BraC02g018740.1;BraC02g036500.1;BraC02g043870.1;BraC02g047140.1;BraC03g018430.1;BraC03g043580.1;BraC03g050760.1;BraC04g000660.1;BraC04g001950.1;BraC04g015350.1;BraC04g026850.1;BraC05g010230.1;BraC05g010490.1;BraC05g048400.1;BraC06g004130.1;BraC06g004720.1;BraC06g013950.1;BraC06g038730.1…
GO:0051173	positive regulation of nitrogen compound metabolic process	27	959	0.206486	0.59847	BraC01g000200.1;BraC01g004920.1;BraC02g005010.1;BraC02g028860.1;BraC03g025740.1;BraC03g055550.1;BraC03g062000.1;BraC05g010230.1;BraC05g042240.2;BraC05g050050.1;BraC06g002030.1;BraC06g003280.1;BraC07g022220.1;BraC07g038570.1;BraC07g039070.1;BraC08g016070.1;BraC08g016080.1;BraC08g020740.1;BraC09g008990.1;BraC09g016640.1;BraC09g041900.1;BraC09g054870.1;BraC09g059130.1;BraC09g059650.1;BraC10g006910.2…
GO:0009765	photosynthesis, light harvesting	3	66	0.206545	0.59847	BraC01g038410.1;BraC06g019640.1;BraC10g012790.1
GO:0044275	cellular carbohydrate catabolic process	3	66	0.206545	0.59847	BraC04g012010.2;BraC08g011970.1;BraC10g033760.1
GO:0016926	protein desumoylation	6	167	0.206808	0.59847	BraC01g004680.1;BraC03g008360.1;BraC06g046400.1;BraC08g003080.1;BraC09g041900.1;BraC10g004350.1
GO:0009415	response to water	27	960	0.207994	0.59922	BraC01g003820.1;BraC01g047320.1;BraC03g012340.1;BraC03g019980.1;BraC03g043340.1;BraC03g049930.1;BraC03g050760.1;BraC03g052560.1;BraC03g053840.1;BraC03g053880.1;BraC05g015620.1;BraC05g016090.1;BraC06g049900.1;BraC07g022220.1;BraC07g037550.1;BraC07g041440.1;BraC08g005880.1;BraC08g006760.1;BraC08g036270.1;BraC09g003280.1;BraC09g013290.1;BraC09g018040.1;BraC09g054870.1;BraC09g059040.1;BraC09g074350.1…
GO:0031365	N-terminal protein amino acid modification	9	275	0.208657	0.59922	BraC02g021840.1;BraC03g050760.1;BraC03g064670.1;BraC05g011670.1;BraC06g002030.1;BraC06g029240.1;BraC06g038450.1;BraC09g057960.1;BraC10g001810.1
GO:0045165	cell fate commitment	5	133	0.209579	0.59922	BraC04g016160.1;BraC05g008570.1;BraC06g050410.1;BraC09g014020.1;BraC10g030970.1
GO:0006541	glutamine metabolic process	2	36	0.210219	0.59922	BraC06g033930.1;BraC10g027360.2
GO:0010466	negative regulation of peptidase activity	2	36	0.210219	0.59922	BraC01g011360.1;BraC08g012730.1
GO:0052547	regulation of peptidase activity	2	36	0.210219	0.59922	BraC01g011360.1;BraC08g012730.1
GO:0070646	protein modification by small protein removal	12	387	0.211846	0.59922	BraC01g004680.1;BraC03g008360.1;BraC05g011670.1;BraC05g034580.1;BraC06g002030.1;BraC06g046400.1;BraC08g003080.1;BraC08g010540.1;BraC09g016640.1;BraC09g041900.1;BraC10g004350.1;BraC10g020410.1
GO:0000186	activation of MAPKK activity	1	10	0.213581	0.59922	BraC10g025370.1
GO:0005977	glycogen metabolic process	1	10	0.213581	0.59922	BraC10g004420.1
GO:0005978	glycogen biosynthetic process	1	10	0.213581	0.59922	BraC10g004420.1
GO:0006112	energy reserve metabolic process	1	10	0.213581	0.59922	BraC10g004420.1
GO:0006848	pyruvate transport	1	10	0.213581	0.59922	BraC01g013580.1
GO:0007021	tubulin complex assembly	1	10	0.213581	0.59922	BraC09g016530.1
GO:0009083	branched-chain amino acid catabolic process	1	10	0.213581	0.59922	BraC09g019360.1
GO:0009647	skotomorphogenesis	1	10	0.213581	0.59922	BraC04g025680.1
GO:0010244	response to low fluence blue light stimulus by blue low-fluence system	1	10	0.213581	0.59922	BraC09g060810.1
GO:0010507	negative regulation of autophagy	1	10	0.213581	0.59922	BraC03g053840.1
GO:0030835	negative regulation of actin filament depolymerization	1	10	0.213581	0.59922	BraC07g039480.1
GO:0030837	negative regulation of actin filament polymerization	1	10	0.213581	0.59922	BraC07g039480.1
GO:0031935	regulation of chromatin silencing	1	10	0.213581	0.59922	BraC02g009650.1
GO:0043271	negative regulation of ion transport	1	10	0.213581	0.59922	BraC03g043340.1
GO:0051051	negative regulation of transport	1	10	0.213581	0.59922	BraC03g043340.1
GO:0051693	actin filament capping	1	10	0.213581	0.59922	BraC07g039480.1
GO:0080086	stamen filament development	1	10	0.213581	0.59922	BraC09g065620.1
GO:0050665	hydrogen peroxide biosynthetic process	6	169	0.214282	0.600424	BraC01g004680.1;BraC03g008360.1;BraC06g046400.1;BraC08g003080.1;BraC09g041900.1;BraC10g004350.1
GO:0098771	inorganic ion homeostasis	10	314	0.215099	0.601951	BraC03g017400.1;BraC03g047090.1;BraC04g023420.1;BraC05g044550.1;BraC05g045050.1;BraC06g003280.1;BraC06g029940.1;BraC07g021410.1;BraC07g039070.1;BraC10g002620.1
GO:0030154	cell differentiation	60	2279	0.216354	0.604696	BraC01g000200.1;BraC01g003000.1;BraC01g004920.1;BraC01g037650.1;BraC01g042110.1;BraC01g048350.1;BraC02g012250.1;BraC02g015960.1;BraC02g028860.1;BraC02g036500.1;BraC02g047140.1;BraC03g018430.1;BraC03g025740.1;BraC03g043580.1;BraC03g050760.1;BraC03g055550.1;BraC03g059650.1;BraC03g064670.1;BraC04g000660.1;BraC04g015350.1;BraC04g016160.1;BraC04g026850.1;BraC05g005550.1;BraC05g008570.1;BraC05g010230.1…
GO:0015706	nitrate transport	15	503	0.218529	0.609706	BraC02g008750.1;BraC02g036500.1;BraC03g040200.1;BraC03g067470.1;BraC04g018620.1;BraC05g028920.1;BraC05g044550.1;BraC06g047240.1;BraC09g000490.1;BraC09g014600.1;BraC09g053020.1;BraC09g062870.1;BraC09g068900.1;BraC09g073020.1;BraC10g030900.1
GO:0031328	positive regulation of cellular biosynthetic process	27	967	0.218699	0.609706	BraC01g000200.1;BraC01g004920.1;BraC02g005010.1;BraC02g028860.1;BraC03g025740.1;BraC03g049930.1;BraC03g055550.1;BraC03g062000.1;BraC05g010230.1;BraC05g042240.2;BraC05g050050.1;BraC06g002030.1;BraC06g003280.1;BraC07g022220.1;BraC07g038570.1;BraC08g016070.1;BraC08g016080.1;BraC08g020740.1;BraC09g008990.1;BraC09g016640.1;BraC09g041900.1;BraC09g054870.1;BraC09g059130.1;BraC09g059650.1;BraC10g006910.2…
GO:0060548	negative regulation of cell death	13	428	0.220131	0.611457	BraC01g003820.1;BraC01g011360.1;BraC01g042000.1;BraC02g021840.1;BraC03g053880.1;BraC03g062940.1;BraC04g017970.1;BraC07g020690.1;BraC08g017570.1;BraC08g020740.1;BraC10g025370.1;BraC10g026970.1;BraC10g031510.1
GO:0000097	sulfur amino acid biosynthetic process	19	657	0.220284	0.611457	BraC01g000200.1;BraC01g004920.1;BraC01g037650.1;BraC02g003450.1;BraC02g015960.1;BraC02g028860.1;BraC03g026140.1;BraC03g031960.1;BraC03g037320.1;BraC03g055550.1;BraC03g067470.1;BraC06g004620.1;BraC06g010770.1;BraC06g019640.1;BraC07g009240.1;BraC07g016560.1;BraC08g000590.1;BraC08g002390.1;BraC09g059650.1
GO:0009617	response to bacterium	35	1284	0.221456	0.611457	BraC01g001090.1;BraC01g011360.1;BraC01g041190.1;BraC01g042000.1;BraC02g007710.1;BraC02g021840.1;BraC03g032010.1;BraC03g049930.1;BraC03g050760.1;BraC03g053390.1;BraC04g026300.1;BraC04g026670.1;BraC05g002470.1;BraC05g011670.1;BraC05g040460.1;BraC06g003280.1;BraC06g050580.1;BraC07g021950.1;BraC07g035510.1;BraC08g017570.1;BraC08g020740.1;BraC08g022590.1;BraC08g036270.1;BraC09g003280.1;BraC09g014600.1…
GO:0010604	positive regulation of macromolecule metabolic process	28	1008	0.221468	0.611457	BraC01g000200.1;BraC01g004920.1;BraC02g005010.1;BraC02g028860.1;BraC03g025740.1;BraC03g055550.1;BraC03g062000.1;BraC05g010230.1;BraC05g028510.1;BraC05g042240.2;BraC05g050050.1;BraC06g002030.1;BraC06g003280.1;BraC07g022220.1;BraC07g038570.1;BraC08g016070.1;BraC08g016080.1;BraC08g020740.1;BraC09g008990.1;BraC09g016640.1;BraC09g041900.1;BraC09g054870.1;BraC09g059130.1;BraC09g059650.1;BraC10g006910.2…
GO:0010628	positive regulation of gene expression	26	930	0.222058	0.611457	BraC01g000200.1;BraC01g004920.1;BraC02g005010.1;BraC02g028860.1;BraC03g025740.1;BraC03g055550.1;BraC03g062000.1;BraC05g010230.1;BraC05g042240.2;BraC05g050050.1;BraC06g002030.1;BraC06g003280.1;BraC07g022220.1;BraC07g038570.1;BraC08g016070.1;BraC08g016080.1;BraC08g020740.1;BraC09g008990.1;BraC09g016640.1;BraC09g041900.1;BraC09g054870.1;BraC09g059130.1;BraC09g059650.1;BraC10g006910.2;BraC10g020410.1…
GO:0045893	positive regulation of transcription, DNA-templated	25	891	0.222215	0.611457	BraC01g000200.1;BraC01g004920.1;BraC02g005010.1;BraC02g028860.1;BraC03g025740.1;BraC03g055550.1;BraC03g062000.1;BraC05g010230.1;BraC05g042240.2;BraC05g050050.1;BraC06g002030.1;BraC06g003280.1;BraC07g022220.1;BraC07g038570.1;BraC08g016070.1;BraC08g016080.1;BraC08g020740.1;BraC09g008990.1;BraC09g016640.1;BraC09g041900.1;BraC09g054870.1;BraC09g059130.1;BraC09g059650.1;BraC10g006910.2;BraC10g020410.1
GO:0051254	positive regulation of RNA metabolic process	25	891	0.222215	0.611457	BraC01g000200.1;BraC01g004920.1;BraC02g005010.1;BraC02g028860.1;BraC03g025740.1;BraC03g055550.1;BraC03g062000.1;BraC05g010230.1;BraC05g042240.2;BraC05g050050.1;BraC06g002030.1;BraC06g003280.1;BraC07g022220.1;BraC07g038570.1;BraC08g016070.1;BraC08g016080.1;BraC08g020740.1;BraC09g008990.1;BraC09g016640.1;BraC09g041900.1;BraC09g054870.1;BraC09g059130.1;BraC09g059650.1;BraC10g006910.2;BraC10g020410.1
GO:1902680	positive regulation of RNA biosynthetic process	25	891	0.222215	0.611457	BraC01g000200.1;BraC01g004920.1;BraC02g005010.1;BraC02g028860.1;BraC03g025740.1;BraC03g055550.1;BraC03g062000.1;BraC05g010230.1;BraC05g042240.2;BraC05g050050.1;BraC06g002030.1;BraC06g003280.1;BraC07g022220.1;BraC07g038570.1;BraC08g016070.1;BraC08g016080.1;BraC08g020740.1;BraC09g008990.1;BraC09g016640.1;BraC09g041900.1;BraC09g054870.1;BraC09g059130.1;BraC09g059650.1;BraC10g006910.2;BraC10g020410.1
GO:1903508	positive regulation of nucleic acid-templated transcription	25	891	0.222215	0.611457	BraC01g000200.1;BraC01g004920.1;BraC02g005010.1;BraC02g028860.1;BraC03g025740.1;BraC03g055550.1;BraC03g062000.1;BraC05g010230.1;BraC05g042240.2;BraC05g050050.1;BraC06g002030.1;BraC06g003280.1;BraC07g022220.1;BraC07g038570.1;BraC08g016070.1;BraC08g016080.1;BraC08g020740.1;BraC09g008990.1;BraC09g016640.1;BraC09g041900.1;BraC09g054870.1;BraC09g059130.1;BraC09g059650.1;BraC10g006910.2;BraC10g020410.1
GO:0009767	photosynthetic electron transport chain	5	136	0.222373	0.611457	BraC02g028860.1;BraC03g055760.1;BraC03g055830.1;BraC08g000590.1;BraC08g002390.1
GO:0016101	diterpenoid metabolic process	5	136	0.222373	0.611457	BraC01g012230.1;BraC02g025780.1;BraC05g042240.2;BraC06g003280.1;BraC10g030970.1
GO:0030036	actin cytoskeleton organization	11	354	0.22273	0.611676	BraC01g017910.1;BraC03g018430.1;BraC04g001250.1;BraC04g026850.1;BraC05g010230.1;BraC05g010490.1;BraC05g011070.1;BraC05g011630.1;BraC07g039480.1;BraC09g038660.1;BraC09g039600.1
GO:0043648	dicarboxylic acid metabolic process	4	102	0.223978	0.614339	BraC01g004490.1;BraC06g033930.1;BraC09g003280.1;BraC10g027360.2
GO:1900140	regulation of seedling development	6	172	0.225662	0.61819	BraC01g023330.1;BraC02g037170.1;BraC03g030330.1;BraC03g043340.1;BraC03g067470.1;BraC06g007310.1
GO:0009746	response to hexose	12	393	0.226576	0.618597	BraC01g003820.1;BraC01g041320.1;BraC02g023300.1;BraC03g004070.1;BraC03g052560.1;BraC07g039070.1;BraC07g039480.1;BraC08g027200.1;BraC09g059040.1;BraC09g060810.1;BraC10g006910.2;BraC10g027360.2
GO:0033500	carbohydrate homeostasis	2	38	0.227757	0.618597	BraC07g039480.1;BraC10g006910.2
GO:0080090	regulation of primary metabolic process	135	5356	0.229007	0.618597	BraC01g000200.1;BraC01g002370.1;BraC01g004920.1;BraC01g011360.1;BraC01g017910.1;BraC01g020420.1;BraC01g033320.1;BraC01g039080.1;BraC01g041190.1;BraC01g042000.1;BraC01g047320.1;BraC01g048700.1;BraC02g004710.1;BraC02g005010.1;BraC02g006570.1;BraC02g007050.1;BraC02g008810.1;BraC02g009650.1;BraC02g009760.1;BraC02g011060.1;BraC02g021000.1;BraC02g022290.1;BraC02g022740.1;BraC02g028860.1;BraC02g033460.1…
GO:0009738	abscisic acid-activated signaling pathway	18	623	0.229067	0.618597	BraC01g003820.1;BraC03g020300.1;BraC03g030330.1;BraC03g053880.1;BraC03g064670.1;BraC03g067150.1;BraC05g042240.2;BraC06g003280.1;BraC06g049900.1;BraC07g020690.1;BraC07g022820.1;BraC08g020740.1;BraC09g060810.1;BraC09g060910.1;BraC10g006910.2;BraC10g026970.1;BraC10g031510.1;BraCxxg012140.1
GO:0006378	mRNA polyadenylation	1	11	0.232254	0.618597	BraC09g057530.1
GO:0006471	protein ADP-ribosylation	1	11	0.232254	0.618597	BraC09g060810.1
GO:0006564	L-serine biosynthetic process	1	11	0.232254	0.618597	BraC06g013950.1
GO:0006570	tyrosine metabolic process	1	11	0.232254	0.618597	BraC09g060810.1
GO:0006723	cuticle hydrocarbon biosynthetic process	1	11	0.232254	0.618597	BraC02g012250.1
GO:0009558	embryo sac cellularization	1	11	0.232254	0.618597	BraC09g016530.1
GO:0009649	entrainment of circadian clock	1	11	0.232254	0.618597	BraC04g025680.1
GO:0010031	circumnutation	1	11	0.232254	0.618597	BraC05g028920.1
GO:0010387	COP9 signalosome assembly	1	11	0.232254	0.618597	BraC08g010540.1
GO:0030308	negative regulation of cell growth	1	11	0.232254	0.618597	BraC03g050760.1
GO:0034052	positive regulation of plant-type hypersensitive response	1	11	0.232254	0.618597	BraC10g026970.1
GO:0043243	positive regulation of protein complex disassembly	1	11	0.232254	0.618597	BraC03g050760.1
GO:0048530	fruit morphogenesis	1	11	0.232254	0.618597	BraC06g049900.1
GO:0050879	multicellular organismal movement	1	11	0.232254	0.618597	BraC05g028920.1
GO:0070734	histone H3-K27 methylation	1	11	0.232254	0.618597	BraC06g039540.1
GO:0071216	cellular response to biotic stimulus	1	11	0.232254	0.618597	BraC03g050760.1
GO:0090322	regulation of superoxide metabolic process	1	11	0.232254	0.618597	BraC06g010770.1
GO:1900409	positive regulation of cellular response to oxidative stress	1	11	0.232254	0.618597	BraC06g010770.1
GO:1902884	positive regulation of response to oxidative stress	1	11	0.232254	0.618597	BraC06g010770.1
GO:1901657	glycosyl compound metabolic process	34	1253	0.233407	0.620918	BraC01g000200.1;BraC01g006670.1;BraC01g013580.1;BraC01g040520.1;BraC01g042010.1;BraC01g042020.1;BraC02g003450.1;BraC02g015450.1;BraC02g022840.1;BraC02g028860.1;BraC03g052560.1;BraC03g057290.1;BraC03g067470.1;BraC05g011670.1;BraC05g045050.1;BraC06g010770.1;BraC06g022480.1;BraC07g009240.1;BraC07g018080.1;BraC07g025620.1;BraC07g039480.1;BraC07g041420.1;BraC08g005880.1;BraC08g016070.1;BraC08g016080.1…
GO:0046916	cellular transition metal ion homeostasis	4	104	0.234124	0.622077	BraC03g047090.1;BraC05g044550.1;BraC05g045050.1;BraC06g003280.1
GO:0009737	response to abscisic acid	39	1453	0.234836	0.62322	BraC01g000200.1;BraC01g003820.1;BraC01g031760.1;BraC01g039080.1;BraC02g009650.1;BraC02g021000.1;BraC02g021840.1;BraC02g022740.1;BraC02g022840.1;BraC03g020300.1;BraC03g030330.1;BraC03g043340.1;BraC03g044080.1;BraC03g053840.1;BraC03g053880.1;BraC03g064670.1;BraC03g067150.1;BraC05g036370.1;BraC05g042240.2;BraC06g003280.1;BraC06g049900.1;BraC07g020690.1;BraC07g022820.1;BraC07g035800.1;BraC07g037550.1…
GO:0005983	starch catabolic process	2	39	0.236565	0.626216	BraC08g011970.1;BraC10g033760.1
GO:0051783	regulation of nuclear division	2	39	0.236565	0.626216	BraC05g026590.1;BraC06g031190.1
GO:1901360	organic cyclic compound metabolic process	257	10438	0.236816	0.626216	BraC01g000200.1;BraC01g001090.1;BraC01g002370.1;BraC01g003820.1;BraC01g004490.1;BraC01g004920.1;BraC01g012760.1;BraC01g013580.1;BraC01g017640.1;BraC01g017910.1;BraC01g020420.1;BraC01g023330.1;BraC01g031630.1;BraC01g033320.1;BraC01g037650.1;BraC01g037850.1;BraC01g039080.1;BraC01g041190.1;BraC01g041990.1;BraC01g042000.1;BraC01g042010.1;BraC01g042020.1;BraC01g047320.1;BraC01g048700.1;BraC01g049180.1…
GO:0006817	phosphate ion transport	3	71	0.237761	0.626464	BraC02g008810.1;BraC04g033540.1;BraC07g025620.1
GO:0019742	pentacyclic triterpenoid metabolic process	3	71	0.237761	0.626464	BraC01g049180.1;BraC03g006080.1;BraC09g003400.1
GO:0019745	pentacyclic triterpenoid biosynthetic process	3	71	0.237761	0.626464	BraC01g049180.1;BraC03g006080.1;BraC09g003400.1
GO:0019693	ribose phosphate metabolic process	37	1376	0.238517	0.627706	BraC01g000200.1;BraC01g004920.1;BraC01g013580.1;BraC01g039080.1;BraC01g042010.1;BraC01g042020.1;BraC02g015450.1;BraC02g022840.1;BraC02g028860.1;BraC03g006730.1;BraC03g037570.1;BraC03g052560.1;BraC03g058800.1;BraC03g067470.1;BraC04g028820.1;BraC05g011670.1;BraC05g030810.1;BraC05g033460.1;BraC05g034580.1;BraC05g045050.1;BraC06g003280.1;BraC06g004130.1;BraC06g010770.1;BraC06g018640.1;BraC06g019670.1…
GO:0006754	ATP biosynthetic process	4	105	0.239239	0.628095	BraC01g042010.1;BraC01g042020.1;BraC02g028860.1;BraC05g045050.1
GO:0050832	defense response to fungus	23	823	0.239514	0.628095	BraC01g007230.1;BraC01g011360.1;BraC01g041400.1;BraC01g042000.1;BraC02g021840.1;BraC03g049930.1;BraC03g053390.1;BraC03g069030.1;BraC05g002470.1;BraC05g010330.1;BraC06g050580.1;BraC07g020690.1;BraC08g005880.1;BraC08g017570.1;BraC08g020740.1;BraC08g036270.1;BraC09g061360.1;BraC09g063010.1;BraC09g073020.1;BraC09g074350.1;BraC10g001530.1;BraC10g026970.1;BraC10g031510.1
GO:1901659	glycosyl compound biosynthetic process	16	551	0.239518	0.628095	BraC01g006670.1;BraC01g042010.1;BraC01g042020.1;BraC02g003450.1;BraC02g022840.1;BraC02g028860.1;BraC05g045050.1;BraC07g018080.1;BraC08g016070.1;BraC08g016080.1;BraC08g018120.1;BraC09g059130.1;BraC10g024210.1;BraC10g033760.1;BraC10g035580.1;BraCxxg000480.1
GO:0043436	oxoacid metabolic process	107	4222	0.242766	0.630639	BraC01g000200.1;BraC01g001090.1;BraC01g003820.1;BraC01g004490.1;BraC01g004920.1;BraC01g006670.1;BraC01g012230.1;BraC01g013580.1;BraC01g017640.1;BraC01g024650.1;BraC01g025160.1;BraC01g037650.1;BraC01g040520.1;BraC01g042000.1;BraC01g047320.1;BraC01g049180.1;BraC02g003450.1;BraC02g009740.1;BraC02g012250.1;BraC02g015450.1;BraC02g015960.1;BraC02g021840.1;BraC02g025780.1;BraC02g028860.1;BraC03g006730.1…
GO:0006082	organic acid metabolic process	107	4223	0.24359	0.630639	BraC01g000200.1;BraC01g001090.1;BraC01g003820.1;BraC01g004490.1;BraC01g004920.1;BraC01g006670.1;BraC01g012230.1;BraC01g013580.1;BraC01g017640.1;BraC01g024650.1;BraC01g025160.1;BraC01g037650.1;BraC01g040520.1;BraC01g042000.1;BraC01g047320.1;BraC01g049180.1;BraC02g003450.1;BraC02g009740.1;BraC02g012250.1;BraC02g015450.1;BraC02g015960.1;BraC02g021840.1;BraC02g025780.1;BraC02g028860.1;BraC03g006730.1…
GO:0016109	tetraterpenoid biosynthetic process	7	213	0.243764	0.630639	BraC01g038410.1;BraC03g017460.1;BraC06g018640.1;BraC06g042840.1;BraC07g021950.1;BraC09g050910.1;BraC10g035580.1
GO:0016117	carotenoid biosynthetic process	7	213	0.243764	0.630639	BraC01g038410.1;BraC03g017460.1;BraC06g018640.1;BraC06g042840.1;BraC07g021950.1;BraC09g050910.1;BraC10g035580.1
GO:0016104	triterpenoid biosynthetic process	3	72	0.244102	0.630639	BraC01g049180.1;BraC03g006080.1;BraC09g003400.1
GO:2000280	regulation of root development	3	72	0.244102	0.630639	BraC01g003820.1;BraC06g038730.1;BraC10g001060.1
GO:0052543	callose deposition in cell wall	4	106	0.244379	0.630639	BraC01g048660.1;BraC02g004710.1;BraC03g061630.1;BraC10g004350.1
GO:0006833	water transport	12	401	0.246834	0.630639	BraC01g040560.1;BraC03g004070.1;BraC03g052560.1;BraC03g067470.1;BraC05g037470.1;BraC07g009240.1;BraC07g039070.1;BraC08g005880.1;BraC09g000660.1;BraC09g059040.1;BraC10g019840.1;BraC10g027360.2
GO:0042044	fluid transport	12	401	0.246834	0.630639	BraC01g040560.1;BraC03g004070.1;BraC03g052560.1;BraC03g067470.1;BraC05g037470.1;BraC07g009240.1;BraC07g039070.1;BraC08g005880.1;BraC09g000660.1;BraC09g059040.1;BraC10g019840.1;BraC10g027360.2
GO:0010557	positive regulation of macromolecule biosynthetic process	26	946	0.248188	0.630639	BraC01g000200.1;BraC01g004920.1;BraC02g005010.1;BraC02g028860.1;BraC03g025740.1;BraC03g055550.1;BraC03g062000.1;BraC05g010230.1;BraC05g042240.2;BraC05g050050.1;BraC06g002030.1;BraC06g003280.1;BraC07g022220.1;BraC07g038570.1;BraC08g016070.1;BraC08g016080.1;BraC08g020740.1;BraC09g008990.1;BraC09g016640.1;BraC09g041900.1;BraC09g054870.1;BraC09g059130.1;BraC09g059650.1;BraC10g006910.2;BraC10g020410.1…
GO:0009612	response to mechanical stimulus	5	142	0.248626	0.630639	BraC01g007230.1;BraC02g003580.1;BraC02g021840.1;BraC03g043580.1;BraC05g029870.1
GO:0006739	NADP metabolic process	12	402	0.249413	0.630639	BraC01g000200.1;BraC01g004920.1;BraC03g006730.1;BraC03g037570.1;BraC05g030810.1;BraC06g003280.1;BraC06g018640.1;BraC06g019670.1;BraC08g000590.1;BraC10g015980.1;BraC10g024210.1;BraC10g033760.1
GO:0034284	response to monosaccharide	12	402	0.249413	0.630639	BraC01g003820.1;BraC01g041320.1;BraC02g023300.1;BraC03g004070.1;BraC03g052560.1;BraC07g039070.1;BraC07g039480.1;BraC08g027200.1;BraC09g059040.1;BraC09g060810.1;BraC10g006910.2;BraC10g027360.2
GO:0022411	cellular component disassembly	4	107	0.249543	0.630639	BraC03g050760.1;BraC05g016090.1;BraC07g039480.1;BraC08g006760.1
GO:0006809	nitric oxide biosynthetic process	1	12	0.250485	0.630639	BraC03g067150.1
GO:0006842	tricarboxylic acid transport	1	12	0.250485	0.630639	BraC05g044550.1
GO:0009094	L-phenylalanine biosynthetic process	1	12	0.250485	0.630639	BraC09g060810.1
GO:0009299	mRNA transcription	1	12	0.250485	0.630639	BraC06g036690.1
GO:0010199	organ boundary specification between lateral organs and the meristem	1	12	0.250485	0.630639	BraC02g027490.1
GO:0030497	fatty acid elongation	1	12	0.250485	0.630639	BraC06g004720.1
GO:0032890	regulation of organic acid transport	1	12	0.250485	0.630639	BraC09g061540.1
GO:0043242	negative regulation of protein complex disassembly	1	12	0.250485	0.630639	BraC07g039480.1
GO:0048015	phosphatidylinositol-mediated signaling	1	12	0.250485	0.630639	BraC06g002850.1
GO:0048017	inositol lipid-mediated signaling	1	12	0.250485	0.630639	BraC06g002850.1
GO:0051952	regulation of amine transport	1	12	0.250485	0.630639	BraC09g061540.1
GO:0051955	regulation of amino acid transport	1	12	0.250485	0.630639	BraC09g061540.1
GO:0070141	response to UV-A	1	12	0.250485	0.630639	BraC01g023330.1
GO:0071492	cellular response to UV-A	1	12	0.250485	0.630639	BraC01g023330.1
GO:0072529	pyrimidine-containing compound catabolic process	1	12	0.250485	0.630639	BraC03g057290.1
GO:0080143	regulation of amino acid export	1	12	0.250485	0.630639	BraC09g061540.1
GO:1900407	regulation of cellular response to oxidative stress	1	12	0.250485	0.630639	BraC06g010770.1
GO:1901880	negative regulation of protein depolymerization	1	12	0.250485	0.630639	BraC07g039480.1
GO:1902223	erythrose 4-phosphate/phosphoenolpyruvate family amino acid biosynthetic process	1	12	0.250485	0.630639	BraC09g060810.1
GO:1902882	regulation of response to oxidative stress	1	12	0.250485	0.630639	BraC06g010770.1
GO:2000379	positive regulation of reactive oxygen species metabolic process	1	12	0.250485	0.630639	BraC06g010770.1
GO:0015824	proline transport	6	179	0.252932	0.636076	BraC07g018080.1;BraC07g041420.1;BraC08g028390.1;BraC09g028940.1;BraC09g053020.1;BraC09g067060.1
GO:0043622	cortical microtubule organization	2	41	0.254227	0.636972	BraC02g047140.1;BraC03g050760.1
GO:0051346	negative regulation of hydrolase activity	2	41	0.254227	0.636972	BraC01g011360.1;BraC08g012730.1
GO:0043085	positive regulation of catalytic activity	8	253	0.254423	0.636972	BraC01g004920.1;BraC01g017640.1;BraC01g048660.1;BraC02g028860.1;BraC03g037570.1;BraC06g003280.1;BraC06g010770.1;BraC10g025370.1
GO:0006952	defense response	82	3211	0.254444	0.636972	BraC01g001090.1;BraC01g003820.1;BraC01g007230.1;BraC01g011360.1;BraC01g012470.1;BraC01g041100.1;BraC01g041190.1;BraC01g041400.1;BraC01g042000.1;BraC01g046210.1;BraC02g003580.1;BraC02g004710.1;BraC02g007360.1;BraC02g007710.1;BraC02g009330.1;BraC02g020880.1;BraC02g020930.1;BraC02g021840.1;BraC02g028680.1;BraC02g035040.1;BraC03g004070.1;BraC03g018710.1;BraC03g032010.1;BraC03g036640.1;BraC03g037320.1…
GO:0001708	cell fate specification	4	108	0.254731	0.636972	BraC04g016160.1;BraC05g008570.1;BraC09g014020.1;BraC10g030970.1
GO:0009894	regulation of catabolic process	3	74	0.25686	0.641569	BraC03g043340.1;BraC03g053840.1;BraC05g028510.1
GO:0010608	posttranscriptional regulation of gene expression	17	598	0.257359	0.642088	BraC01g039080.1;BraC02g004710.1;BraC02g005010.1;BraC02g006570.1;BraC03g021560.1;BraC03g025740.1;BraC03g061850.1;BraC05g038320.1;BraC05g045150.1;BraC06g006330.1;BraC06g016850.1;BraC07g009240.1;BraC08g017610.1;BraC09g016120.1;BraC09g016640.1;BraC09g052030.1;BraCxxg012140.1
GO:0080022	primary root development	2	42	0.26307	0.648817	BraC01g046210.1;BraC09g068900.1
GO:0009646	response to absence of light	3	75	0.263273	0.648817	BraC03g053390.1;BraC04g025680.1;BraC08g017570.1
GO:0044093	positive regulation of molecular function	8	256	0.264424	0.648817	BraC01g004920.1;BraC01g017640.1;BraC01g048660.1;BraC02g028860.1;BraC03g037570.1;BraC06g003280.1;BraC06g010770.1;BraC10g025370.1
GO:0018130	heterocycle biosynthetic process	151	6066	0.264914	0.648817	BraC01g000200.1;BraC01g002370.1;BraC01g004920.1;BraC01g020420.1;BraC01g023330.1;BraC01g033320.1;BraC01g039080.1;BraC01g041990.1;BraC01g042000.1;BraC01g042010.1;BraC01g042020.1;BraC01g047320.1;BraC01g048700.1;BraC02g003450.1;BraC02g004710.1;BraC02g005010.1;BraC02g006570.1;BraC02g008810.1;BraC02g009650.1;BraC02g009760.1;BraC02g011060.1;BraC02g021000.1;BraC02g022290.1;BraC02g022740.1;BraC02g022840.1…
GO:0051321	meiotic cell cycle	14	485	0.264987	0.648817	BraC01g017910.1;BraC02g004710.1;BraC02g009650.1;BraC03g061630.1;BraC05g026590.1;BraC05g028510.1;BraC06g030230.1;BraC06g031190.1;BraC07g009390.1;BraC07g041290.1;BraC08g015780.1;BraC09g038660.1;BraC10g004350.1;BraC10g020410.1
GO:0048869	cellular developmental process	74	2896	0.266132	0.648817	BraC01g000200.1;BraC01g003000.1;BraC01g004920.1;BraC01g037650.1;BraC01g042110.1;BraC01g048350.1;BraC02g004710.1;BraC02g012250.1;BraC02g015960.1;BraC02g028860.1;BraC02g036500.1;BraC02g047140.1;BraC03g013400.1;BraC03g018430.1;BraC03g025740.1;BraC03g031960.1;BraC03g043580.1;BraC03g050760.1;BraC03g055550.1;BraC03g059650.1;BraC03g061630.1;BraC03g064670.1;BraC04g000660.1;BraC04g008430.1;BraC04g015350.1…
GO:0045935	positive regulation of nucleobase-containing compound metabolic process	25	917	0.266286	0.648817	BraC01g000200.1;BraC01g004920.1;BraC02g005010.1;BraC02g028860.1;BraC03g025740.1;BraC03g055550.1;BraC03g062000.1;BraC05g010230.1;BraC05g042240.2;BraC05g050050.1;BraC06g002030.1;BraC06g003280.1;BraC07g022220.1;BraC07g038570.1;BraC08g016070.1;BraC08g016080.1;BraC08g020740.1;BraC09g008990.1;BraC09g016640.1;BraC09g041900.1;BraC09g054870.1;BraC09g059130.1;BraC09g059650.1;BraC10g006910.2;BraC10g020410.1
GO:0072522	purine-containing compound biosynthetic process	8	257	0.267783	0.648817	BraC01g042010.1;BraC01g042020.1;BraC02g028860.1;BraC05g034580.1;BraC05g045050.1;BraC07g018080.1;BraC07g025620.1;BraC08g018120.1
GO:0001709	cell fate determination	1	13	0.268283	0.648817	BraC06g050410.1
GO:0009164	nucleoside catabolic process	1	13	0.268283	0.648817	BraC03g057290.1
GO:0010077	maintenance of inflorescence meristem identity	1	13	0.268283	0.648817	BraC06g050410.1
GO:0010115	regulation of abscisic acid biosynthetic process	1	13	0.268283	0.648817	BraC03g049930.1
GO:0010497	plasmodesmata-mediated intercellular transport	1	13	0.268283	0.648817	BraC10g001060.1
GO:0016103	diterpenoid catabolic process	1	13	0.268283	0.648817	BraC02g025780.1
GO:0016120	carotene biosynthetic process	1	13	0.268283	0.648817	BraC01g038410.1
GO:0018874	benzoate metabolic process	1	13	0.268283	0.648817	BraC10g026970.1
GO:0031113	regulation of microtubule polymerization	1	13	0.268283	0.648817	BraC03g050760.1
GO:0042454	ribonucleoside catabolic process	1	13	0.268283	0.648817	BraC03g057290.1
GO:0042753	positive regulation of circadian rhythm	1	13	0.268283	0.648817	BraC10g020410.1
GO:0044030	regulation of DNA methylation	1	13	0.268283	0.648817	BraC01g041190.1
GO:0045487	gibberellin catabolic process	1	13	0.268283	0.648817	BraC02g025780.1
GO:0046620	regulation of organ growth	1	13	0.268283	0.648817	BraC05g028510.1
GO:0051446	positive regulation of meiotic cell cycle	1	13	0.268283	0.648817	BraC06g031190.1
GO:0070542	response to fatty acid	1	13	0.268283	0.648817	BraC03g067470.1
GO:0071398	cellular response to fatty acid	1	13	0.268283	0.648817	BraC03g067470.1
GO:0080117	secondary growth	1	13	0.268283	0.648817	BraC03g043340.1
GO:0080170	hydrogen peroxide transmembrane transport	1	13	0.268283	0.648817	BraC10g019840.1
GO:0080190	lateral growth	1	13	0.268283	0.648817	BraC03g043340.1
GO:0009145	purine nucleoside triphosphate biosynthetic process	4	111	0.27042	0.652556	BraC01g042010.1;BraC01g042020.1;BraC02g028860.1;BraC05g045050.1
GO:0009206	purine ribonucleoside triphosphate biosynthetic process	4	111	0.27042	0.652556	BraC01g042010.1;BraC01g042020.1;BraC02g028860.1;BraC05g045050.1
GO:0010030	positive regulation of seed germination	2	43	0.271914	0.654291	BraC01g023330.1;BraC03g067470.1
GO:0045861	negative regulation of proteolysis	2	43	0.271914	0.654291	BraC01g011360.1;BraC08g012730.1
GO:0006779	porphyrin-containing compound biosynthetic process	9	296	0.272029	0.654291	BraC01g000200.1;BraC01g004920.1;BraC01g023330.1;BraC02g028860.1;BraC03g055550.1;BraC07g021950.1;BraC09g050910.1;BraC09g059650.1;BraC10g035580.1
GO:1902600	hydrogen ion transmembrane transport	4	112	0.275688	0.662056	BraC01g042010.1;BraC01g042020.1;BraC02g028860.1;BraC07g039480.1
GO:0006722	triterpenoid metabolic process	3	77	0.276157	0.662056	BraC01g049180.1;BraC03g006080.1;BraC09g003400.1
GO:0015802	basic amino acid transport	3	77	0.276157	0.662056	BraC02g021840.1;BraC02g036500.1;BraC06g047240.1
GO:0016108	tetraterpenoid metabolic process	7	223	0.280035	0.669898	BraC01g038410.1;BraC03g017460.1;BraC06g018640.1;BraC06g042840.1;BraC07g021950.1;BraC09g050910.1;BraC10g035580.1
GO:0016116	carotenoid metabolic process	7	223	0.280035	0.669898	BraC01g038410.1;BraC03g017460.1;BraC06g018640.1;BraC06g042840.1;BraC07g021950.1;BraC09g050910.1;BraC10g035580.1
GO:0071396	cellular response to lipid	25	925	0.280505	0.670284	BraC01g003820.1;BraC01g039080.1;BraC02g023300.1;BraC03g020300.1;BraC03g030330.1;BraC03g043340.1;BraC03g053880.1;BraC03g064670.1;BraC03g067150.1;BraC03g067470.1;BraC05g042240.2;BraC06g003280.1;BraC06g049900.1;BraC07g020690.1;BraC07g022820.1;BraC08g020740.1;BraC09g014600.1;BraC09g060810.1;BraC09g060910.1;BraC09g068900.1;BraC10g006910.2;BraC10g026970.1;BraC10g030970.1;BraC10g031510.1;BraCxxg012140.1
GO:0009889	regulation of biosynthetic process	124	4969	0.281201	0.670284	BraC01g000200.1;BraC01g002370.1;BraC01g004920.1;BraC01g017910.1;BraC01g020420.1;BraC01g023330.1;BraC01g033320.1;BraC01g039080.1;BraC01g042000.1;BraC01g047320.1;BraC01g048700.1;BraC02g004710.1;BraC02g005010.1;BraC02g006570.1;BraC02g007050.1;BraC02g008810.1;BraC02g009650.1;BraC02g009760.1;BraC02g011060.1;BraC02g021000.1;BraC02g022290.1;BraC02g022740.1;BraC02g028860.1;BraC02g033460.1;BraC02g036270.1…
GO:0000018	regulation of DNA recombination	1	14	0.28566	0.670284	BraC05g026590.1
GO:0006222	UMP biosynthetic process	1	14	0.28566	0.670284	BraC02g022840.1
GO:0006268	DNA unwinding involved in DNA replication	1	14	0.28566	0.670284	BraC03g058800.1
GO:0006611	protein export from nucleus	1	14	0.28566	0.670284	BraC10g024340.1
GO:0009174	pyrimidine ribonucleoside monophosphate biosynthetic process	1	14	0.28566	0.670284	BraC02g022840.1
GO:0031647	regulation of protein stability	1	14	0.28566	0.670284	BraC08g000590.1
GO:0032258	CVT pathway	1	14	0.28566	0.670284	BraC05g038110.1
GO:0042372	phylloquinone biosynthetic process	1	14	0.28566	0.670284	BraC06g004530.1
GO:0042374	phylloquinone metabolic process	1	14	0.28566	0.670284	BraC06g004530.1
GO:0045910	negative regulation of DNA recombination	1	14	0.28566	0.670284	BraC05g026590.1
GO:0046049	UMP metabolic process	1	14	0.28566	0.670284	BraC02g022840.1
GO:0046209	nitric oxide metabolic process	1	14	0.28566	0.670284	BraC03g067150.1
GO:0046713	borate transport	1	14	0.28566	0.670284	BraC02g023350.1
GO:0050821	protein stabilization	1	14	0.28566	0.670284	BraC08g000590.1
GO:0050898	nitrile metabolic process	1	14	0.28566	0.670284	BraC01g040520.1
GO:0080028	nitrile biosynthetic process	1	14	0.28566	0.670284	BraC01g040520.1
GO:0072527	pyrimidine-containing compound metabolic process	10	339	0.286957	0.672613	BraC01g039080.1;BraC02g022840.1;BraC03g057290.1;BraC03g058800.1;BraC04g028820.1;BraC05g033460.1;BraC05g034580.1;BraC05g050050.1;BraC06g004130.1;BraC08g020610.1
GO:0007166	cell surface receptor signaling pathway	8	263	0.288188	0.674781	BraC03g017400.1;BraC03g019360.1;BraC03g049560.1;BraC03g053070.2;BraC04g023420.1;BraC06g049400.1;BraC07g032720.1;BraC09g001850.1
GO:0052541	plant-type cell wall cellulose metabolic process	3	79	0.2891	0.675191	BraC08g005880.1;BraC09g069290.1;BraC10g025590.1
GO:0016032	viral process	2	45	0.289586	0.675191	BraC01g046210.1;BraC03g050760.1
GO:0016444	somatic cell DNA recombination	2	45	0.289586	0.675191	BraC03g021560.1;BraC06g030230.1
GO:0051261	protein depolymerization	2	45	0.289586	0.675191	BraC03g050760.1;BraC07g039480.1
GO:0051246	regulation of protein metabolic process	27	1011	0.291444	0.678806	BraC01g011360.1;BraC01g039080.1;BraC02g004710.1;BraC02g005010.1;BraC02g009650.1;BraC02g028860.1;BraC03g025740.1;BraC03g032010.1;BraC03g039340.1;BraC03g061850.1;BraC04g026670.1;BraC05g028510.1;BraC05g045150.1;BraC06g006330.1;BraC06g016850.1;BraC07g038570.1;BraC08g002390.1;BraC08g012730.1;BraC08g017610.1;BraC08g020740.1;BraC09g016120.1;BraC09g016640.1;BraC09g050650.1;BraC09g058400.1;BraC10g025370.1…
GO:0009697	salicylic acid biosynthetic process	13	457	0.292141	0.679565	BraC01g001090.1;BraC01g003820.1;BraC01g042000.1;BraC02g021840.1;BraC03g064670.1;BraC05g002470.1;BraC06g008380.1;BraC07g020690.1;BraC07g039490.1;BraC08g017570.1;BraC08g020740.1;BraC09g059650.1;BraC10g026970.1
GO:0071702	organic substance transport	97	3867	0.292385	0.679565	BraC01g003820.1;BraC01g012470.1;BraC01g013580.1;BraC01g015930.1;BraC01g026170.1;BraC01g037850.1;BraC01g040560.1;BraC01g042000.1;BraC02g005010.1;BraC02g021840.1;BraC02g033460.1;BraC02g036500.1;BraC03g000420.1;BraC03g004070.1;BraC03g006730.1;BraC03g022960.1;BraC03g030230.1;BraC03g032010.1;BraC03g034340.2;BraC03g053230.1;BraC03g053390.1;BraC03g053880.1;BraC03g057100.1;BraC03g064670.1;BraC03g065210.1…
GO:0006090	pyruvate metabolic process	26	972	0.293225	0.680429	BraC01g000200.1;BraC01g004920.1;BraC01g013580.1;BraC02g015450.1;BraC02g028860.1;BraC03g006730.1;BraC03g026140.1;BraC03g052560.1;BraC03g067470.1;BraC05g011670.1;BraC06g010770.1;BraC07g009240.1;BraC07g016560.1;BraC07g021950.1;BraC07g041420.1;BraC08g005880.1;BraC08g016070.1;BraC08g016080.1;BraC09g016120.1;BraC09g050910.1;BraC09g059040.1;BraC09g059130.1;BraC09g059650.1;BraC10g024210.1;BraC10g033760.1…
GO:0006914	autophagy	5	152	0.293933	0.680429	BraC03g012340.1;BraC03g053840.1;BraC05g034580.1;BraC05g038110.1;BraC07g035510.1
GO:0009156	ribonucleoside monophosphate biosynthetic process	5	152	0.293933	0.680429	BraC01g042010.1;BraC01g042020.1;BraC02g022840.1;BraC02g028860.1;BraC05g045050.1
GO:0048523	negative regulation of cellular process	47	1820	0.29399	0.680429	BraC01g002370.1;BraC01g003820.1;BraC01g011360.1;BraC01g042000.1;BraC01g047320.1;BraC02g004710.1;BraC02g005010.1;BraC02g006570.1;BraC02g008810.1;BraC02g009650.1;BraC02g009760.1;BraC02g011060.1;BraC02g021840.1;BraC02g022290.1;BraC02g033460.1;BraC03g021560.1;BraC03g039340.1;BraC03g050760.1;BraC03g053840.1;BraC03g053880.1;BraC03g061850.1;BraC03g062940.1;BraC04g017970.1;BraC04g033540.1;BraC05g026590.1…
GO:0055072	iron ion homeostasis	3	80	0.295589	0.682979	BraC05g044550.1;BraC06g003280.1;BraC06g029940.1
GO:0009750	response to fructose	10	342	0.296019	0.682979	BraC01g003820.1;BraC01g041320.1;BraC02g023300.1;BraC03g004070.1;BraC03g052560.1;BraC07g039070.1;BraC08g027200.1;BraC09g059040.1;BraC09g060810.1;BraC10g027360.2
GO:0048481	plant ovule development	10	342	0.296019	0.682979	BraC01g017640.1;BraC02g045780.1;BraC03g052220.1;BraC03g059650.1;BraC03g061630.1;BraC03g062000.1;BraC05g043310.1;BraC05g050050.1;BraC06g010770.1;BraC10g030970.1
GO:0000038	very long-chain fatty acid metabolic process	4	116	0.296913	0.683226	BraC02g012250.1;BraC03g062940.1;BraC04g017970.1;BraC07g018910.1
GO:0033014	tetrapyrrole biosynthetic process	9	304	0.297559	0.683226	BraC01g000200.1;BraC01g004920.1;BraC01g023330.1;BraC02g028860.1;BraC03g055550.1;BraC07g021950.1;BraC09g050910.1;BraC09g059650.1;BraC10g035580.1
GO:0009593	detection of chemical stimulus	2	46	0.298404	0.683226	BraC03g067470.1;BraC05g029870.1
GO:0048519	negative regulation of biological process	70	2763	0.298582	0.683226	BraC01g002370.1;BraC01g003820.1;BraC01g004690.1;BraC01g011360.1;BraC01g017910.1;BraC01g039940.1;BraC01g042000.1;BraC01g047320.1;BraC02g004710.1;BraC02g005010.1;BraC02g006570.1;BraC02g008810.1;BraC02g009650.1;BraC02g009760.1;BraC02g011060.1;BraC02g021840.1;BraC02g022290.1;BraC02g033460.1;BraC03g021560.1;BraC03g032010.1;BraC03g037570.1;BraC03g039340.1;BraC03g043340.1;BraC03g050760.1;BraC03g053840.1…
GO:0006996	organelle organization	103	4122	0.299331	0.683226	BraC01g000200.1;BraC01g004680.1;BraC01g015930.1;BraC01g017640.1;BraC01g017910.1;BraC01g026170.1;BraC01g040560.1;BraC01g041190.1;BraC01g042000.1;BraC01g048350.1;BraC02g004710.1;BraC02g005010.1;BraC02g006570.1;BraC02g009650.1;BraC02g028860.1;BraC02g047140.1;BraC03g018430.1;BraC03g021560.1;BraC03g025740.1;BraC03g027860.1;BraC03g030230.1;BraC03g034340.2;BraC03g037570.1;BraC03g043620.1;BraC03g044080.1…
GO:0071555	cell wall organization	35	1338	0.30003	0.683226	BraC01g004690.1;BraC01g004920.1;BraC01g037650.1;BraC01g039080.1;BraC01g042110.1;BraC01g048660.1;BraC02g004710.1;BraC02g015960.1;BraC02g047140.1;BraC03g000650.1;BraC03g008360.1;BraC03g018430.1;BraC03g043580.1;BraC03g049930.1;BraC03g061630.1;BraC03g064670.1;BraC04g026850.1;BraC04g030440.1;BraC05g010230.1;BraC05g010490.1;BraC06g050580.1;BraC07g000360.1;BraC07g035160.1;BraC07g039070.1;BraC08g005880.1…
GO:0006091	generation of precursor metabolites and energy	34	1298	0.300626	0.683226	BraC01g000200.1;BraC01g001090.1;BraC01g013580.1;BraC01g038410.1;BraC01g041990.1;BraC01g042000.1;BraC01g042010.1;BraC01g042020.1;BraC02g015450.1;BraC02g028860.1;BraC03g052560.1;BraC03g055550.1;BraC03g055760.1;BraC03g055830.1;BraC03g067470.1;BraC04g003120.1;BraC05g011670.1;BraC05g049790.1;BraC06g003280.1;BraC06g010770.1;BraC06g018640.1;BraC06g019640.1;BraC07g009240.1;BraC07g038570.1;BraC07g041420.1…
GO:0010015	root morphogenesis	27	1017	0.301997	0.683226	BraC01g003820.1;BraC01g037650.1;BraC01g046210.1;BraC02g015960.1;BraC02g036500.1;BraC02g043870.1;BraC02g047140.1;BraC03g018430.1;BraC03g043580.1;BraC03g050760.1;BraC04g000660.1;BraC04g015350.1;BraC04g026850.1;BraC05g010230.1;BraC05g010490.1;BraC05g048400.1;BraC06g038730.1;BraC06g039330.1;BraC06g047240.1;BraC07g009240.1;BraC07g035160.1;BraC07g039070.1;BraC08g035910.1;BraC09g035100.1;BraC09g039600.1…
GO:0035670	plant-type ovary development	10	344	0.302102	0.683226	BraC01g017640.1;BraC02g045780.1;BraC03g052220.1;BraC03g059650.1;BraC03g061630.1;BraC03g062000.1;BraC05g043310.1;BraC05g050050.1;BraC06g010770.1;BraC10g030970.1
GO:0009201	ribonucleoside triphosphate biosynthetic process	4	117	0.302252	0.683226	BraC01g042010.1;BraC01g042020.1;BraC02g028860.1;BraC05g045050.1
GO:0006164	purine nucleotide biosynthetic process	7	229	0.302412	0.683226	BraC01g042010.1;BraC01g042020.1;BraC02g028860.1;BraC05g034580.1;BraC05g045050.1;BraC07g018080.1;BraC08g018120.1
GO:0006450	regulation of translational fidelity	1	15	0.302624	0.683226	BraC08g017610.1
GO:0009173	pyrimidine ribonucleoside monophosphate metabolic process	1	15	0.302624	0.683226	BraC02g022840.1
GO:0030104	water homeostasis	1	15	0.302624	0.683226	BraC07g021410.1
GO:0030834	regulation of actin filament depolymerization	1	15	0.302624	0.683226	BraC07g039480.1
GO:0035999	tetrahydrofolate interconversion	1	15	0.302624	0.683226	BraC01g001090.1
GO:0043101	purine-containing compound salvage	1	15	0.302624	0.683226	BraC07g025620.1
GO:0046417	chorismate metabolic process	1	15	0.302624	0.683226	BraC01g004490.1
GO:0051307	meiotic chromosome separation	1	15	0.302624	0.683226	BraC02g009650.1
GO:0051784	negative regulation of nuclear division	1	15	0.302624	0.683226	BraC05g026590.1
GO:0090354	regulation of auxin metabolic process	1	15	0.302624	0.683226	BraC07g039070.1
GO:0006220	pyrimidine nucleotide metabolic process	9	306	0.304034	0.685007	BraC01g039080.1;BraC02g022840.1;BraC03g058800.1;BraC04g028820.1;BraC05g033460.1;BraC05g034580.1;BraC05g050050.1;BraC06g004130.1;BraC08g020610.1
GO:0006221	pyrimidine nucleotide biosynthetic process	9	306	0.304034	0.685007	BraC01g039080.1;BraC02g022840.1;BraC03g058800.1;BraC04g028820.1;BraC05g033460.1;BraC05g034580.1;BraC05g050050.1;BraC06g004130.1;BraC08g020610.1
GO:0031324	negative regulation of cellular metabolic process	32	1221	0.3066	0.689336	BraC01g002370.1;BraC01g011360.1;BraC01g047320.1;BraC02g004710.1;BraC02g005010.1;BraC02g006570.1;BraC02g008810.1;BraC02g009650.1;BraC02g009760.1;BraC02g011060.1;BraC02g022290.1;BraC02g033460.1;BraC03g021560.1;BraC03g039340.1;BraC03g053840.1;BraC03g061850.1;BraC04g033540.1;BraC05g026590.1;BraC06g006330.1;BraC06g039540.1;BraC06g050410.1;BraC07g009130.1;BraC07g009240.1;BraC07g029700.1;BraC07g043210.1…
GO:0010605	negative regulation of macromolecule metabolic process	34	1302	0.306921	0.689336	BraC01g002370.1;BraC01g011360.1;BraC01g017910.1;BraC01g047320.1;BraC02g004710.1;BraC02g005010.1;BraC02g006570.1;BraC02g008810.1;BraC02g009650.1;BraC02g009760.1;BraC02g011060.1;BraC02g022290.1;BraC02g033460.1;BraC03g021560.1;BraC03g039340.1;BraC03g061850.1;BraC04g033540.1;BraC05g026590.1;BraC05g028920.1;BraC05g038320.1;BraC06g006330.1;BraC06g039540.1;BraC06g050410.1;BraC07g009130.1;BraC07g009240.1…
GO:0030162	regulation of proteolysis	2	47	0.307204	0.689336	BraC01g011360.1;BraC08g012730.1
GO:0055081	anion homeostasis	2	47	0.307204	0.689336	BraC03g047090.1;BraC08g006360.1
GO:0006101	citrate metabolic process	3	82	0.308591	0.691746	BraC03g067470.1;BraC04g003120.1;BraC09g020570.1
GO:0000398	mRNA splicing, via spliceosome	6	193	0.309827	0.693811	BraC01g031630.1;BraC02g005010.1;BraC02g028680.1;BraC03g059100.1;BraC09g016640.1;BraC09g028690.1
GO:0015696	ammonium transport	3	83	0.3151	0.701258	BraC01g040560.1;BraC02g021840.1;BraC05g037470.1
GO:0006563	L-serine metabolic process	2	48	0.315983	0.701258	BraC01g001090.1;BraC06g013950.1
GO:0031122	cytoplasmic microtubule organization	2	48	0.315983	0.701258	BraC02g047140.1;BraC03g050760.1
GO:0090558	plant epidermis development	36	1389	0.316297	0.701258	BraC01g037650.1;BraC01g038410.1;BraC02g015960.1;BraC02g036500.1;BraC02g047140.1;BraC03g018430.1;BraC03g043580.1;BraC03g050760.1;BraC03g061630.1;BraC04g000660.1;BraC04g015350.1;BraC04g016160.1;BraC04g026850.1;BraC05g004920.1;BraC05g010230.1;BraC05g010490.1;BraC05g011070.1;BraC05g040460.1;BraC05g048400.1;BraC05g049790.1;BraC06g018640.1;BraC06g047240.1;BraC07g009240.1;BraC07g029070.1;BraC07g035160.1…
GO:0030029	actin filament-based process	14	506	0.317291	0.701258	BraC01g017910.1;BraC03g017250.1;BraC03g018430.1;BraC04g001250.1;BraC04g026850.1;BraC05g010230.1;BraC05g010490.1;BraC05g011070.1;BraC05g011630.1;BraC05g029870.1;BraC06g003280.1;BraC07g039480.1;BraC09g038660.1;BraC09g039600.1
GO:0043543	protein acylation	10	349	0.317443	0.701258	BraC02g021840.1;BraC03g050760.1;BraC03g064670.1;BraC05g011670.1;BraC06g002030.1;BraC06g003280.1;BraC06g029240.1;BraC06g038450.1;BraC09g057960.1;BraC10g001810.1
GO:0010053	root epidermal cell differentiation	22	825	0.318115	0.701258	BraC01g037650.1;BraC02g015960.1;BraC02g036500.1;BraC02g047140.1;BraC03g018430.1;BraC03g043580.1;BraC03g050760.1;BraC04g000660.1;BraC04g015350.1;BraC04g026850.1;BraC05g010230.1;BraC05g010490.1;BraC05g048400.1;BraC06g047240.1;BraC07g009240.1;BraC07g035160.1;BraC07g039070.1;BraC08g035910.1;BraC09g035100.1;BraC09g039600.1;BraC09g050910.1;BraC10g019840.1
GO:0009142	nucleoside triphosphate biosynthetic process	4	120	0.318329	0.701258	BraC01g042010.1;BraC01g042020.1;BraC02g028860.1;BraC05g045050.1
GO:0005513	detection of calcium ion	1	16	0.319187	0.701258	BraC05g029870.1
GO:0007349	cellularization	1	16	0.319187	0.701258	BraC09g016530.1
GO:0009095	aromatic amino acid family biosynthetic process, prephenate pathway	1	16	0.319187	0.701258	BraC09g060810.1
GO:0009113	purine nucleobase biosynthetic process	1	16	0.319187	0.701258	BraC07g025620.1
GO:0010117	photoprotection	1	16	0.319187	0.701258	BraC01g023330.1
GO:0018298	protein-chromophore linkage	1	16	0.319187	0.701258	BraC06g006330.1
GO:0031112	positive regulation of microtubule polymerization or depolymerization	1	16	0.319187	0.701258	BraC03g050760.1
GO:0031124	mRNA 3'-end processing	1	16	0.319187	0.701258	BraC09g057530.1
GO:0071486	cellular response to high light intensity	1	16	0.319187	0.701258	BraC01g023330.1
GO:2000067	regulation of root morphogenesis	1	16	0.319187	0.701258	BraC01g003820.1
GO:2000762	regulation of phenylpropanoid metabolic process	1	16	0.319187	0.701258	BraC09g027820.1
GO:0042221	response to chemical	191	7804	0.319999	0.70137	BraC01g000200.1;BraC01g001090.1;BraC01g003820.1;BraC01g004920.1;BraC01g007230.1;BraC01g007380.1;BraC01g011360.1;BraC01g012470.1;BraC01g013580.1;BraC01g023330.1;BraC01g024650.1;BraC01g031760.1;BraC01g033920.1;BraC01g039080.1;BraC01g041320.1;BraC01g041400.1;BraC01g042000.1;BraC01g047320.1;BraC01g048660.1;BraC02g003580.1;BraC02g004710.1;BraC02g005010.1;BraC02g005120.1;BraC02g007050.1;BraC02g008750.1…
GO:0009116	nucleoside metabolic process	22	826	0.32012	0.70137	BraC01g000200.1;BraC01g013580.1;BraC01g042010.1;BraC01g042020.1;BraC02g015450.1;BraC02g022840.1;BraC02g028860.1;BraC03g052560.1;BraC03g057290.1;BraC03g067470.1;BraC05g011670.1;BraC05g045050.1;BraC06g010770.1;BraC07g009240.1;BraC07g018080.1;BraC07g025620.1;BraC07g039480.1;BraC07g041420.1;BraC08g005880.1;BraC08g018120.1;BraC09g016120.1;BraC09g059040.1
GO:0006098	pentose-phosphate shunt	11	389	0.320191	0.70137	BraC01g000200.1;BraC01g004920.1;BraC03g006730.1;BraC03g037570.1;BraC05g030810.1;BraC06g003280.1;BraC06g018640.1;BraC06g019670.1;BraC10g015980.1;BraC10g024210.1;BraC10g033760.1
GO:0042364	water-soluble vitamin biosynthetic process	3	84	0.321612	0.703785	BraC07g029070.1;BraC07g037000.1;BraC10g016040.1
GO:0032268	regulation of cellular protein metabolic process	26	989	0.324118	0.708514	BraC01g011360.1;BraC01g039080.1;BraC02g004710.1;BraC02g005010.1;BraC02g009650.1;BraC02g028860.1;BraC03g025740.1;BraC03g032010.1;BraC03g039340.1;BraC03g061850.1;BraC04g026670.1;BraC05g045150.1;BraC06g006330.1;BraC06g016850.1;BraC07g038570.1;BraC08g002390.1;BraC08g012730.1;BraC08g017610.1;BraC08g020740.1;BraC09g016120.1;BraC09g016640.1;BraC09g050650.1;BraC09g058400.1;BraC10g025370.1;BraC10g026970.1…
GO:0031329	regulation of cellular catabolic process	2	49	0.324736	0.708514	BraC03g043340.1;BraC03g053840.1
GO:0051259	protein oligomerization	2	49	0.324736	0.708514	BraC02g022290.1;BraC09g013290.1
GO:0006725	cellular aromatic compound metabolic process	244	10030	0.3263	0.709824	BraC01g000200.1;BraC01g001090.1;BraC01g002370.1;BraC01g003820.1;BraC01g004490.1;BraC01g004920.1;BraC01g012760.1;BraC01g013580.1;BraC01g017640.1;BraC01g017910.1;BraC01g020420.1;BraC01g023330.1;BraC01g031630.1;BraC01g033320.1;BraC01g037650.1;BraC01g037850.1;BraC01g039080.1;BraC01g041190.1;BraC01g041990.1;BraC01g042000.1;BraC01g042010.1;BraC01g042020.1;BraC01g047320.1;BraC01g048700.1;BraC02g000300.1…
GO:0009124	nucleoside monophosphate biosynthetic process	5	159	0.326436	0.709824	BraC01g042010.1;BraC01g042020.1;BraC02g022840.1;BraC02g028860.1;BraC05g045050.1
GO:0010103	stomatal complex morphogenesis	8	274	0.326514	0.709824	BraC01g038410.1;BraC05g040460.1;BraC05g049790.1;BraC06g018640.1;BraC07g029070.1;BraC07g037000.1;BraC07g038570.1;BraC10g030970.1
GO:0006508	proteolysis	50	1967	0.326688	0.709824	BraC01g003000.1;BraC01g004680.1;BraC01g006670.1;BraC01g011360.1;BraC01g047320.1;BraC02g007360.1;BraC03g000440.1;BraC03g002870.1;BraC03g008360.1;BraC03g013400.1;BraC03g026140.1;BraC03g027860.1;BraC03g050890.1;BraC03g067470.1;BraC04g001950.1;BraC04g003120.1;BraC04g006240.1;BraC04g018000.1;BraC05g011670.1;BraC05g034580.1;BraC05g043120.1;BraC06g002030.1;BraC06g004720.1;BraC06g015230.1;BraC06g029240.1…
GO:0022412	cellular process involved in reproduction in multicellular organism	9	313	0.326943	0.709824	BraC02g012250.1;BraC05g005550.1;BraC05g042240.2;BraC06g030230.1;BraC06g049400.1;BraC08g001250.1;BraC09g016640.1;BraC10g024340.1;BraC10g025470.1
GO:0000041	transition metal ion transport	14	510	0.327554	0.710293	BraC02g018740.1;BraC02g036500.1;BraC03g040200.1;BraC03g043340.1;BraC03g052560.1;BraC04g022680.1;BraC05g028920.1;BraC05g044550.1;BraC05g045050.1;BraC06g046400.1;BraC06g047240.1;BraC09g014600.1;BraC09g068900.1;BraC10g019840.1
GO:0006767	water-soluble vitamin metabolic process	3	85	0.328124	0.710293	BraC07g029070.1;BraC07g037000.1;BraC10g016040.1
GO:0045786	negative regulation of cell cycle	3	85	0.328124	0.710293	BraC03g039340.1;BraC05g026590.1;BraC09g050650.1
GO:0051156	glucose 6-phosphate metabolic process	11	392	0.329005	0.710978	BraC01g000200.1;BraC01g004920.1;BraC03g006730.1;BraC03g037570.1;BraC05g030810.1;BraC06g003280.1;BraC06g018640.1;BraC06g019670.1;BraC10g015980.1;BraC10g024210.1;BraC10g033760.1
GO:0052546	cell wall pectin metabolic process	4	122	0.329085	0.710978	BraC03g008360.1;BraC08g005880.1;BraC09g069290.1;BraC10g025590.1
GO:0006979	response to oxidative stress	28	1073	0.329905	0.712054	BraC02g005120.1;BraC03g037570.1;BraC03g053970.1;BraC03g056530.1;BraC03g059210.1;BraC03g067470.1;BraC04g006690.1;BraC04g012010.2;BraC05g044550.1;BraC06g003280.1;BraC06g008380.1;BraC06g010770.1;BraC07g020690.1;BraC07g021110.1;BraC08g036270.1;BraC09g003280.1;BraC09g018040.1;BraC09g028940.1;BraC09g059650.1;BraC09g060810.1;BraC09g061360.1;BraC09g061910.1;BraC09g063010.1;BraC09g065620.1;BraC09g073020.1…
GO:0010374	stomatal complex development	11	393	0.331955	0.715778	BraC01g038410.1;BraC03g061630.1;BraC05g004920.1;BraC05g040460.1;BraC05g049790.1;BraC06g018640.1;BraC07g029070.1;BraC07g037000.1;BraC07g038570.1;BraC09g058400.1;BraC10g030970.1
GO:0040034	regulation of development, heterochronic	3	86	0.334635	0.716118	BraC03g052220.1;BraC07g019880.1;BraC09g001370.1
GO:0006892	post-Golgi vesicle-mediated transport	1	17	0.335356	0.716118	BraC07g039070.1
GO:0006896	Golgi to vacuole transport	1	17	0.335356	0.716118	BraC07g039070.1
GO:0009772	photosynthetic electron transport in photosystem II	1	17	0.335356	0.716118	BraC02g028860.1
GO:0009896	positive regulation of catabolic process	1	17	0.335356	0.716118	BraC05g028510.1
GO:0010078	maintenance of root meristem identity	1	17	0.335356	0.716118	BraC01g046210.1
GO:0010161	red light signaling pathway	1	17	0.335356	0.716118	BraC06g006330.1
GO:0016123	xanthophyll biosynthetic process	1	17	0.335356	0.716118	BraC01g038410.1
GO:0031330	negative regulation of cellular catabolic process	1	17	0.335356	0.716118	BraC03g053840.1
GO:0071366	cellular response to indolebutyric acid stimulus	1	17	0.335356	0.716118	BraC02g018740.1
GO:0008654	phospholipid biosynthetic process	20	754	0.337391	0.719768	BraC01g000200.1;BraC01g004920.1;BraC02g018740.1;BraC02g028860.1;BraC03g006730.1;BraC03g026140.1;BraC03g045600.1;BraC06g010770.1;BraC07g016560.1;BraC07g021950.1;BraC08g016070.1;BraC08g016080.1;BraC09g050910.1;BraC09g059130.1;BraC09g059650.1;BraC09g063010.1;BraC09g066330.1;BraC10g024210.1;BraC10g033760.1;BraC10g035580.1
GO:0010054	trichoblast differentiation	21	795	0.338966	0.721945	BraC01g037650.1;BraC02g015960.1;BraC02g036500.1;BraC02g047140.1;BraC03g018430.1;BraC03g043580.1;BraC03g050760.1;BraC04g000660.1;BraC04g026850.1;BraC05g010230.1;BraC05g010490.1;BraC05g048400.1;BraC06g047240.1;BraC07g009240.1;BraC07g035160.1;BraC07g039070.1;BraC08g035910.1;BraC09g035100.1;BraC09g039600.1;BraC09g050910.1;BraC10g019840.1
GO:0043090	amino acid import	6	200	0.339066	0.721945	BraC02g021840.1;BraC03g065210.1;BraC05g040460.1;BraC08g006360.1;BraC09g014950.1;BraC10g002620.1
GO:0009740	gibberellic acid mediated signaling pathway	5	162	0.340486	0.724272	BraC02g023300.1;BraC05g042240.2;BraC06g003280.1;BraC09g060810.1;BraC10g030970.1
GO:0030865	cortical cytoskeleton organization	2	51	0.342149	0.724689	BraC02g047140.1;BraC03g050760.1
GO:0045736	negative regulation of cyclin-dependent protein serine/threonine kinase activity	2	51	0.342149	0.724689	BraC03g039340.1;BraC09g050650.1
GO:0090501	RNA phosphodiester bond hydrolysis	2	51	0.342149	0.724689	BraC05g037450.1;BraC06g004130.1
GO:1904030	negative regulation of cyclin-dependent protein kinase activity	2	51	0.342149	0.724689	BraC03g039340.1;BraC09g050650.1
GO:1901699	cellular response to nitrogen compound	10	357	0.342324	0.724689	BraC02g004710.1;BraC02g005010.1;BraC02g018740.1;BraC03g021560.1;BraC03g067470.1;BraC04g012010.2;BraC05g038320.1;BraC05g044550.1;BraC09g016640.1;BraC10g014100.1
GO:0006644	phospholipid metabolic process	23	878	0.343611	0.726718	BraC01g000200.1;BraC01g004680.1;BraC01g004920.1;BraC01g047320.1;BraC02g018740.1;BraC02g028860.1;BraC03g006730.1;BraC03g026140.1;BraC03g045600.1;BraC06g002850.1;BraC06g010770.1;BraC07g016560.1;BraC07g021950.1;BraC08g016070.1;BraC08g016080.1;BraC09g050910.1;BraC09g059130.1;BraC09g059650.1;BraC09g063010.1;BraC09g066330.1;BraC10g024210.1;BraC10g033760.1;BraC10g035580.1
GO:0010476	gibberellin mediated signaling pathway	5	164	0.349879	0.737699	BraC02g023300.1;BraC05g042240.2;BraC06g003280.1;BraC09g060810.1;BraC10g030970.1
GO:0071483	cellular response to blue light	2	52	0.350803	0.737699	BraC01g023330.1;BraC09g060810.1
GO:0000105	histidine biosynthetic process	1	18	0.351142	0.737699	BraC06g006550.1
GO:0006265	DNA topological change	1	18	0.351142	0.737699	BraC03g058800.1
GO:0006567	threonine catabolic process	1	18	0.351142	0.737699	BraC06g006550.1
GO:0009130	pyrimidine nucleoside monophosphate biosynthetic process	1	18	0.351142	0.737699	BraC02g022840.1
GO:0016559	peroxisome fission	1	18	0.351142	0.737699	BraC06g019670.1
GO:0009119	ribonucleoside metabolic process	21	801	0.351558	0.737853	BraC01g000200.1;BraC01g013580.1;BraC01g042010.1;BraC01g042020.1;BraC02g015450.1;BraC02g022840.1;BraC02g028860.1;BraC03g052560.1;BraC03g057290.1;BraC03g067470.1;BraC05g011670.1;BraC05g045050.1;BraC06g010770.1;BraC07g009240.1;BraC07g018080.1;BraC07g039480.1;BraC07g041420.1;BraC08g005880.1;BraC08g018120.1;BraC09g016120.1;BraC09g059040.1
GO:0009416	response to light stimulus	58	2315	0.351884	0.737853	BraC01g001090.1;BraC01g023330.1;BraC01g033920.1;BraC01g037650.1;BraC02g005010.1;BraC02g007050.1;BraC02g015960.1;BraC02g022740.1;BraC02g038290.1;BraC02g047140.1;BraC03g017400.1;BraC03g030230.1;BraC03g043580.1;BraC03g052220.1;BraC03g053390.1;BraC03g053970.1;BraC03g056530.1;BraC03g058090.1;BraC03g062940.1;BraC04g017970.1;BraC04g023420.1;BraC04g025680.1;BraC05g002470.1;BraC05g011670.1;BraC05g012090.1…
GO:0016311	dephosphorylation	15	560	0.353312	0.739458	BraC01g023790.1;BraC02g005010.1;BraC02g022290.1;BraC02g028860.1;BraC03g032010.1;BraC03g055760.1;BraC03g055830.1;BraC04g005970.1;BraC04g026670.1;BraC06g013950.1;BraC07g038570.1;BraC08g002390.1;BraC08g003080.1;BraC08g020740.1;BraC10g026970.1
GO:0042742	defense response to bacterium	25	964	0.353319	0.739458	BraC01g001090.1;BraC01g011360.1;BraC01g041190.1;BraC01g042000.1;BraC02g021840.1;BraC03g049930.1;BraC03g050760.1;BraC03g053390.1;BraC04g026300.1;BraC05g002470.1;BraC05g011670.1;BraC06g003280.1;BraC06g050580.1;BraC07g021950.1;BraC07g035510.1;BraC08g017570.1;BraC08g020740.1;BraC08g036270.1;BraC09g003280.1;BraC09g059650.1;BraC09g061360.1;BraC09g063010.1;BraC09g074350.1;BraC10g001530.1;BraC10g026970.1
GO:0000160	phosphorelay signal transduction system	10	361	0.354889	0.742013	BraC02g033460.1;BraC02g037170.1;BraC03g043340.1;BraC03g049930.1;BraC06g006330.1;BraC06g045510.1;BraC06g050580.1;BraC07g020690.1;BraC09g060810.1;BraC09g065620.1
GO:0035556	intracellular signal transduction	33	1291	0.355212	0.742013	BraC01g042000.1;BraC02g021840.1;BraC02g022290.1;BraC02g033460.1;BraC02g037170.1;BraC03g000120.1;BraC03g022960.1;BraC03g032010.1;BraC03g043340.1;BraC03g049930.1;BraC03g053880.1;BraC03g064670.1;BraC04g026670.1;BraC05g002470.1;BraC06g002850.1;BraC06g006330.1;BraC06g045510.1;BraC06g049900.1;BraC06g050580.1;BraC07g020690.1;BraC07g021380.1;BraC07g022820.1;BraC08g013780.1;BraC08g017570.1;BraC08g020740.1…
GO:0051172	negative regulation of nitrogen compound metabolic process	27	1048	0.358336	0.744337	BraC01g002370.1;BraC01g047320.1;BraC02g004710.1;BraC02g005010.1;BraC02g006570.1;BraC02g008810.1;BraC02g009650.1;BraC02g009760.1;BraC02g011060.1;BraC02g022290.1;BraC02g033460.1;BraC03g021560.1;BraC03g061850.1;BraC04g033540.1;BraC05g026590.1;BraC06g006330.1;BraC06g039540.1;BraC06g050410.1;BraC07g009130.1;BraC07g009240.1;BraC07g029700.1;BraC07g043210.1;BraC09g014950.1;BraC09g016120.1;BraC09g016640.1…
GO:0009165	nucleotide biosynthetic process	18	683	0.358664	0.744337	BraC01g039080.1;BraC01g042010.1;BraC01g042020.1;BraC02g022840.1;BraC02g028860.1;BraC03g058390.2;BraC03g058800.1;BraC04g028820.1;BraC05g033460.1;BraC05g034580.1;BraC05g045050.1;BraC05g050050.1;BraC06g004130.1;BraC07g018080.1;BraC08g015780.1;BraC08g018120.1;BraC08g020610.1;BraC10g024340.1
GO:0007000	nucleolus organization	2	53	0.359418	0.744337	BraC01g017910.1;BraC09g004270.1
GO:0010025	wax biosynthetic process	2	53	0.359418	0.744337	BraC02g012250.1;BraC09g074350.1
GO:0048235	pollen sperm cell differentiation	2	53	0.359418	0.744337	BraC02g012250.1;BraC05g042240.2
GO:0048574	long-day photoperiodism, flowering	2	53	0.359418	0.744337	BraC02g022740.1;BraC05g028920.1
GO:0007005	mitochondrion organization	7	244	0.359691	0.744337	BraC01g042000.1;BraC05g011670.1;BraC08g010540.1;BraC08g017610.1;BraC08g020610.1;BraC09g047510.1;BraC10g026100.1
GO:0009259	ribonucleotide metabolic process	27	1051	0.363921	0.744337	BraC01g000200.1;BraC01g013580.1;BraC01g039080.1;BraC01g042010.1;BraC01g042020.1;BraC02g015450.1;BraC02g022840.1;BraC02g028860.1;BraC03g052560.1;BraC03g058800.1;BraC03g067470.1;BraC04g028820.1;BraC05g011670.1;BraC05g033460.1;BraC05g034580.1;BraC05g045050.1;BraC06g004130.1;BraC06g010770.1;BraC07g009240.1;BraC07g018080.1;BraC07g039480.1;BraC07g041420.1;BraC08g005880.1;BraC08g018120.1;BraC08g020610.1…
GO:0007154	cell communication	114	4649	0.365807	0.744337	BraC01g003820.1;BraC01g020580.1;BraC01g025160.1;BraC01g042000.1;BraC01g047320.1;BraC01g048660.1;BraC02g003580.1;BraC02g004710.1;BraC02g005010.1;BraC02g007360.1;BraC02g008810.1;BraC02g021840.1;BraC02g022290.1;BraC02g023300.1;BraC02g023350.1;BraC02g028680.1;BraC02g033460.1;BraC02g036500.1;BraC02g037170.1;BraC02g040760.1;BraC02g044250.1;BraC03g000120.1;BraC03g012340.1;BraC03g017400.1;BraC03g019360.1…
GO:0006506	GPI anchor biosynthetic process	1	19	0.366554	0.744337	BraC09g066330.1
GO:0006547	histidine metabolic process	1	19	0.366554	0.744337	BraC06g006550.1
GO:0009129	pyrimidine nucleoside monophosphate metabolic process	1	19	0.366554	0.744337	BraC02g022840.1
GO:0009895	negative regulation of catabolic process	1	19	0.366554	0.744337	BraC03g053840.1
GO:0010192	mucilage biosynthetic process	1	19	0.366554	0.744337	BraC02g047140.1
GO:0010506	regulation of autophagy	1	19	0.366554	0.744337	BraC03g053840.1
GO:0019058	viral life cycle	1	19	0.366554	0.744337	BraC03g050760.1
GO:0031110	regulation of microtubule polymerization or depolymerization	1	19	0.366554	0.744337	BraC03g050760.1
GO:0052033	pathogen-associated molecular pattern dependent induction by symbiont of host innate immune response	1	19	0.366554	0.744337	BraC09g061360.1
GO:0052166	positive regulation by symbiont of host innate immune response	1	19	0.366554	0.744337	BraC09g061360.1
GO:0052167	modulation by symbiont of host innate immune response	1	19	0.366554	0.744337	BraC09g061360.1
GO:0052169	pathogen-associated molecular pattern dependent modulation by symbiont of host innate immune response	1	19	0.366554	0.744337	BraC09g061360.1
GO:0052257	pathogen-associated molecular pattern dependent induction by organism of innate immune response of other organism involved in symbiotic interaction	1	19	0.366554	0.744337	BraC09g061360.1
GO:0052305	positive regulation by organism of innate immune response in other organism involved in symbiotic interaction	1	19	0.366554	0.744337	BraC09g061360.1
GO:0052306	modulation by organism of innate immune response in other organism involved in symbiotic interaction	1	19	0.366554	0.744337	BraC09g061360.1
GO:0052308	pathogen-associated molecular pattern dependent modulation by organism of innate immune response in other organism involved in symbiotic interaction	1	19	0.366554	0.744337	BraC09g061360.1
GO:0052509	positive regulation by symbiont of host defense response	1	19	0.366554	0.744337	BraC09g061360.1
GO:0052510	positive regulation by organism of defense response of other organism involved in symbiotic interaction	1	19	0.366554	0.744337	BraC09g061360.1
GO:0052803	imidazole-containing compound metabolic process	1	19	0.366554	0.744337	BraC06g006550.1
GO:0060968	regulation of gene silencing	1	19	0.366554	0.744337	BraC02g009650.1
GO:0072528	pyrimidine-containing compound biosynthetic process	9	325	0.366891	0.744337	BraC01g039080.1;BraC02g022840.1;BraC03g058800.1;BraC04g028820.1;BraC05g033460.1;BraC05g034580.1;BraC05g050050.1;BraC06g004130.1;BraC08g020610.1
GO:0071489	cellular response to red or far red light	3	91	0.367112	0.744337	BraC01g023330.1;BraC06g006330.1;BraC10g020410.1
GO:0072350	tricarboxylic acid metabolic process	3	91	0.367112	0.744337	BraC03g067470.1;BraC04g003120.1;BraC09g020570.1
GO:1901293	nucleoside phosphate biosynthetic process	18	687	0.367867	0.745183	BraC01g039080.1;BraC01g042010.1;BraC01g042020.1;BraC02g022840.1;BraC02g028860.1;BraC03g058390.2;BraC03g058800.1;BraC04g028820.1;BraC05g033460.1;BraC05g034580.1;BraC05g045050.1;BraC05g050050.1;BraC06g004130.1;BraC07g018080.1;BraC08g015780.1;BraC08g018120.1;BraC08g020610.1;BraC10g024340.1
GO:0009696	salicylic acid metabolic process	13	486	0.369961	0.748738	BraC01g001090.1;BraC01g003820.1;BraC01g042000.1;BraC02g021840.1;BraC03g064670.1;BraC05g002470.1;BraC06g008380.1;BraC07g020690.1;BraC07g039490.1;BraC08g017570.1;BraC08g020740.1;BraC09g059650.1;BraC10g026970.1
GO:0010646	regulation of cell communication	10	366	0.370685	0.749517	BraC02g008810.1;BraC02g028680.1;BraC04g033540.1;BraC05g042240.2;BraC06g003280.1;BraC06g029240.1;BraC07g021950.1;BraC08g020740.1;BraC09g060810.1;BraC10g025370.1
GO:0032787	monocarboxylic acid metabolic process	72	2910	0.37176	0.751003	BraC01g000200.1;BraC01g001090.1;BraC01g003820.1;BraC01g004920.1;BraC01g013580.1;BraC01g017640.1;BraC01g024650.1;BraC01g042000.1;BraC01g047320.1;BraC01g049180.1;BraC02g003450.1;BraC02g009740.1;BraC02g012250.1;BraC02g015450.1;BraC02g021840.1;BraC02g028860.1;BraC03g006730.1;BraC03g026140.1;BraC03g030230.1;BraC03g034340.2;BraC03g037570.1;BraC03g043620.1;BraC03g049930.1;BraC03g052560.1;BraC03g062940.1…
GO:0000375	RNA splicing, via transesterification reactions	6	208	0.37281	0.751576	BraC01g031630.1;BraC02g005010.1;BraC02g028680.1;BraC03g059100.1;BraC09g016640.1;BraC09g028690.1
GO:0000377	RNA splicing, via transesterification reactions with bulged adenosine as nucleophile	6	208	0.37281	0.751576	BraC01g031630.1;BraC02g005010.1;BraC02g028680.1;BraC03g059100.1;BraC09g016640.1;BraC09g028690.1
GO:0071478	cellular response to radiation	5	169	0.373405	0.751576	BraC01g023330.1;BraC05g002470.1;BraC06g006330.1;BraC09g060810.1;BraC10g020410.1
GO:0071482	cellular response to light stimulus	5	169	0.373405	0.751576	BraC01g023330.1;BraC05g002470.1;BraC06g006330.1;BraC09g060810.1;BraC10g020410.1
GO:0050794	regulation of cellular process	217	8963	0.373816	0.751718	BraC01g000200.1;BraC01g002370.1;BraC01g003820.1;BraC01g004680.1;BraC01g004920.1;BraC01g011360.1;BraC01g017910.1;BraC01g020420.1;BraC01g020580.1;BraC01g023330.1;BraC01g025160.1;BraC01g033320.1;BraC01g039080.1;BraC01g041190.1;BraC01g042000.1;BraC01g047320.1;BraC01g048700.1;BraC02g003580.1;BraC02g004710.1;BraC02g005010.1;BraC02g006570.1;BraC02g007360.1;BraC02g008810.1;BraC02g009650.1;BraC02g009760.1…
GO:0009560	embryo sac egg cell differentiation	7	248	0.375157	0.753046	BraC05g005550.1;BraC06g030230.1;BraC06g049400.1;BraC08g001250.1;BraC09g016640.1;BraC10g024340.1;BraC10g025470.1
GO:0090627	plant epidermal cell differentiation	22	853	0.375457	0.753046	BraC01g037650.1;BraC02g015960.1;BraC02g036500.1;BraC02g047140.1;BraC03g018430.1;BraC03g043580.1;BraC03g050760.1;BraC04g000660.1;BraC04g015350.1;BraC04g026850.1;BraC05g010230.1;BraC05g010490.1;BraC05g048400.1;BraC06g047240.1;BraC07g009240.1;BraC07g035160.1;BraC07g039070.1;BraC08g035910.1;BraC09g035100.1;BraC09g039600.1;BraC09g050910.1;BraC10g019840.1
GO:0097306	cellular response to alcohol	20	772	0.376415	0.753046	BraC01g003820.1;BraC01g039080.1;BraC03g020300.1;BraC03g030330.1;BraC03g043340.1;BraC03g053880.1;BraC03g064670.1;BraC03g067150.1;BraC05g042240.2;BraC06g003280.1;BraC06g049900.1;BraC07g020690.1;BraC07g022820.1;BraC08g020740.1;BraC09g060810.1;BraC09g060910.1;BraC10g006910.2;BraC10g026970.1;BraC10g031510.1;BraCxxg012140.1
GO:0031537	regulation of anthocyanin metabolic process	2	55	0.376516	0.753046	BraC02g037170.1;BraC03g043340.1
GO:0048571	long-day photoperiodism	2	55	0.376516	0.753046	BraC02g022740.1;BraC05g028920.1
GO:0009607	response to biotic stimulus	76	3080	0.376523	0.753046	BraC01g001090.1;BraC01g003820.1;BraC01g007230.1;BraC01g011360.1;BraC01g012470.1;BraC01g040520.1;BraC01g041190.1;BraC01g041400.1;BraC01g042000.1;BraC02g003580.1;BraC02g004710.1;BraC02g007710.1;BraC02g009330.1;BraC02g020880.1;BraC02g020930.1;BraC02g021840.1;BraC03g017250.1;BraC03g032010.1;BraC03g036640.1;BraC03g037320.1;BraC03g047090.1;BraC03g049930.1;BraC03g050760.1;BraC03g053390.1;BraC03g053410.1…
GO:0010558	negative regulation of macromolecule biosynthetic process	26	1018	0.37876	0.754993	BraC01g002370.1;BraC01g047320.1;BraC02g004710.1;BraC02g005010.1;BraC02g006570.1;BraC02g008810.1;BraC02g009650.1;BraC02g009760.1;BraC02g011060.1;BraC02g022290.1;BraC02g033460.1;BraC03g021560.1;BraC03g061850.1;BraC04g033540.1;BraC06g006330.1;BraC06g039540.1;BraC06g050410.1;BraC07g009130.1;BraC07g009240.1;BraC07g029700.1;BraC07g043210.1;BraC09g014950.1;BraC09g016120.1;BraC09g016640.1;BraC09g052030.1…
GO:2000113	negative regulation of cellular macromolecule biosynthetic process	26	1018	0.37876	0.754993	BraC01g002370.1;BraC01g047320.1;BraC02g004710.1;BraC02g005010.1;BraC02g006570.1;BraC02g008810.1;BraC02g009650.1;BraC02g009760.1;BraC02g011060.1;BraC02g022290.1;BraC02g033460.1;BraC03g021560.1;BraC03g061850.1;BraC04g033540.1;BraC06g006330.1;BraC06g039540.1;BraC06g050410.1;BraC07g009130.1;BraC07g009240.1;BraC07g029700.1;BraC07g043210.1;BraC09g014950.1;BraC09g016120.1;BraC09g016640.1;BraC09g052030.1…
GO:0042752	regulation of circadian rhythm	3	93	0.380034	0.754993	BraC04g025680.1;BraC05g028920.1;BraC10g020410.1
GO:0009720	detection of hormone stimulus	1	20	0.3816	0.754993	BraC03g067470.1
GO:0009726	detection of endogenous stimulus	1	20	0.3816	0.754993	BraC03g067470.1
GO:0010100	negative regulation of photomorphogenesis	1	20	0.3816	0.754993	BraC04g025680.1
GO:0031060	regulation of histone methylation	1	20	0.3816	0.754993	BraC02g009650.1
GO:0031425	chloroplast RNA processing	1	20	0.3816	0.754993	BraC02g005120.1
GO:0045834	positive regulation of lipid metabolic process	1	20	0.3816	0.754993	BraC03g049930.1
GO:0046889	positive regulation of lipid biosynthetic process	1	20	0.3816	0.754993	BraC03g049930.1
GO:1900864	mitochondrial RNA modification	1	20	0.3816	0.754993	BraC03g050600.1
GO:1902930	regulation of alcohol biosynthetic process	1	20	0.3816	0.754993	BraC03g049930.1
GO:0009657	plastid organization	19	734	0.382433	0.755964	BraC01g000200.1;BraC01g017640.1;BraC02g028860.1;BraC03g025740.1;BraC03g037570.1;BraC03g062000.1;BraC05g012090.1;BraC05g032090.1;BraC05g033460.1;BraC05g050050.1;BraC06g003280.1;BraC06g010770.1;BraC06g018640.1;BraC07g038570.1;BraC08g002390.1;BraC08g003540.1;BraC09g043680.1;BraC09g060810.1;BraC10g027730.1
GO:0033044	regulation of chromosome organization	7	250	0.382904	0.756218	BraC01g004680.1;BraC02g009650.1;BraC06g030230.1;BraC06g038730.1;BraC07g013970.1;BraC07g035280.1;BraC08g015780.1
GO:0009218	pyrimidine ribonucleotide metabolic process	8	290	0.383604	0.756248	BraC01g039080.1;BraC02g022840.1;BraC03g058800.1;BraC04g028820.1;BraC05g033460.1;BraC05g034580.1;BraC06g004130.1;BraC08g020610.1
GO:0009220	pyrimidine ribonucleotide biosynthetic process	8	290	0.383604	0.756248	BraC01g039080.1;BraC02g022840.1;BraC03g058800.1;BraC04g028820.1;BraC05g033460.1;BraC05g034580.1;BraC06g004130.1;BraC08g020610.1
GO:0006012	galactose metabolic process	2	56	0.384995	0.757174	BraC09g004270.1;BraC09g018040.1
GO:0015074	DNA integration	2	56	0.384995	0.757174	BraC02g007360.1;BraC02g011060.1
GO:0007049	cell cycle	38	1515	0.385897	0.757174	BraC01g017910.1;BraC02g004710.1;BraC02g005010.1;BraC02g006570.1;BraC02g009650.1;BraC02g011060.1;BraC02g021840.1;BraC02g047140.1;BraC03g013400.1;BraC03g021560.1;BraC03g039340.1;BraC03g039530.1;BraC03g044080.1;BraC03g061630.1;BraC05g004920.1;BraC05g010230.1;BraC05g026590.1;BraC05g028510.1;BraC06g013540.1;BraC06g030230.1;BraC06g031190.1;BraC06g038730.1;BraC07g009390.1;BraC07g041290.1;BraC08g015780.1…
GO:0000079	regulation of cyclin-dependent protein serine/threonine kinase activity	3	94	0.386474	0.757174	BraC03g039340.1;BraC09g050650.1;BraC09g058400.1
GO:0010440	stomatal lineage progression	3	94	0.386474	0.757174	BraC03g061630.1;BraC05g004920.1;BraC09g058400.1
GO:0046482	para-aminobenzoic acid metabolic process	3	94	0.386474	0.757174	BraC02g009740.1;BraC05g038110.1;BraC09g010220.1
GO:1904029	regulation of cyclin-dependent protein kinase activity	3	94	0.386474	0.757174	BraC03g039340.1;BraC09g050650.1;BraC09g058400.1
GO:0048467	gynoecium development	14	533	0.387816	0.758851	BraC01g017640.1;BraC02g038290.1;BraC02g045780.1;BraC03g052220.1;BraC03g059650.1;BraC03g061630.1;BraC03g062000.1;BraC03g064920.1;BraC05g016580.1;BraC05g043310.1;BraC05g050050.1;BraC06g010770.1;BraC10g014650.1;BraC10g030970.1
GO:0010629	negative regulation of gene expression	29	1146	0.388123	0.758851	BraC01g002370.1;BraC01g017910.1;BraC01g047320.1;BraC02g004710.1;BraC02g005010.1;BraC02g006570.1;BraC02g008810.1;BraC02g009650.1;BraC02g009760.1;BraC02g011060.1;BraC02g022290.1;BraC02g033460.1;BraC03g021560.1;BraC03g061850.1;BraC04g033540.1;BraC05g028920.1;BraC05g038320.1;BraC06g006330.1;BraC06g039540.1;BraC06g050410.1;BraC07g009130.1;BraC07g009240.1;BraC07g029700.1;BraC07g043210.1;BraC09g014950.1…
GO:0009887	organ morphogenesis	26	1023	0.388361	0.758851	BraC01g000200.1;BraC01g004680.1;BraC01g004920.1;BraC02g005010.1;BraC02g027490.1;BraC02g028860.1;BraC03g021560.1;BraC03g025740.1;BraC03g055550.1;BraC03g059650.1;BraC03g064920.1;BraC04g016160.1;BraC05g010230.1;BraC06g003280.1;BraC06g004130.1;BraC06g038730.1;BraC07g013970.1;BraC07g035280.1;BraC07g038570.1;BraC08g016070.1;BraC08g016080.1;BraC09g014020.1;BraC09g052030.1;BraC09g059130.1;BraC09g059650.1…
GO:0010388	cullin deneddylation	6	212	0.389734	0.76086	BraC05g011670.1;BraC05g034580.1;BraC06g002030.1;BraC08g010540.1;BraC09g016640.1;BraC10g020410.1
GO:0007292	female gamete generation	7	252	0.390655	0.761161	BraC05g005550.1;BraC06g030230.1;BraC06g049400.1;BraC08g001250.1;BraC09g016640.1;BraC10g024340.1;BraC10g025470.1
GO:0009684	indoleacetic acid biosynthetic process	7	252	0.390655	0.761161	BraC02g003450.1;BraC03g026140.1;BraC03g037570.1;BraC06g010770.1;BraC07g016560.1;BraC08g010680.1;BraC08g017570.1
GO:0051247	positive regulation of protein metabolic process	3	95	0.392898	0.761161	BraC05g028510.1;BraC10g025370.1;BraCxxg012140.1
GO:0009127	purine nucleoside monophosphate biosynthetic process	4	134	0.393735	0.761161	BraC01g042010.1;BraC01g042020.1;BraC02g028860.1;BraC05g045050.1
GO:0009168	purine ribonucleoside monophosphate biosynthetic process	4	134	0.393735	0.761161	BraC01g042010.1;BraC01g042020.1;BraC02g028860.1;BraC05g045050.1
GO:0000338	protein deneddylation	6	213	0.393965	0.761161	BraC05g011670.1;BraC05g034580.1;BraC06g002030.1;BraC08g010540.1;BraC09g016640.1;BraC10g020410.1
GO:0006568	tryptophan metabolic process	6	213	0.393965	0.761161	BraC03g037570.1;BraC04g013340.1;BraC06g010770.1;BraC07g039070.1;BraC08g010680.1;BraC08g017570.1
GO:0006586	indolalkylamine metabolic process	6	213	0.393965	0.761161	BraC03g037570.1;BraC04g013340.1;BraC06g010770.1;BraC07g039070.1;BraC08g010680.1;BraC08g017570.1
GO:0006144	purine nucleobase metabolic process	1	21	0.396289	0.761161	BraC07g025620.1
GO:0007178	transmembrane receptor protein serine/threonine kinase signaling pathway	1	21	0.396289	0.761161	BraC03g049560.1
GO:0010951	negative regulation of endopeptidase activity	1	21	0.396289	0.761161	BraC01g011360.1
GO:0032886	regulation of microtubule-based process	1	21	0.396289	0.761161	BraC03g050760.1
GO:0046132	pyrimidine ribonucleoside biosynthetic process	1	21	0.396289	0.761161	BraC02g022840.1
GO:0046134	pyrimidine nucleoside biosynthetic process	1	21	0.396289	0.761161	BraC02g022840.1
GO:0052548	regulation of endopeptidase activity	1	21	0.396289	0.761161	BraC01g011360.1
GO:0070507	regulation of microtubule cytoskeleton organization	1	21	0.396289	0.761161	BraC03g050760.1
GO:0071484	cellular response to light intensity	1	21	0.396289	0.761161	BraC01g023330.1
GO:0045229	external encapsulating structure organization	36	1439	0.396355	0.761161	BraC01g004690.1;BraC01g004920.1;BraC01g037650.1;BraC01g039080.1;BraC01g042110.1;BraC01g048660.1;BraC02g004710.1;BraC02g015960.1;BraC02g047140.1;BraC03g000650.1;BraC03g008360.1;BraC03g018430.1;BraC03g031960.1;BraC03g043580.1;BraC03g049930.1;BraC03g061630.1;BraC03g064670.1;BraC04g026850.1;BraC04g030440.1;BraC05g010230.1;BraC05g010490.1;BraC06g050580.1;BraC07g000360.1;BraC07g035160.1;BraC07g039070.1…
GO:0044765	single-organism transport	146	6018	0.396438	0.761161	BraC01g003820.1;BraC01g012470.1;BraC01g013580.1;BraC01g026170.1;BraC01g037850.1;BraC01g040560.1;BraC01g042000.1;BraC01g042010.1;BraC01g042020.1;BraC02g003450.1;BraC02g005010.1;BraC02g008750.1;BraC02g008810.1;BraC02g018740.1;BraC02g021840.1;BraC02g023350.1;BraC02g028860.1;BraC02g033460.1;BraC02g036500.1;BraC03g000120.1;BraC03g000420.1;BraC03g004070.1;BraC03g006730.1;BraC03g017400.1;BraC03g022960.1…
GO:0055076	transition metal ion homeostasis	5	174	0.396929	0.761441	BraC03g047090.1;BraC05g044550.1;BraC05g045050.1;BraC06g003280.1;BraC06g029940.1
GO:0009683	indoleacetic acid metabolic process	7	254	0.398408	0.763616	BraC02g003450.1;BraC03g026140.1;BraC03g037570.1;BraC06g010770.1;BraC07g016560.1;BraC08g010680.1;BraC08g017570.1
GO:0009773	photosynthetic electron transport in photosystem I	3	96	0.399305	0.76467	BraC02g028860.1;BraC08g000590.1;BraC08g002390.1
GO:0010166	wax metabolic process	2	58	0.401798	0.768778	BraC02g012250.1;BraC09g074350.1
GO:0033993	response to lipid	47	1898	0.402592	0.76963	BraC01g000200.1;BraC01g003820.1;BraC01g011360.1;BraC01g031760.1;BraC01g039080.1;BraC02g009650.1;BraC02g021000.1;BraC02g021840.1;BraC02g022740.1;BraC02g022840.1;BraC02g023300.1;BraC03g020300.1;BraC03g030330.1;BraC03g043340.1;BraC03g044080.1;BraC03g053840.1;BraC03g053880.1;BraC03g064670.1;BraC03g067150.1;BraC03g067470.1;BraC05g005840.1;BraC05g036370.1;BraC05g042240.2;BraC06g003280.1;BraC06g049900.1…
GO:0090351	seedling development	14	539	0.403765	0.771205	BraC01g023330.1;BraC01g039080.1;BraC01g045460.1;BraC02g005010.1;BraC02g037170.1;BraC03g000120.1;BraC03g030330.1;BraC03g043340.1;BraC03g067470.1;BraC05g016090.1;BraC06g007310.1;BraC08g006760.1;BraC09g060810.1;BraC10g030970.1
GO:0006417	regulation of translation	12	458	0.405012	0.772215	BraC01g039080.1;BraC02g004710.1;BraC02g005010.1;BraC03g025740.1;BraC03g061850.1;BraC05g045150.1;BraC06g006330.1;BraC06g016850.1;BraC08g017610.1;BraC09g016120.1;BraC09g016640.1;BraCxxg012140.1
GO:0034248	regulation of cellular amide metabolic process	12	458	0.405012	0.772215	BraC01g039080.1;BraC02g004710.1;BraC02g005010.1;BraC03g025740.1;BraC03g061850.1;BraC05g045150.1;BraC06g006330.1;BraC06g016850.1;BraC08g017610.1;BraC09g016120.1;BraC09g016640.1;BraCxxg012140.1
GO:0009110	vitamin biosynthetic process	3	97	0.405692	0.772215	BraC07g029070.1;BraC07g037000.1;BraC10g016040.1
GO:0072503	cellular divalent inorganic cation homeostasis	3	97	0.405692	0.772215	BraC03g017400.1;BraC03g047090.1;BraC04g023420.1
GO:0045934	negative regulation of nucleobase-containing compound metabolic process	22	868	0.406915	0.773584	BraC01g002370.1;BraC01g047320.1;BraC02g004710.1;BraC02g006570.1;BraC02g008810.1;BraC02g009650.1;BraC02g009760.1;BraC02g011060.1;BraC02g022290.1;BraC02g033460.1;BraC03g021560.1;BraC04g033540.1;BraC05g026590.1;BraC06g039540.1;BraC06g050410.1;BraC07g009130.1;BraC07g009240.1;BraC07g029700.1;BraC07g043210.1;BraC09g014950.1;BraC09g052030.1;BraC09g057530.1
GO:0009723	response to ethylene	21	827	0.407113	0.773584	BraC01g003820.1;BraC02g003580.1;BraC02g021000.1;BraC02g022740.1;BraC02g033460.1;BraC03g049930.1;BraC03g053880.1;BraC03g055550.1;BraC03g067470.1;BraC04g012010.2;BraC05g042240.2;BraC05g044550.1;BraC06g045510.1;BraC06g049900.1;BraC06g050580.1;BraC07g020690.1;BraC07g035800.1;BraC09g060810.1;BraC09g065620.1;BraC10g014100.1;BraCxxg012140.1
GO:0031323	regulation of cellular metabolic process	131	5405	0.409387	0.773664	BraC01g000200.1;BraC01g002370.1;BraC01g004920.1;BraC01g011360.1;BraC01g017910.1;BraC01g020420.1;BraC01g023330.1;BraC01g033320.1;BraC01g039080.1;BraC01g041190.1;BraC01g042000.1;BraC01g047320.1;BraC01g048700.1;BraC02g004710.1;BraC02g005010.1;BraC02g006570.1;BraC02g008810.1;BraC02g009650.1;BraC02g009760.1;BraC02g011060.1;BraC02g021000.1;BraC02g021840.1;BraC02g022290.1;BraC02g022740.1;BraC02g028860.1…
GO:0043455	regulation of secondary metabolic process	2	59	0.410118	0.773664	BraC03g049930.1;BraC09g027820.1
GO:0006020	inositol metabolic process	1	22	0.41063	0.773664	BraC09g063010.1
GO:0010262	somatic embryogenesis	1	22	0.41063	0.773664	BraC09g053020.1
GO:0032350	regulation of hormone metabolic process	1	22	0.41063	0.773664	BraC07g039070.1
GO:0046835	carbohydrate phosphorylation	1	22	0.41063	0.773664	BraC09g004270.1
GO:0051568	histone H3-K4 methylation	1	22	0.41063	0.773664	BraC05g016580.1
GO:0051781	positive regulation of cell division	1	22	0.41063	0.773664	BraC06g031190.1
GO:0080026	response to indolebutyric acid	1	22	0.41063	0.773664	BraC02g018740.1
GO:0048764	trichoblast maturation	19	747	0.411893	0.773664	BraC01g037650.1;BraC02g015960.1;BraC02g036500.1;BraC02g047140.1;BraC03g018430.1;BraC03g043580.1;BraC03g050760.1;BraC04g026850.1;BraC05g010230.1;BraC05g010490.1;BraC05g048400.1;BraC06g047240.1;BraC07g009240.1;BraC07g035160.1;BraC07g039070.1;BraC08g035910.1;BraC09g039600.1;BraC09g050910.1;BraC10g019840.1
GO:0048765	root hair cell differentiation	19	747	0.411893	0.773664	BraC01g037650.1;BraC02g015960.1;BraC02g036500.1;BraC02g047140.1;BraC03g018430.1;BraC03g043580.1;BraC03g050760.1;BraC04g026850.1;BraC05g010230.1;BraC05g010490.1;BraC05g048400.1;BraC06g047240.1;BraC07g009240.1;BraC07g035160.1;BraC07g039070.1;BraC08g035910.1;BraC09g039600.1;BraC09g050910.1;BraC10g019840.1
GO:0090626	plant epidermis morphogenesis	15	583	0.411992	0.773664	BraC01g038410.1;BraC03g018430.1;BraC04g016160.1;BraC04g026850.1;BraC05g010230.1;BraC05g010490.1;BraC05g011070.1;BraC05g040460.1;BraC05g049790.1;BraC06g018640.1;BraC07g029070.1;BraC07g037000.1;BraC07g038570.1;BraC09g039600.1;BraC10g030970.1
GO:0051606	detection of stimulus	10	379	0.41203	0.773664	BraC01g041190.1;BraC01g042000.1;BraC02g021840.1;BraC03g067470.1;BraC05g029870.1;BraC06g006330.1;BraC08g017570.1;BraC08g020740.1;BraC10g026970.1;BraC10g030090.1
GO:0046685	response to arsenic-containing substance	3	98	0.41206	0.773664	BraC06g006330.1;BraC10g001340.1;BraC10g032570.1
GO:0090407	organophosphate biosynthetic process	39	1574	0.413988	0.776622	BraC01g000200.1;BraC01g004920.1;BraC01g039080.1;BraC01g042010.1;BraC01g042020.1;BraC01g048660.1;BraC02g018740.1;BraC02g020890.1;BraC02g022840.1;BraC02g028860.1;BraC03g006730.1;BraC03g026140.1;BraC03g045600.1;BraC03g058390.2;BraC03g058800.1;BraC04g028820.1;BraC05g033460.1;BraC05g034580.1;BraC05g045050.1;BraC05g050050.1;BraC06g004130.1;BraC06g010770.1;BraC07g016560.1;BraC07g018080.1;BraC07g021950.1…
GO:0006487	protein N-linked glycosylation	6	218	0.415096	0.778041	BraC01g025280.1;BraC03g067470.1;BraC06g002030.1;BraC08g018120.1;BraC09g001370.1;BraCxxg010190.1
GO:0048469	cell maturation	19	750	0.41872	0.780312	BraC01g037650.1;BraC02g015960.1;BraC02g036500.1;BraC02g047140.1;BraC03g018430.1;BraC03g043580.1;BraC03g050760.1;BraC04g026850.1;BraC05g010230.1;BraC05g010490.1;BraC05g048400.1;BraC06g047240.1;BraC07g009240.1;BraC07g035160.1;BraC07g039070.1;BraC08g035910.1;BraC09g039600.1;BraC09g050910.1;BraC10g019840.1
GO:0042435	indole-containing compound biosynthetic process	8	300	0.419581	0.780312	BraC02g003450.1;BraC03g026140.1;BraC03g037570.1;BraC04g013340.1;BraC06g010770.1;BraC07g016560.1;BraC08g010680.1;BraC08g017570.1
GO:0048440	carpel development	13	504	0.419687	0.780312	BraC01g017640.1;BraC02g038290.1;BraC02g045780.1;BraC03g052220.1;BraC03g059650.1;BraC03g061630.1;BraC03g062000.1;BraC03g064920.1;BraC05g016580.1;BraC05g043310.1;BraC05g050050.1;BraC06g010770.1;BraC10g030970.1
GO:0006302	double-strand break repair	5	179	0.420366	0.780312	BraC03g021560.1;BraC05g026590.1;BraC06g030230.1;BraC09g016640.1;BraC10g020410.1
GO:0043067	regulation of programmed cell death	24	957	0.420531	0.780312	BraC01g003820.1;BraC01g011360.1;BraC01g042000.1;BraC02g021840.1;BraC03g004070.1;BraC03g032010.1;BraC03g053880.1;BraC03g062940.1;BraC04g017970.1;BraC04g022680.1;BraC04g026670.1;BraC05g042240.2;BraC06g003280.1;BraC06g017160.1;BraC06g040790.1;BraC07g011630.1;BraC07g020690.1;BraC08g017570.1;BraC08g020740.1;BraC09g025970.1;BraC10g025370.1;BraC10g026970.1;BraC10g031510.1;BraCxxg012140.1
GO:0009630	gravitropism	9	341	0.420793	0.780312	BraC03g050890.1;BraC04g028100.1;BraC06g004720.1;BraC06g006330.1;BraC06g049900.1;BraC09g016530.1;BraC10g017050.1;BraC10g020410.1;BraCxxg010190.1
GO:0006278	RNA-dependent DNA replication	1	23	0.424631	0.780312	BraC02g007360.1
GO:0010345	suberin biosynthetic process	1	23	0.424631	0.780312	BraC10g020410.1
GO:0010959	regulation of metal ion transport	1	23	0.424631	0.780312	BraC03g043340.1
GO:0035435	phosphate ion transmembrane transport	1	23	0.424631	0.780312	BraC07g025620.1
GO:0052031	modulation by symbiont of host defense response	1	23	0.424631	0.780312	BraC09g061360.1
GO:0052173	response to defenses of other organism involved in symbiotic interaction	1	23	0.424631	0.780312	BraC09g061360.1
GO:0052200	response to host defenses	1	23	0.424631	0.780312	BraC09g061360.1
GO:0052255	modulation by organism of defense response of other organism involved in symbiotic interaction	1	23	0.424631	0.780312	BraC09g061360.1
GO:0052552	modulation by organism of immune response of other organism involved in symbiotic interaction	1	23	0.424631	0.780312	BraC09g061360.1
GO:0052553	modulation by symbiont of host immune response	1	23	0.424631	0.780312	BraC09g061360.1
GO:0052555	positive regulation by organism of immune response of other organism involved in symbiotic interaction	1	23	0.424631	0.780312	BraC09g061360.1
GO:0052556	positive regulation by symbiont of host immune response	1	23	0.424631	0.780312	BraC09g061360.1
GO:0052564	response to immune response of other organism involved in symbiotic interaction	1	23	0.424631	0.780312	BraC09g061360.1
GO:0052572	response to host immune response	1	23	0.424631	0.780312	BraC09g061360.1
GO:0071417	cellular response to organonitrogen compound	1	23	0.424631	0.780312	BraC02g018740.1
GO:0075136	response to host	1	23	0.424631	0.780312	BraC09g061360.1
GO:0009581	detection of external stimulus	3	100	0.42473	0.780312	BraC01g041190.1;BraC06g006330.1;BraC08g017570.1
GO:0051258	protein polymerization	11	424	0.425118	0.780312	BraC01g017910.1;BraC03g018430.1;BraC03g050760.1;BraC04g026850.1;BraC05g010230.1;BraC05g010490.1;BraC05g011070.1;BraC05g011630.1;BraC07g039480.1;BraC09g038660.1;BraC09g039600.1
GO:0031327	negative regulation of cellular biosynthetic process	26	1042	0.425143	0.780312	BraC01g002370.1;BraC01g047320.1;BraC02g004710.1;BraC02g005010.1;BraC02g006570.1;BraC02g008810.1;BraC02g009650.1;BraC02g009760.1;BraC02g011060.1;BraC02g022290.1;BraC02g033460.1;BraC03g021560.1;BraC03g061850.1;BraC04g033540.1;BraC06g006330.1;BraC06g039540.1;BraC06g050410.1;BraC07g009130.1;BraC07g009240.1;BraC07g029700.1;BraC07g043210.1;BraC09g014950.1;BraC09g016120.1;BraC09g016640.1;BraC09g052030.1…
GO:0048506	regulation of timing of meristematic phase transition	2	61	0.426584	0.781658	BraC03g052220.1;BraC07g019880.1
GO:0048510	regulation of timing of transition from vegetative to reproductive phase	2	61	0.426584	0.781658	BraC03g052220.1;BraC07g019880.1
GO:0042023	DNA endoreduplication	6	221	0.427738	0.783123	BraC01g017910.1;BraC03g013400.1;BraC03g039340.1;BraC05g028510.1;BraC09g050650.1;BraC10g016900.1
GO:0046496	nicotinamide nucleotide metabolic process	23	920	0.429392	0.784886	BraC01g000200.1;BraC01g004920.1;BraC01g013580.1;BraC02g015450.1;BraC03g006730.1;BraC03g037570.1;BraC03g052560.1;BraC03g067470.1;BraC05g011670.1;BraC05g030810.1;BraC06g003280.1;BraC06g010770.1;BraC06g018640.1;BraC06g019670.1;BraC07g009240.1;BraC07g041420.1;BraC08g000590.1;BraC08g005880.1;BraC09g016120.1;BraC09g059040.1;BraC10g015980.1;BraC10g024210.1;BraC10g033760.1
GO:0002237	response to molecule of bacterial origin	5	181	0.4297	0.784886	BraC03g050760.1;BraC05g040460.1;BraC08g017570.1;BraC10g026970.1;BraC10g030970.1
GO:0016052	carbohydrate catabolic process	25	1003	0.429842	0.784886	BraC01g000200.1;BraC01g004690.1;BraC01g013580.1;BraC01g037650.1;BraC02g015450.1;BraC03g002870.1;BraC03g018710.1;BraC03g052560.1;BraC03g067470.1;BraC04g008430.1;BraC04g012010.2;BraC05g009960.1;BraC05g011670.1;BraC05g038080.1;BraC06g010770.1;BraC07g009240.1;BraC07g035160.1;BraC07g041420.1;BraC08g005880.1;BraC08g011970.1;BraC08g034890.1;BraC09g016120.1;BraC09g059040.1;BraC09g069290.1;BraC10g033760.1
GO:0019362	pyridine nucleotide metabolic process	23	921	0.431461	0.784886	BraC01g000200.1;BraC01g004920.1;BraC01g013580.1;BraC02g015450.1;BraC03g006730.1;BraC03g037570.1;BraC03g052560.1;BraC03g067470.1;BraC05g011670.1;BraC05g030810.1;BraC06g003280.1;BraC06g010770.1;BraC06g018640.1;BraC06g019670.1;BraC07g009240.1;BraC07g041420.1;BraC08g000590.1;BraC08g005880.1;BraC09g016120.1;BraC09g059040.1;BraC10g015980.1;BraC10g024210.1;BraC10g033760.1
GO:0010393	galacturonan metabolic process	6	222	0.431944	0.784886	BraC01g004690.1;BraC03g000650.1;BraC03g008360.1;BraC08g005880.1;BraC09g069290.1;BraC10g025590.1
GO:0045488	pectin metabolic process	6	222	0.431944	0.784886	BraC01g004690.1;BraC03g000650.1;BraC03g008360.1;BraC08g005880.1;BraC09g069290.1;BraC10g025590.1
GO:0006352	DNA-templated transcription, initiation	2	62	0.434727	0.784886	BraC08g001250.1;BraC10g033950.1
GO:0009582	detection of abiotic stimulus	2	62	0.434727	0.784886	BraC01g041190.1;BraC06g006330.1
GO:0045892	negative regulation of transcription, DNA-templated	21	840	0.435243	0.784886	BraC01g002370.1;BraC01g047320.1;BraC02g004710.1;BraC02g006570.1;BraC02g008810.1;BraC02g009650.1;BraC02g009760.1;BraC02g011060.1;BraC02g022290.1;BraC02g033460.1;BraC03g021560.1;BraC04g033540.1;BraC06g039540.1;BraC06g050410.1;BraC07g009130.1;BraC07g009240.1;BraC07g029700.1;BraC07g043210.1;BraC09g014950.1;BraC09g052030.1;BraC09g057530.1
GO:1902679	negative regulation of RNA biosynthetic process	21	840	0.435243	0.784886	BraC01g002370.1;BraC01g047320.1;BraC02g004710.1;BraC02g006570.1;BraC02g008810.1;BraC02g009650.1;BraC02g009760.1;BraC02g011060.1;BraC02g022290.1;BraC02g033460.1;BraC03g021560.1;BraC04g033540.1;BraC06g039540.1;BraC06g050410.1;BraC07g009130.1;BraC07g009240.1;BraC07g029700.1;BraC07g043210.1;BraC09g014950.1;BraC09g052030.1;BraC09g057530.1
GO:1903507	negative regulation of nucleic acid-templated transcription	21	840	0.435243	0.784886	BraC01g002370.1;BraC01g047320.1;BraC02g004710.1;BraC02g006570.1;BraC02g008810.1;BraC02g009650.1;BraC02g009760.1;BraC02g011060.1;BraC02g022290.1;BraC02g033460.1;BraC03g021560.1;BraC04g033540.1;BraC06g039540.1;BraC06g050410.1;BraC07g009130.1;BraC07g009240.1;BraC07g029700.1;BraC07g043210.1;BraC09g014950.1;BraC09g052030.1;BraC09g057530.1
GO:0007167	enzyme linked receptor protein signaling pathway	6	223	0.436144	0.784886	BraC03g019360.1;BraC03g049560.1;BraC03g053070.2;BraC06g049400.1;BraC07g032720.1;BraC09g001850.1
GO:0010073	meristem maintenance	16	634	0.43699	0.784886	BraC01g037650.1;BraC01g046210.1;BraC02g005010.1;BraC02g038290.1;BraC03g053070.2;BraC03g059650.1;BraC06g013540.1;BraC06g038730.1;BraC06g039540.1;BraC06g050410.1;BraC07g015500.1;BraC07g035160.1;BraC07g039070.1;BraC08g028460.1;BraC08g036200.1;BraC09g016640.1
GO:1901566	organonitrogen compound biosynthetic process	84	3467	0.437279	0.784886	BraC01g000200.1;BraC01g004490.1;BraC01g004920.1;BraC01g017640.1;BraC01g023330.1;BraC01g037650.1;BraC01g039080.1;BraC01g040520.1;BraC01g042000.1;BraC01g042010.1;BraC01g042020.1;BraC02g003450.1;BraC02g004710.1;BraC02g005010.1;BraC02g005120.1;BraC02g015960.1;BraC02g022840.1;BraC02g028860.1;BraC03g006080.1;BraC03g014390.1;BraC03g025740.1;BraC03g026140.1;BraC03g031960.1;BraC03g036640.1;BraC03g037320.1…
GO:0006828	manganese ion transport	1	24	0.438299	0.784886	BraC05g045050.1
GO:0009820	alkaloid metabolic process	1	24	0.438299	0.784886	BraC04g004070.1
GO:0009821	alkaloid biosynthetic process	1	24	0.438299	0.784886	BraC04g004070.1
GO:0010160	formation of organ boundary	1	24	0.438299	0.784886	BraC02g027490.1
GO:0010588	cotyledon vascular tissue pattern formation	1	24	0.438299	0.784886	BraC06g004130.1
GO:0019747	regulation of isoprenoid metabolic process	1	24	0.438299	0.784886	BraC03g049930.1
GO:0031056	regulation of histone modification	1	24	0.438299	0.784886	BraC02g009650.1
GO:0035265	organ growth	1	24	0.438299	0.784886	BraC05g028510.1
GO:0048859	formation of anatomical boundary	1	24	0.438299	0.784886	BraC02g027490.1
GO:0051782	negative regulation of cell division	1	24	0.438299	0.784886	BraC05g026590.1
GO:0055062	phosphate ion homeostasis	1	24	0.438299	0.784886	BraC03g047090.1
GO:0055083	monovalent inorganic anion homeostasis	1	24	0.438299	0.784886	BraC03g047090.1
GO:0072506	trivalent inorganic anion homeostasis	1	24	0.438299	0.784886	BraC03g047090.1
GO:0051253	negative regulation of RNA metabolic process	21	842	0.439578	0.786538	BraC01g002370.1;BraC01g047320.1;BraC02g004710.1;BraC02g006570.1;BraC02g008810.1;BraC02g009650.1;BraC02g009760.1;BraC02g011060.1;BraC02g022290.1;BraC02g033460.1;BraC03g021560.1;BraC04g033540.1;BraC06g039540.1;BraC06g050410.1;BraC07g009130.1;BraC07g009240.1;BraC07g029700.1;BraC07g043210.1;BraC09g014950.1;BraC09g052030.1;BraC09g057530.1
GO:0044786	cell cycle DNA replication	6	224	0.440339	0.787261	BraC01g017910.1;BraC03g013400.1;BraC03g039340.1;BraC05g028510.1;BraC09g050650.1;BraC10g016900.1
GO:0009890	negative regulation of biosynthetic process	26	1050	0.440714	0.787294	BraC01g002370.1;BraC01g047320.1;BraC02g004710.1;BraC02g005010.1;BraC02g006570.1;BraC02g008810.1;BraC02g009650.1;BraC02g009760.1;BraC02g011060.1;BraC02g022290.1;BraC02g033460.1;BraC03g021560.1;BraC03g061850.1;BraC04g033540.1;BraC06g006330.1;BraC06g039540.1;BraC06g050410.1;BraC07g009130.1;BraC07g009240.1;BraC07g029700.1;BraC07g043210.1;BraC09g014950.1;BraC09g016120.1;BraC09g016640.1;BraC09g052030.1…
GO:0042592	homeostatic process	25	1009	0.441755	0.788302	BraC01g026170.1;BraC01g040560.1;BraC02g003450.1;BraC03g004070.1;BraC03g017400.1;BraC03g047090.1;BraC03g056740.1;BraC04g023420.1;BraC05g037470.1;BraC05g044550.1;BraC05g045050.1;BraC06g003280.1;BraC06g019640.1;BraC06g029940.1;BraC06g030230.1;BraC07g021410.1;BraC07g029070.1;BraC07g037000.1;BraC07g039070.1;BraC07g039480.1;BraC08g000590.1;BraC08g006360.1;BraC09g073020.1;BraC10g002620.1;BraC10g006910.2
GO:0010033	response to organic substance	141	5860	0.442477	0.788302	BraC01g000200.1;BraC01g003820.1;BraC01g007230.1;BraC01g007380.1;BraC01g011360.1;BraC01g012470.1;BraC01g023330.1;BraC01g031760.1;BraC01g033920.1;BraC01g039080.1;BraC01g041320.1;BraC01g041400.1;BraC01g042000.1;BraC01g047320.1;BraC02g003580.1;BraC02g004710.1;BraC02g005010.1;BraC02g007050.1;BraC02g009650.1;BraC02g009740.1;BraC02g018740.1;BraC02g021000.1;BraC02g021840.1;BraC02g022740.1;BraC02g022840.1…
GO:0030258	lipid modification	12	471	0.4426	0.788302	BraC01g004680.1;BraC01g047320.1;BraC03g030230.1;BraC03g034340.2;BraC04g003120.1;BraC05g012090.1;BraC06g002850.1;BraC07g041420.1;BraC09g060630.1;BraC09g065620.1;BraC10g001580.1;BraC10g030270.1
GO:1902578	single-organism localization	146	6070	0.442706	0.788302	BraC01g003820.1;BraC01g012470.1;BraC01g013580.1;BraC01g026170.1;BraC01g037850.1;BraC01g040560.1;BraC01g042000.1;BraC01g042010.1;BraC01g042020.1;BraC02g003450.1;BraC02g005010.1;BraC02g008750.1;BraC02g008810.1;BraC02g018740.1;BraC02g021840.1;BraC02g023350.1;BraC02g028860.1;BraC02g033460.1;BraC02g036500.1;BraC03g000120.1;BraC03g000420.1;BraC03g004070.1;BraC03g006730.1;BraC03g017400.1;BraC03g022960.1…
GO:0007264	small GTPase mediated signal transduction	5	184	0.443642	0.788696	BraC03g022960.1;BraC03g064670.1;BraC06g049900.1;BraC07g021380.1;BraC08g013780.1
GO:0016558	protein import into peroxisome matrix	5	184	0.443642	0.788696	BraC03g030230.1;BraC03g034340.2;BraC05g012090.1;BraC10g001580.1;BraC10g030270.1
GO:0006625	protein targeting to peroxisome	5	185	0.448271	0.795006	BraC03g030230.1;BraC03g034340.2;BraC05g012090.1;BraC10g001580.1;BraC10g030270.1
GO:0072662	protein localization to peroxisome	5	185	0.448271	0.795006	BraC03g030230.1;BraC03g034340.2;BraC05g012090.1;BraC10g001580.1;BraC10g030270.1
GO:0072663	establishment of protein localization to peroxisome	5	185	0.448271	0.795006	BraC03g030230.1;BraC03g034340.2;BraC05g012090.1;BraC10g001580.1;BraC10g030270.1
GO:0048507	meristem development	27	1096	0.449247	0.796098	BraC01g004650.1;BraC01g037650.1;BraC01g046210.1;BraC02g005010.1;BraC02g038290.1;BraC03g000650.1;BraC03g018430.1;BraC03g043340.1;BraC03g052220.1;BraC03g053070.2;BraC03g059650.1;BraC03g064920.1;BraC05g010230.1;BraC06g004720.1;BraC06g013540.1;BraC06g031190.1;BraC06g038730.1;BraC06g039540.1;BraC06g050410.1;BraC07g015500.1;BraC07g019880.1;BraC07g035160.1;BraC07g039070.1;BraC08g028460.1;BraC08g036200.1…
GO:0044273	sulfur compound catabolic process	2	64	0.450822	0.797783	BraC01g040520.1;BraC09g013290.1
GO:0006085	acetyl-CoA biosynthetic process	1	25	0.451644	0.797783	BraC09g003400.1
GO:0006448	regulation of translational elongation	1	25	0.451644	0.797783	BraC08g017610.1
GO:0016122	xanthophyll metabolic process	1	25	0.451644	0.797783	BraC01g038410.1
GO:0051302	regulation of cell division	4	145	0.452145	0.798031	BraC01g017910.1;BraC05g026590.1;BraC05g028510.1;BraC06g031190.1
GO:0043574	peroxisomal transport	5	187	0.457499	0.806835	BraC03g030230.1;BraC03g034340.2;BraC05g012090.1;BraC10g001580.1;BraC10g030270.1
GO:0019637	organophosphate metabolic process	61	2522	0.458142	0.807137	BraC01g000200.1;BraC01g004680.1;BraC01g004920.1;BraC01g013580.1;BraC01g023790.1;BraC01g039080.1;BraC01g042010.1;BraC01g042020.1;BraC01g047320.1;BraC01g048660.1;BraC02g015450.1;BraC02g018740.1;BraC02g020890.1;BraC02g022840.1;BraC02g028860.1;BraC03g006730.1;BraC03g026140.1;BraC03g037570.1;BraC03g045600.1;BraC03g052560.1;BraC03g058390.2;BraC03g058800.1;BraC03g067470.1;BraC04g028820.1;BraC05g011670.1…
GO:0010941	regulation of cell death	24	976	0.459029	0.807137	BraC01g003820.1;BraC01g011360.1;BraC01g042000.1;BraC02g021840.1;BraC03g004070.1;BraC03g032010.1;BraC03g053880.1;BraC03g062940.1;BraC04g017970.1;BraC04g022680.1;BraC04g026670.1;BraC05g042240.2;BraC06g003280.1;BraC06g017160.1;BraC06g040790.1;BraC07g011630.1;BraC07g020690.1;BraC08g017570.1;BraC08g020740.1;BraC09g025970.1;BraC10g025370.1;BraC10g026970.1;BraC10g031510.1;BraCxxg012140.1
GO:0009642	response to light intensity	14	560	0.459745	0.807137	BraC01g023330.1;BraC03g043580.1;BraC03g053390.1;BraC03g056530.1;BraC04g025680.1;BraC06g006330.1;BraC06g010770.1;BraC08g017570.1;BraC09g059650.1;BraC09g060810.1;BraC09g061360.1;BraC09g063010.1;BraC09g065620.1;BraCxxg000480.1
GO:0042430	indole-containing compound metabolic process	9	353	0.461138	0.807137	BraC02g003450.1;BraC03g026140.1;BraC03g037570.1;BraC04g013340.1;BraC06g010770.1;BraC07g016560.1;BraC07g039070.1;BraC08g010680.1;BraC08g017570.1
GO:0019319	hexose biosynthetic process	11	436	0.461385	0.807137	BraC03g027860.1;BraC03g067470.1;BraC05g011670.1;BraC06g004720.1;BraC06g010770.1;BraC07g009240.1;BraC07g029070.1;BraC07g037000.1;BraC07g041420.1;BraC09g016120.1;BraC10g024340.1
GO:0072524	pyridine-containing compound metabolic process	23	936	0.462519	0.807137	BraC01g000200.1;BraC01g004920.1;BraC01g013580.1;BraC02g015450.1;BraC03g006730.1;BraC03g037570.1;BraC03g052560.1;BraC03g067470.1;BraC05g011670.1;BraC05g030810.1;BraC06g003280.1;BraC06g010770.1;BraC06g018640.1;BraC06g019670.1;BraC07g009240.1;BraC07g041420.1;BraC08g000590.1;BraC08g005880.1;BraC09g016120.1;BraC09g059040.1;BraC10g015980.1;BraC10g024210.1;BraC10g033760.1
GO:0000085	mitotic G2 phase	4	147	0.462584	0.807137	BraC05g011670.1;BraC06g002030.1;BraC08g010540.1;BraC09g016640.1
GO:0022403	cell cycle phase	4	147	0.462584	0.807137	BraC05g011670.1;BraC06g002030.1;BraC08g010540.1;BraC09g016640.1
GO:0044848	biological phase	4	147	0.462584	0.807137	BraC05g011670.1;BraC06g002030.1;BraC08g010540.1;BraC09g016640.1
GO:0051319	G2 phase	4	147	0.462584	0.807137	BraC05g011670.1;BraC06g002030.1;BraC08g010540.1;BraC09g016640.1
GO:0051325	interphase	4	147	0.462584	0.807137	BraC05g011670.1;BraC06g002030.1;BraC08g010540.1;BraC09g016640.1
GO:0051329	mitotic interphase	4	147	0.462584	0.807137	BraC05g011670.1;BraC06g002030.1;BraC08g010540.1;BraC09g016640.1
GO:0098763	mitotic cell cycle phase	4	147	0.462584	0.807137	BraC05g011670.1;BraC06g002030.1;BraC08g010540.1;BraC09g016640.1
GO:0048767	root hair elongation	12	478	0.462788	0.807137	BraC01g037650.1;BraC02g015960.1;BraC02g047140.1;BraC03g043580.1;BraC03g050760.1;BraC05g048400.1;BraC07g009240.1;BraC07g035160.1;BraC07g039070.1;BraC08g035910.1;BraC09g050910.1;BraC10g019840.1
GO:0071229	cellular response to acid chemical	40	1647	0.463711	0.807234	BraC01g003820.1;BraC01g039080.1;BraC01g042000.1;BraC01g047320.1;BraC02g018740.1;BraC02g021840.1;BraC02g023300.1;BraC02g028680.1;BraC03g012340.1;BraC03g020300.1;BraC03g030330.1;BraC03g032010.1;BraC03g043340.1;BraC03g049930.1;BraC03g053880.1;BraC03g064670.1;BraC03g067150.1;BraC03g067470.1;BraC04g026670.1;BraC05g002470.1;BraC05g042240.2;BraC06g003280.1;BraC06g008380.1;BraC06g049900.1;BraC06g050580.1…
GO:0016119	carotene metabolic process	1	26	0.464672	0.807234	BraC01g038410.1
GO:0032147	activation of protein kinase activity	1	26	0.464672	0.807234	BraC10g025370.1
GO:0043410	positive regulation of MAPK cascade	1	26	0.464672	0.807234	BraC10g025370.1
GO:0046246	terpene biosynthetic process	1	26	0.464672	0.807234	BraC01g038410.1
GO:0016485	protein processing	2	66	0.466653	0.808378	BraC06g029240.1;BraC09g057960.1
GO:1901658	glycosyl compound catabolic process	2	66	0.466653	0.808378	BraC01g040520.1;BraC03g057290.1
GO:0009060	aerobic respiration	4	148	0.467778	0.808378	BraC01g013580.1;BraC03g067470.1;BraC04g003120.1;BraC09g020570.1
GO:0051168	nuclear export	4	148	0.467778	0.808378	BraC02g005010.1;BraC09g016640.1;BraC10g024340.1;BraC10g034250.1
GO:0009064	glutamine family amino acid metabolic process	3	107	0.468259	0.808378	BraC06g033930.1;BraC09g003280.1;BraC10g027360.2
GO:0010264	myo-inositol hexakisphosphate biosynthetic process	3	107	0.468259	0.808378	BraC01g048660.1;BraC02g020890.1;BraC09g063010.1
GO:0033517	myo-inositol hexakisphosphate metabolic process	3	107	0.468259	0.808378	BraC01g048660.1;BraC02g020890.1;BraC09g063010.1
GO:0044764	multi-organism cellular process	3	107	0.468259	0.808378	BraC01g046210.1;BraC03g050760.1;BraC03g058150.1
GO:0009314	response to radiation	59	2447	0.46964	0.810128	BraC01g001090.1;BraC01g023330.1;BraC01g033920.1;BraC01g037650.1;BraC02g005010.1;BraC02g007050.1;BraC02g015960.1;BraC02g022740.1;BraC02g038290.1;BraC02g047140.1;BraC03g017400.1;BraC03g030230.1;BraC03g043580.1;BraC03g052220.1;BraC03g053390.1;BraC03g053970.1;BraC03g056530.1;BraC03g058090.1;BraC03g062940.1;BraC04g017970.1;BraC04g023420.1;BraC04g025680.1;BraC05g002470.1;BraC05g011670.1;BraC05g012090.1…
GO:0046128	purine ribonucleoside metabolic process	19	774	0.473401	0.811146	BraC01g000200.1;BraC01g013580.1;BraC01g042010.1;BraC01g042020.1;BraC02g015450.1;BraC02g028860.1;BraC03g052560.1;BraC03g067470.1;BraC05g011670.1;BraC05g045050.1;BraC06g010770.1;BraC07g009240.1;BraC07g018080.1;BraC07g039480.1;BraC07g041420.1;BraC08g005880.1;BraC08g018120.1;BraC09g016120.1;BraC09g059040.1
GO:0051171	regulation of nitrogen compound metabolic process	114	4760	0.474163	0.811146	BraC01g000200.1;BraC01g002370.1;BraC01g004920.1;BraC01g017910.1;BraC01g020420.1;BraC01g023330.1;BraC01g033320.1;BraC01g039080.1;BraC01g041190.1;BraC01g047320.1;BraC01g048700.1;BraC02g004710.1;BraC02g005010.1;BraC02g006570.1;BraC02g008810.1;BraC02g009650.1;BraC02g009760.1;BraC02g011060.1;BraC02g021000.1;BraC02g022290.1;BraC02g022740.1;BraC02g028860.1;BraC02g033460.1;BraC02g036270.1;BraC02g037170.1…
GO:0032958	inositol phosphate biosynthetic process	3	108	0.47436	0.811146	BraC01g048660.1;BraC02g020890.1;BraC09g063010.1
GO:0042335	cuticle development	3	108	0.47436	0.811146	BraC02g012250.1;BraC07g018910.1;BraC09g074350.1
GO:0043624	cellular protein complex disassembly	2	67	0.474466	0.811146	BraC03g050760.1;BraC07g039480.1
GO:0051336	regulation of hydrolase activity	2	67	0.474466	0.811146	BraC01g011360.1;BraC08g012730.1
GO:0051716	cellular response to stimulus	143	5980	0.475239	0.811146	BraC01g001090.1;BraC01g003820.1;BraC01g020580.1;BraC01g023330.1;BraC01g025160.1;BraC01g039080.1;BraC01g042000.1;BraC01g047320.1;BraC01g048660.1;BraC02g003580.1;BraC02g004710.1;BraC02g005010.1;BraC02g007360.1;BraC02g008810.1;BraC02g009330.1;BraC02g009650.1;BraC02g018740.1;BraC02g021840.1;BraC02g022290.1;BraC02g023300.1;BraC02g023350.1;BraC02g028680.1;BraC02g033460.1;BraC02g036500.1;BraC02g037170.1…
GO:0006839	mitochondrial transport	7	274	0.475401	0.811146	BraC01g013580.1;BraC01g042000.1;BraC04g028820.1;BraC05g011670.1;BraC08g010540.1;BraC08g020610.1;BraC09g047510.1
GO:0042538	hyperosmotic salinity response	10	399	0.475539	0.811146	BraC01g003820.1;BraC03g053840.1;BraC03g053880.1;BraC06g039540.1;BraC06g049900.1;BraC07g037550.1;BraC07g041440.1;BraC08g016070.1;BraC08g016080.1;BraC09g059130.1
GO:0009753	response to jasmonic acid	28	1152	0.476224	0.811146	BraC01g003820.1;BraC01g031760.1;BraC01g042000.1;BraC02g021000.1;BraC02g021840.1;BraC02g022740.1;BraC03g032010.1;BraC03g049930.1;BraC03g052160.1;BraC03g053880.1;BraC03g064920.1;BraC04g026670.1;BraC06g049900.1;BraC06g050580.1;BraC07g020690.1;BraC07g021950.1;BraC07g022820.1;BraC07g035800.1;BraC08g010540.1;BraC08g016070.1;BraC08g016080.1;BraC08g017570.1;BraC08g020740.1;BraC09g059130.1;BraC09g065620.1…
GO:0006505	GPI anchor metabolic process	1	27	0.47739	0.811146	BraC09g066330.1
GO:0016094	polyprenol biosynthetic process	1	27	0.47739	0.811146	BraC01g042000.1
GO:0019348	dolichol metabolic process	1	27	0.47739	0.811146	BraC01g042000.1
GO:0019408	dolichol biosynthetic process	1	27	0.47739	0.811146	BraC01g042000.1
GO:0034644	cellular response to UV	1	27	0.47739	0.811146	BraC01g023330.1
GO:0042548	regulation of photosynthesis, light reaction	1	27	0.47739	0.811146	BraC08g000590.1
GO:0045927	positive regulation of growth	1	27	0.47739	0.811146	BraC06g031190.1
GO:0046653	tetrahydrofolate metabolic process	1	27	0.47739	0.811146	BraC01g001090.1
GO:0072505	divalent inorganic anion homeostasis	1	27	0.47739	0.811146	BraC03g047090.1
GO:0010035	response to inorganic substance	74	3083	0.477766	0.811146	BraC01g000200.1;BraC01g001090.1;BraC01g003820.1;BraC01g004920.1;BraC01g013580.1;BraC01g024650.1;BraC01g047320.1;BraC01g048660.1;BraC02g008750.1;BraC02g015450.1;BraC02g021000.1;BraC02g036500.1;BraC03g012340.1;BraC03g019980.1;BraC03g031960.1;BraC03g040200.1;BraC03g043340.1;BraC03g047090.1;BraC03g049930.1;BraC03g050760.1;BraC03g052560.1;BraC03g053840.1;BraC03g053880.1;BraC03g056530.1;BraC03g067470.1…
GO:0042278	purine nucleoside metabolic process	19	776	0.477944	0.811146	BraC01g000200.1;BraC01g013580.1;BraC01g042010.1;BraC01g042020.1;BraC02g015450.1;BraC02g028860.1;BraC03g052560.1;BraC03g067470.1;BraC05g011670.1;BraC05g045050.1;BraC06g010770.1;BraC07g009240.1;BraC07g018080.1;BraC07g039480.1;BraC07g041420.1;BraC08g005880.1;BraC08g018120.1;BraC09g016120.1;BraC09g059040.1
GO:0016579	protein deubiquitination	3	109	0.480428	0.814692	BraC06g002030.1;BraC09g016640.1;BraC10g020410.1
GO:0009606	tropism	9	359	0.481141	0.814692	BraC03g050890.1;BraC04g028100.1;BraC06g004720.1;BraC06g006330.1;BraC06g049900.1;BraC09g016530.1;BraC10g017050.1;BraC10g020410.1;BraCxxg010190.1
GO:0009629	response to gravity	9	359	0.481141	0.814692	BraC03g050890.1;BraC04g028100.1;BraC06g004720.1;BraC06g006330.1;BraC06g049900.1;BraC09g016530.1;BraC10g017050.1;BraC10g020410.1;BraCxxg010190.1
GO:0006099	tricarboxylic acid cycle	2	68	0.48221	0.815253	BraC04g003120.1;BraC09g020570.1
GO:0009691	cytokinin biosynthetic process	2	68	0.48221	0.815253	BraC05g040460.1;BraC07g009390.1
GO:0007275	multicellular organism development	167	7000	0.484623	0.818705	BraC01g000200.1;BraC01g003820.1;BraC01g004680.1;BraC01g004920.1;BraC01g012220.1;BraC01g017640.1;BraC01g017910.1;BraC01g020420.1;BraC01g023330.1;BraC01g031630.1;BraC01g037650.1;BraC01g038410.1;BraC01g039080.1;BraC01g041190.1;BraC01g045460.1;BraC01g046210.1;BraC01g047320.1;BraC01g048350.1;BraC01g048660.1;BraC01g048700.1;BraC02g004710.1;BraC02g005010.1;BraC02g012250.1;BraC02g015450.1;BraC02g015960.1…
GO:0010016	shoot system morphogenesis	24	990	0.487351	0.819441	BraC01g000200.1;BraC01g004920.1;BraC01g038410.1;BraC02g005010.1;BraC02g028860.1;BraC03g025740.1;BraC03g055550.1;BraC04g016160.1;BraC05g040460.1;BraC05g049790.1;BraC06g003280.1;BraC06g004130.1;BraC06g004720.1;BraC06g018640.1;BraC07g029070.1;BraC07g037000.1;BraC07g038570.1;BraC08g016070.1;BraC08g016080.1;BraC09g014020.1;BraC09g052030.1;BraC09g059130.1;BraC09g059650.1;BraC10g030970.1
GO:0006364	rRNA processing	12	487	0.48859	0.819441	BraC01g000200.1;BraC02g028860.1;BraC03g039530.1;BraC03g062000.1;BraC05g016090.1;BraC05g050050.1;BraC06g003280.1;BraC06g004130.1;BraC07g038570.1;BraC08g002390.1;BraC08g006760.1;BraC09g016640.1
GO:0042254	ribosome biogenesis	17	697	0.489177	0.819441	BraC01g000200.1;BraC01g039080.1;BraC02g028860.1;BraC03g039530.1;BraC03g062000.1;BraC05g016090.1;BraC05g050050.1;BraC06g003280.1;BraC06g004130.1;BraC06g040400.1;BraC07g038570.1;BraC08g002390.1;BraC08g006760.1;BraC09g011340.1;BraC09g016640.1;BraC09g054580.1;BraC10g034250.1
GO:0000059	protein import into nucleus, docking	1	28	0.489807	0.819441	BraC10g024340.1
GO:0006102	isocitrate metabolic process	1	28	0.489807	0.819441	BraC03g067470.1
GO:0009065	glutamine family amino acid catabolic process	1	28	0.489807	0.819441	BraC09g003280.1
GO:0010191	mucilage metabolic process	1	28	0.489807	0.819441	BraC02g047140.1
GO:0010948	negative regulation of cell cycle process	1	28	0.489807	0.819441	BraC05g026590.1
GO:0046112	nucleobase biosynthetic process	1	28	0.489807	0.819441	BraC07g025620.1
GO:0046688	response to copper ion	1	28	0.489807	0.819441	BraC03g050760.1
GO:0051260	protein homooligomerization	1	28	0.489807	0.819441	BraC09g013290.1
GO:0046834	lipid phosphorylation	2	69	0.489883	0.819441	BraC01g004680.1;BraC06g002850.1
GO:0046854	phosphatidylinositol phosphorylation	2	69	0.489883	0.819441	BraC01g004680.1;BraC06g002850.1
GO:0009150	purine ribonucleotide metabolic process	19	782	0.491542	0.821594	BraC01g000200.1;BraC01g013580.1;BraC01g042010.1;BraC01g042020.1;BraC02g015450.1;BraC02g028860.1;BraC03g052560.1;BraC03g067470.1;BraC05g011670.1;BraC05g045050.1;BraC06g010770.1;BraC07g009240.1;BraC07g018080.1;BraC07g039480.1;BraC07g041420.1;BraC08g005880.1;BraC08g018120.1;BraC09g016120.1;BraC09g059040.1
GO:0009686	gibberellin biosynthetic process	3	111	0.492465	0.822513	BraC05g042240.2;BraC06g003280.1;BraC10g030970.1
GO:0070647	protein modification by small protein conjugation or removal	24	993	0.493399	0.82345	BraC01g004680.1;BraC02g005010.1;BraC03g000440.1;BraC03g008360.1;BraC03g013400.1;BraC03g063310.1;BraC04g001950.1;BraC04g005630.1;BraC04g025680.1;BraC04g033980.1;BraC05g011670.1;BraC05g034580.1;BraC06g002030.1;BraC06g007310.1;BraC06g046400.1;BraC07g016250.1;BraC08g003080.1;BraC08g010540.1;BraC09g016640.1;BraC09g041900.1;BraC09g043040.1;BraC10g004350.1;BraC10g010080.1;BraC10g020410.1
GO:0044707	single-multicellular organism process	169	7096	0.494801	0.825167	BraC01g000200.1;BraC01g003820.1;BraC01g004680.1;BraC01g004920.1;BraC01g012220.1;BraC01g017640.1;BraC01g017910.1;BraC01g020420.1;BraC01g023330.1;BraC01g031630.1;BraC01g037650.1;BraC01g038410.1;BraC01g039080.1;BraC01g041190.1;BraC01g045460.1;BraC01g046210.1;BraC01g047320.1;BraC01g048350.1;BraC01g048660.1;BraC01g048700.1;BraC02g004710.1;BraC02g005010.1;BraC02g012250.1;BraC02g015450.1;BraC02g015960.1…
GO:0043170	macromolecule metabolic process	320	13457	0.497356	0.825898	BraC01g000200.1;BraC01g002370.1;BraC01g003000.1;BraC01g004650.1;BraC01g004680.1;BraC01g004690.1;BraC01g004920.1;BraC01g006670.1;BraC01g011360.1;BraC01g012760.1;BraC01g017910.1;BraC01g018660.1;BraC01g020420.1;BraC01g024650.1;BraC01g025280.1;BraC01g031630.1;BraC01g033320.1;BraC01g033920.1;BraC01g037650.1;BraC01g038500.1;BraC01g039080.1;BraC01g041190.1;BraC01g041330.1;BraC01g041990.1;BraC01g042000.1…
GO:0002831	regulation of response to biotic stimulus	2	70	0.497484	0.825898	BraC08g020740.1;BraC10g026970.1
GO:0009688	abscisic acid biosynthetic process	2	70	0.497484	0.825898	BraC03g049930.1;BraC07g041440.1
GO:0043289	apocarotenoid biosynthetic process	2	70	0.497484	0.825898	BraC03g049930.1;BraC07g041440.1
GO:0046434	organophosphate catabolic process	2	70	0.497484	0.825898	BraC01g023790.1;BraC01g047320.1
GO:1902645	tertiary alcohol biosynthetic process	2	70	0.497484	0.825898	BraC03g049930.1;BraC07g041440.1
GO:0006863	purine nucleobase transport	4	154	0.498533	0.827018	BraC03g053230.1;BraC06g004620.1;BraC07g003620.1;BraC09g036390.1
GO:0048509	regulation of meristem development	12	491	0.499977	0.828297	BraC01g037650.1;BraC03g043340.1;BraC03g052220.1;BraC03g053070.2;BraC06g013540.1;BraC06g038730.1;BraC07g015500.1;BraC07g019880.1;BraC07g035160.1;BraC07g039070.1;BraC08g028460.1;BraC08g036200.1
GO:0015672	monovalent inorganic cation transport	15	618	0.501723	0.828297	BraC01g040560.1;BraC01g042010.1;BraC01g042020.1;BraC02g021840.1;BraC02g028860.1;BraC03g047090.1;BraC03g058150.1;BraC05g037470.1;BraC06g033930.1;BraC07g021410.1;BraC07g039480.1;BraC09g010220.1;BraC09g059650.1;BraC09g073330.1;BraC10g027360.2
GO:0006560	proline metabolic process	1	29	0.50193	0.828297	BraC09g003280.1
GO:0035384	thioester biosynthetic process	1	29	0.50193	0.828297	BraC09g003400.1
GO:0042176	regulation of protein catabolic process	1	29	0.50193	0.828297	BraC05g028510.1
GO:0051304	chromosome separation	1	29	0.50193	0.828297	BraC02g009650.1
GO:0071616	acyl-CoA biosynthetic process	1	29	0.50193	0.828297	BraC09g003400.1
GO:0007031	peroxisome organization	6	239	0.502319	0.828321	BraC03g030230.1;BraC03g034340.2;BraC05g012090.1;BraC06g019670.1;BraC10g001580.1;BraC10g030270.1
GO:0019932	second-messenger-mediated signaling	4	155	0.503586	0.829789	BraC01g025160.1;BraC02g003580.1;BraC05g029870.1;BraC05g036370.1
GO:0022613	ribonucleoprotein complex biogenesis	18	746	0.505466	0.831167	BraC01g000200.1;BraC01g031630.1;BraC01g039080.1;BraC02g028860.1;BraC03g039530.1;BraC03g062000.1;BraC05g016090.1;BraC05g050050.1;BraC06g003280.1;BraC06g004130.1;BraC06g040400.1;BraC07g038570.1;BraC08g002390.1;BraC08g006760.1;BraC09g011340.1;BraC09g016640.1;BraC09g054580.1;BraC10g034250.1
GO:0010583	response to cyclopentenone	7	282	0.505551	0.831167	BraC01g007380.1;BraC02g009740.1;BraC03g056710.1;BraC07g013930.1;BraC07g041420.1;BraC08g022590.1;BraC09g014950.1
GO:1990267	response to transition metal nanoparticle	7	282	0.505551	0.831167	BraC03g031960.1;BraC03g050760.1;BraC03g067470.1;BraC04g012010.2;BraC05g044550.1;BraC05g045050.1;BraC10g014100.1
GO:0007155	cell adhesion	5	198	0.507366	0.832769	BraC03g018430.1;BraC04g026850.1;BraC05g010230.1;BraC05g010490.1;BraC09g039600.1
GO:0022610	biological adhesion	5	198	0.507366	0.832769	BraC03g018430.1;BraC04g026850.1;BraC05g010230.1;BraC05g010490.1;BraC09g039600.1
GO:0009814	defense response, incompatible interaction	29	1211	0.507657	0.832769	BraC01g001090.1;BraC01g003820.1;BraC01g012470.1;BraC01g041400.1;BraC01g042000.1;BraC02g003580.1;BraC02g009330.1;BraC02g021840.1;BraC03g032010.1;BraC03g036640.1;BraC03g064670.1;BraC03g069030.1;BraC04g023420.1;BraC04g026670.1;BraC05g002470.1;BraC05g012090.1;BraC07g004040.1;BraC07g020690.1;BraC07g039490.1;BraC08g013780.1;BraC08g017570.1;BraC08g020740.1;BraC08g036270.1;BraC09g057960.1;BraC09g059650.1…
GO:0015851	nucleobase transport	4	156	0.508616	0.833722	BraC03g053230.1;BraC06g004620.1;BraC07g003620.1;BraC09g036390.1
GO:0016102	diterpenoid biosynthetic process	3	114	0.510256	0.834	BraC05g042240.2;BraC06g003280.1;BraC10g030970.1
GO:0072507	divalent inorganic cation homeostasis	3	114	0.510256	0.834	BraC03g017400.1;BraC03g047090.1;BraC04g023420.1
GO:0016072	rRNA metabolic process	12	495	0.511303	0.834	BraC01g000200.1;BraC02g028860.1;BraC03g039530.1;BraC03g062000.1;BraC05g016090.1;BraC05g050050.1;BraC06g003280.1;BraC06g004130.1;BraC07g038570.1;BraC08g002390.1;BraC08g006760.1;BraC09g016640.1
GO:0008272	sulfate transport	1	30	0.513765	0.834	BraC02g003450.1
GO:0008300	isoprenoid catabolic process	1	30	0.513765	0.834	BraC02g025780.1
GO:0016115	terpenoid catabolic process	1	30	0.513765	0.834	BraC02g025780.1
GO:1902533	positive regulation of intracellular signal transduction	1	30	0.513765	0.834	BraC10g025370.1
GO:0009987	cellular process	529	22276	0.514296	0.834	BraC01g000200.1;BraC01g001090.1;BraC01g002370.1;BraC01g003000.1;BraC01g003820.1;BraC01g004490.1;BraC01g004650.1;BraC01g004680.1;BraC01g004690.1;BraC01g004920.1;BraC01g006670.1;BraC01g007230.1;BraC01g007380.1;BraC01g011360.1;BraC01g012230.1;BraC01g012470.1;BraC01g012760.1;BraC01g013370.1;BraC01g013580.1;BraC01g015930.1;BraC01g017640.1;BraC01g017910.1;BraC01g018660.1;BraC01g020420.1;BraC01g020580.1…
GO:0007131	reciprocal meiotic recombination	6	242	0.51444	0.834	BraC01g017910.1;BraC02g009650.1;BraC05g026590.1;BraC06g030230.1;BraC07g009390.1;BraC07g041290.1
GO:0035825	reciprocal DNA recombination	6	242	0.51444	0.834	BraC01g017910.1;BraC02g009650.1;BraC05g026590.1;BraC06g030230.1;BraC07g009390.1;BraC07g041290.1
GO:0097305	response to alcohol	40	1680	0.515674	0.834	BraC01g000200.1;BraC01g003820.1;BraC01g031760.1;BraC01g039080.1;BraC02g009650.1;BraC02g021000.1;BraC02g021840.1;BraC02g022740.1;BraC02g022840.1;BraC03g020300.1;BraC03g030330.1;BraC03g043340.1;BraC03g044080.1;BraC03g053840.1;BraC03g053880.1;BraC03g064670.1;BraC03g067150.1;BraC05g036370.1;BraC05g042240.2;BraC06g003280.1;BraC06g049900.1;BraC07g019880.1;BraC07g020690.1;BraC07g022820.1;BraC07g035800.1…
GO:0019722	calcium-mediated signaling	3	115	0.516113	0.834	BraC02g003580.1;BraC05g029870.1;BraC05g036370.1
GO:0006626	protein targeting to mitochondrion	5	200	0.516241	0.834	BraC01g042000.1;BraC05g011670.1;BraC08g010540.1;BraC08g020610.1;BraC09g047510.1
GO:0070585	protein localization to mitochondrion	5	200	0.516241	0.834	BraC01g042000.1;BraC05g011670.1;BraC08g010540.1;BraC08g020610.1;BraC09g047510.1
GO:0072655	establishment of protein localization to mitochondrion	5	200	0.516241	0.834	BraC01g042000.1;BraC05g011670.1;BraC08g010540.1;BraC08g020610.1;BraC09g047510.1
GO:0042545	cell wall modification	19	793	0.516309	0.834	BraC01g004690.1;BraC01g004920.1;BraC01g039080.1;BraC01g042110.1;BraC01g048660.1;BraC02g004710.1;BraC03g000650.1;BraC03g008360.1;BraC03g049930.1;BraC03g061630.1;BraC03g064670.1;BraC04g030440.1;BraC06g050580.1;BraC07g000360.1;BraC09g069290.1;BraC09g072320.1;BraC10g004350.1;BraC10g014650.1;BraC10g030970.1
GO:0010038	response to metal ion	34	1427	0.516335	0.834	BraC01g000200.1;BraC01g001090.1;BraC01g004920.1;BraC01g013580.1;BraC01g024650.1;BraC01g048660.1;BraC02g015450.1;BraC02g021000.1;BraC03g031960.1;BraC03g047090.1;BraC03g050760.1;BraC03g052560.1;BraC03g067470.1;BraC04g012010.2;BraC04g026300.1;BraC05g029870.1;BraC05g044550.1;BraC05g045050.1;BraC06g003280.1;BraC06g009650.1;BraC06g010770.1;BraC06g013720.1;BraC07g009240.1;BraC07g035800.1;BraC07g039480.1…
GO:0009851	auxin biosynthetic process	7	285	0.516711	0.834	BraC02g003450.1;BraC03g026140.1;BraC03g037570.1;BraC06g010770.1;BraC07g016560.1;BraC08g010680.1;BraC08g017570.1
GO:0009873	ethylene-activated signaling pathway	7	285	0.516711	0.834	BraC02g033460.1;BraC03g049930.1;BraC06g045510.1;BraC06g050580.1;BraC07g020690.1;BraC09g060810.1;BraC09g065620.1
GO:0060255	regulation of macromolecule metabolic process	122	5141	0.517408	0.834	BraC01g000200.1;BraC01g002370.1;BraC01g004920.1;BraC01g011360.1;BraC01g017910.1;BraC01g020420.1;BraC01g033320.1;BraC01g039080.1;BraC01g041190.1;BraC01g046210.1;BraC01g047320.1;BraC01g048700.1;BraC02g004710.1;BraC02g005010.1;BraC02g005120.1;BraC02g006570.1;BraC02g008810.1;BraC02g009650.1;BraC02g009760.1;BraC02g011060.1;BraC02g021000.1;BraC02g022290.1;BraC02g022740.1;BraC02g028860.1;BraC02g033460.1…
GO:0046034	ATP metabolic process	17	709	0.517732	0.834	BraC01g000200.1;BraC01g013580.1;BraC01g042010.1;BraC01g042020.1;BraC02g015450.1;BraC02g028860.1;BraC03g052560.1;BraC03g067470.1;BraC05g011670.1;BraC05g045050.1;BraC06g010770.1;BraC07g009240.1;BraC07g039480.1;BraC07g041420.1;BraC08g005880.1;BraC09g016120.1;BraC09g059040.1
GO:0072593	reactive oxygen species metabolic process	20	836	0.517854	0.834	BraC01g004680.1;BraC01g042000.1;BraC02g009740.1;BraC02g021840.1;BraC03g008360.1;BraC03g032010.1;BraC03g045600.1;BraC03g067150.1;BraC04g026670.1;BraC05g002470.1;BraC06g010770.1;BraC06g046400.1;BraC08g003080.1;BraC08g005880.1;BraC08g017570.1;BraC08g020740.1;BraC09g041900.1;BraC09g060810.1;BraC10g004350.1;BraC10g026970.1
GO:0044802	single-organism membrane organization	30	1259	0.518116	0.834	BraC01g003820.1;BraC01g017640.1;BraC01g042000.1;BraC02g021840.1;BraC03g004070.1;BraC03g032010.1;BraC03g037570.1;BraC03g053880.1;BraC03g062000.1;BraC04g022680.1;BraC04g026670.1;BraC05g012090.1;BraC05g032090.1;BraC05g050050.1;BraC06g003280.1;BraC06g018640.1;BraC06g040790.1;BraC07g011630.1;BraC07g020690.1;BraC07g038570.1;BraC08g017570.1;BraC08g020740.1;BraC09g025970.1;BraC09g043680.1;BraC09g060810.1…
GO:0045087	innate immune response	46	1935	0.518127	0.834	BraC01g001090.1;BraC01g003820.1;BraC01g012470.1;BraC01g041400.1;BraC01g042000.1;BraC02g003580.1;BraC02g004710.1;BraC02g007710.1;BraC02g009330.1;BraC02g021840.1;BraC02g028680.1;BraC03g004070.1;BraC03g032010.1;BraC03g036640.1;BraC03g037320.1;BraC03g053880.1;BraC03g064670.1;BraC03g069030.1;BraC04g022680.1;BraC04g023420.1;BraC04g026670.1;BraC05g002470.1;BraC05g012090.1;BraC06g008380.1;BraC06g017160.1…
GO:0043647	inositol phosphate metabolic process	4	158	0.518606	0.834	BraC01g023790.1;BraC01g048660.1;BraC02g020890.1;BraC09g063010.1
GO:0071900	regulation of protein serine/threonine kinase activity	4	158	0.518606	0.834	BraC03g039340.1;BraC09g050650.1;BraC09g058400.1;BraC10g025370.1
GO:0010048	vernalization response	5	201	0.520654	0.836684	BraC02g038290.1;BraC03g030230.1;BraC03g052220.1;BraC05g005550.1;BraC09g057960.1
GO:0009850	auxin metabolic process	8	329	0.522185	0.838081	BraC02g003450.1;BraC03g026140.1;BraC03g037570.1;BraC06g010770.1;BraC07g016560.1;BraC07g039070.1;BraC08g010680.1;BraC08g017570.1
GO:0009790	embryo development	31	1304	0.522933	0.838081	BraC01g012220.1;BraC01g017640.1;BraC01g031630.1;BraC01g046210.1;BraC02g005010.1;BraC02g045780.1;BraC03g006080.1;BraC03g026000.1;BraC03g052460.1;BraC03g059210.1;BraC03g062000.1;BraC04g026850.1;BraC04g028070.1;BraC05g010490.1;BraC05g012090.1;BraC05g020960.1;BraC05g033460.1;BraC05g050050.1;BraC06g004130.1;BraC06g004720.1;BraC06g013950.1;BraC07g009240.1;BraC07g017710.1;BraC08g015780.1;BraC09g003400.1…
GO:0009161	ribonucleoside monophosphate metabolic process	18	754	0.523881	0.838081	BraC01g000200.1;BraC01g013580.1;BraC01g042010.1;BraC01g042020.1;BraC02g015450.1;BraC02g022840.1;BraC02g028860.1;BraC03g052560.1;BraC03g067470.1;BraC05g011670.1;BraC05g045050.1;BraC06g010770.1;BraC07g009240.1;BraC07g039480.1;BraC07g041420.1;BraC08g005880.1;BraC09g016120.1;BraC09g059040.1
GO:0006521	regulation of cellular amino acid metabolic process	1	31	0.525319	0.838081	BraC07g039070.1
GO:0006672	ceramide metabolic process	1	31	0.525319	0.838081	BraC02g038020.1
GO:0010232	vascular transport	1	31	0.525319	0.838081	BraC09g047080.1
GO:0010233	phloem transport	1	31	0.525319	0.838081	BraC09g047080.1
GO:0033238	regulation of cellular amine metabolic process	1	31	0.525319	0.838081	BraC07g039070.1
GO:0043467	regulation of generation of precursor metabolites and energy	1	31	0.525319	0.838081	BraC08g000590.1
GO:0051053	negative regulation of DNA metabolic process	1	31	0.525319	0.838081	BraC05g026590.1
GO:0006351	transcription, DNA-templated	109	4602	0.526645	0.838582	BraC01g000200.1;BraC01g002370.1;BraC01g004920.1;BraC01g020420.1;BraC01g033320.1;BraC01g041990.1;BraC01g042000.1;BraC01g042010.1;BraC01g042020.1;BraC01g047320.1;BraC01g048700.1;BraC02g004710.1;BraC02g005010.1;BraC02g006570.1;BraC02g008810.1;BraC02g009650.1;BraC02g009760.1;BraC02g011060.1;BraC02g021000.1;BraC02g022290.1;BraC02g022740.1;BraC02g028860.1;BraC02g033460.1;BraC02g036270.1;BraC02g037170.1…
GO:0097659	nucleic acid-templated transcription	109	4602	0.526645	0.838582	BraC01g000200.1;BraC01g002370.1;BraC01g004920.1;BraC01g020420.1;BraC01g033320.1;BraC01g041990.1;BraC01g042000.1;BraC01g042010.1;BraC01g042020.1;BraC01g047320.1;BraC01g048700.1;BraC02g004710.1;BraC02g005010.1;BraC02g006570.1;BraC02g008810.1;BraC02g009650.1;BraC02g009760.1;BraC02g011060.1;BraC02g021000.1;BraC02g022290.1;BraC02g022740.1;BraC02g028860.1;BraC02g033460.1;BraC02g036270.1;BraC02g037170.1…
GO:0046364	monosaccharide biosynthetic process	11	458	0.526791	0.838582	BraC03g027860.1;BraC03g067470.1;BraC05g011670.1;BraC06g004720.1;BraC06g010770.1;BraC07g009240.1;BraC07g029070.1;BraC07g037000.1;BraC07g041420.1;BraC09g016120.1;BraC10g024340.1
GO:0055046	microgametogenesis	2	74	0.527152	0.838582	BraC02g012250.1;BraC05g042240.2
GO:0043094	cellular metabolic compound salvage	10	416	0.528415	0.839986	BraC01g001090.1;BraC01g045460.1;BraC02g027050.1;BraC03g037570.1;BraC04g018000.1;BraC05g044900.1;BraC06g029240.1;BraC07g009240.1;BraC07g025620.1;BraC10g004420.1
GO:0019219	regulation of nucleobase-containing compound metabolic process	106	4478	0.529303	0.840384	BraC01g000200.1;BraC01g002370.1;BraC01g004920.1;BraC01g017910.1;BraC01g020420.1;BraC01g033320.1;BraC01g041190.1;BraC01g047320.1;BraC01g048700.1;BraC02g004710.1;BraC02g005010.1;BraC02g006570.1;BraC02g008810.1;BraC02g009650.1;BraC02g009760.1;BraC02g011060.1;BraC02g021000.1;BraC02g022290.1;BraC02g022740.1;BraC02g028860.1;BraC02g033460.1;BraC02g036270.1;BraC02g037170.1;BraC02g038290.1;BraC03g012960.1…
GO:0009749	response to glucose	5	203	0.529427	0.840384	BraC01g003820.1;BraC02g023300.1;BraC07g039480.1;BraC09g060810.1;BraC10g006910.2
GO:0034754	cellular hormone metabolic process	9	374	0.530287	0.841145	BraC02g003450.1;BraC03g026140.1;BraC03g037570.1;BraC05g040460.1;BraC06g010770.1;BraC07g009390.1;BraC07g016560.1;BraC08g010680.1;BraC08g017570.1
GO:0009144	purine nucleoside triphosphate metabolic process	17	715	0.531866	0.842439	BraC01g000200.1;BraC01g013580.1;BraC01g042010.1;BraC01g042020.1;BraC02g015450.1;BraC02g028860.1;BraC03g052560.1;BraC03g067470.1;BraC05g011670.1;BraC05g045050.1;BraC06g010770.1;BraC07g009240.1;BraC07g039480.1;BraC07g041420.1;BraC08g005880.1;BraC09g016120.1;BraC09g059040.1
GO:0009205	purine ribonucleoside triphosphate metabolic process	17	715	0.531866	0.842439	BraC01g000200.1;BraC01g013580.1;BraC01g042010.1;BraC01g042020.1;BraC02g015450.1;BraC02g028860.1;BraC03g052560.1;BraC03g067470.1;BraC05g011670.1;BraC05g045050.1;BraC06g010770.1;BraC07g009240.1;BraC07g039480.1;BraC07g041420.1;BraC08g005880.1;BraC09g016120.1;BraC09g059040.1
GO:0043207	response to external biotic stimulus	72	3046	0.534118	0.844794	BraC01g001090.1;BraC01g003820.1;BraC01g007230.1;BraC01g011360.1;BraC01g012470.1;BraC01g040520.1;BraC01g041190.1;BraC01g041400.1;BraC01g042000.1;BraC02g003580.1;BraC02g004710.1;BraC02g007710.1;BraC02g009330.1;BraC02g021840.1;BraC03g017250.1;BraC03g032010.1;BraC03g036640.1;BraC03g037320.1;BraC03g047090.1;BraC03g049930.1;BraC03g050760.1;BraC03g053390.1;BraC03g064670.1;BraC03g064920.1;BraC03g065210.1…
GO:0051707	response to other organism	72	3046	0.534118	0.844794	BraC01g001090.1;BraC01g003820.1;BraC01g007230.1;BraC01g011360.1;BraC01g012470.1;BraC01g040520.1;BraC01g041190.1;BraC01g041400.1;BraC01g042000.1;BraC02g003580.1;BraC02g004710.1;BraC02g007710.1;BraC02g009330.1;BraC02g021840.1;BraC03g017250.1;BraC03g032010.1;BraC03g036640.1;BraC03g037320.1;BraC03g047090.1;BraC03g049930.1;BraC03g050760.1;BraC03g053390.1;BraC03g064670.1;BraC03g064920.1;BraC03g065210.1…
GO:0032774	RNA biosynthetic process	109	4610	0.53466	0.845046	BraC01g000200.1;BraC01g002370.1;BraC01g004920.1;BraC01g020420.1;BraC01g033320.1;BraC01g041990.1;BraC01g042000.1;BraC01g042010.1;BraC01g042020.1;BraC01g047320.1;BraC01g048700.1;BraC02g004710.1;BraC02g005010.1;BraC02g006570.1;BraC02g008810.1;BraC02g009650.1;BraC02g009760.1;BraC02g011060.1;BraC02g021000.1;BraC02g022290.1;BraC02g022740.1;BraC02g028860.1;BraC02g033460.1;BraC02g036270.1;BraC02g037170.1…
GO:0006955	immune response	46	1947	0.535653	0.845279	BraC01g001090.1;BraC01g003820.1;BraC01g012470.1;BraC01g041400.1;BraC01g042000.1;BraC02g003580.1;BraC02g004710.1;BraC02g007710.1;BraC02g009330.1;BraC02g021840.1;BraC02g028680.1;BraC03g004070.1;BraC03g032010.1;BraC03g036640.1;BraC03g037320.1;BraC03g053880.1;BraC03g064670.1;BraC03g069030.1;BraC04g022680.1;BraC04g023420.1;BraC04g026670.1;BraC05g002470.1;BraC05g012090.1;BraC06g008380.1;BraC06g017160.1…
GO:0006566	threonine metabolic process	1	32	0.536599	0.845279	BraC06g006550.1
GO:0009638	phototropism	1	32	0.536599	0.845279	BraC06g006330.1
GO:0016093	polyprenol metabolic process	1	32	0.536599	0.845279	BraC01g042000.1
GO:0071214	cellular response to abiotic stimulus	9	376	0.536722	0.845279	BraC01g023330.1;BraC01g047320.1;BraC03g012340.1;BraC03g050760.1;BraC05g002470.1;BraC06g006330.1;BraC09g013290.1;BraC09g060810.1;BraC10g020410.1
GO:0007169	transmembrane receptor protein tyrosine kinase signaling pathway	5	205	0.538128	0.845382	BraC03g019360.1;BraC03g053070.2;BraC06g049400.1;BraC07g032720.1;BraC09g001850.1
GO:0009410	response to xenobiotic stimulus	4	162	0.538293	0.845382	BraC03g061850.1;BraC08g020740.1;BraC09g016120.1;BraC10g020410.1
GO:0034470	ncRNA processing	14	590	0.538449	0.845382	BraC01g000200.1;BraC02g028860.1;BraC03g039530.1;BraC03g062000.1;BraC05g016090.1;BraC05g037450.1;BraC05g050050.1;BraC06g003280.1;BraC06g004130.1;BraC07g009390.1;BraC07g038570.1;BraC08g002390.1;BraC08g006760.1;BraC09g016640.1
GO:0046173	polyol biosynthetic process	3	119	0.539158	0.845382	BraC01g048660.1;BraC02g020890.1;BraC09g063010.1
GO:0031399	regulation of protein modification process	12	505	0.539296	0.845382	BraC02g009650.1;BraC02g028860.1;BraC03g032010.1;BraC03g039340.1;BraC04g026670.1;BraC07g038570.1;BraC08g002390.1;BraC08g020740.1;BraC09g050650.1;BraC09g058400.1;BraC10g025370.1;BraC10g026970.1
GO:0006793	phosphorus metabolic process	125	5291	0.539746	0.845382	BraC01g000200.1;BraC01g004680.1;BraC01g004920.1;BraC01g013580.1;BraC01g017910.1;BraC01g023790.1;BraC01g033920.1;BraC01g037650.1;BraC01g039080.1;BraC01g042000.1;BraC01g042010.1;BraC01g042020.1;BraC01g047320.1;BraC01g048660.1;BraC01g049180.1;BraC02g003580.1;BraC02g005010.1;BraC02g008750.1;BraC02g015450.1;BraC02g018740.1;BraC02g020890.1;BraC02g021840.1;BraC02g022290.1;BraC02g022840.1;BraC02g027050.1…
GO:0051179	localization	171	7233	0.539841	0.845382	BraC01g003820.1;BraC01g012470.1;BraC01g013580.1;BraC01g015930.1;BraC01g026170.1;BraC01g037850.1;BraC01g040560.1;BraC01g042000.1;BraC01g042010.1;BraC01g042020.1;BraC01g046210.1;BraC01g047320.1;BraC01g048660.1;BraC02g003450.1;BraC02g004710.1;BraC02g005010.1;BraC02g008750.1;BraC02g008810.1;BraC02g018740.1;BraC02g021840.1;BraC02g023350.1;BraC02g028860.1;BraC02g033460.1;BraC02g036500.1;BraC03g000120.1…
GO:0009123	nucleoside monophosphate metabolic process	18	761	0.53985	0.845382	BraC01g000200.1;BraC01g013580.1;BraC01g042010.1;BraC01g042020.1;BraC02g015450.1;BraC02g022840.1;BraC02g028860.1;BraC03g052560.1;BraC03g067470.1;BraC05g011670.1;BraC05g045050.1;BraC06g010770.1;BraC07g009240.1;BraC07g039480.1;BraC07g041420.1;BraC08g005880.1;BraC09g016120.1;BraC09g059040.1
GO:0046164	alcohol catabolic process	2	76	0.541535	0.84742	BraC01g023790.1;BraC09g060630.1
GO:0072521	purine-containing compound metabolic process	21	890	0.542619	0.847504	BraC01g000200.1;BraC01g013580.1;BraC01g042010.1;BraC01g042020.1;BraC02g015450.1;BraC02g028860.1;BraC03g052560.1;BraC03g067470.1;BraC05g011670.1;BraC05g034580.1;BraC05g045050.1;BraC06g010770.1;BraC07g009240.1;BraC07g018080.1;BraC07g025620.1;BraC07g039480.1;BraC07g041420.1;BraC08g005880.1;BraC08g018120.1;BraC09g016120.1;BraC09g059040.1
GO:0016144	S-glycoside biosynthetic process	9	378	0.543124	0.847504	BraC01g006670.1;BraC02g003450.1;BraC08g016070.1;BraC08g016080.1;BraC09g059130.1;BraC10g024210.1;BraC10g033760.1;BraC10g035580.1;BraCxxg000480.1
GO:0019758	glycosinolate biosynthetic process	9	378	0.543124	0.847504	BraC01g006670.1;BraC02g003450.1;BraC08g016070.1;BraC08g016080.1;BraC09g059130.1;BraC10g024210.1;BraC10g033760.1;BraC10g035580.1;BraCxxg000480.1
GO:0019761	glucosinolate biosynthetic process	9	378	0.543124	0.847504	BraC01g006670.1;BraC02g003450.1;BraC08g016070.1;BraC08g016080.1;BraC09g059130.1;BraC10g024210.1;BraC10g033760.1;BraC10g035580.1;BraCxxg000480.1
GO:0090421	embryonic meristem initiation	3	120	0.544821	0.848274	BraC01g046210.1;BraC02g005010.1;BraC06g004720.1
GO:0009199	ribonucleoside triphosphate metabolic process	17	721	0.545882	0.848274	BraC01g000200.1;BraC01g013580.1;BraC01g042010.1;BraC01g042020.1;BraC02g015450.1;BraC02g028860.1;BraC03g052560.1;BraC03g067470.1;BraC05g011670.1;BraC05g045050.1;BraC06g010770.1;BraC07g009240.1;BraC07g039480.1;BraC07g041420.1;BraC08g005880.1;BraC09g016120.1;BraC09g059040.1
GO:0006289	nucleotide-excision repair	1	33	0.547611	0.848274	BraC07g020430.1
GO:0010020	chloroplast fission	1	33	0.547611	0.848274	BraC05g033460.1
GO:0010082	regulation of root meristem growth	1	33	0.547611	0.848274	BraC06g038730.1
GO:0048826	cotyledon morphogenesis	1	33	0.547611	0.848274	BraC06g004130.1
GO:0098661	inorganic anion transmembrane transport	1	33	0.547611	0.848274	BraC07g025620.1
GO:1902275	regulation of chromatin organization	1	33	0.547611	0.848274	BraC02g009650.1
GO:1903308	regulation of chromatin modification	1	33	0.547611	0.848274	BraC02g009650.1
GO:0006163	purine nucleotide metabolic process	20	850	0.548163	0.848274	BraC01g000200.1;BraC01g013580.1;BraC01g042010.1;BraC01g042020.1;BraC02g015450.1;BraC02g028860.1;BraC03g052560.1;BraC03g067470.1;BraC05g011670.1;BraC05g034580.1;BraC05g045050.1;BraC06g010770.1;BraC07g009240.1;BraC07g018080.1;BraC07g039480.1;BraC07g041420.1;BraC08g005880.1;BraC08g018120.1;BraC09g016120.1;BraC09g059040.1
GO:0015988	energy coupled proton transmembrane transport, against electrochemical gradient	2	77	0.548612	0.848274	BraC01g042020.1;BraC07g039480.1
GO:0015991	ATP hydrolysis coupled proton transport	2	77	0.548612	0.848274	BraC01g042020.1;BraC07g039480.1
GO:0090662	ATP hydrolysis coupled transmembrane transport	2	77	0.548612	0.848274	BraC01g042020.1;BraC07g039480.1
GO:0000303	response to superoxide	3	121	0.550442	0.849913	BraC06g010770.1;BraC07g020690.1;BraC09g060810.1
GO:0000305	response to oxygen radical	3	121	0.550442	0.849913	BraC06g010770.1;BraC07g020690.1;BraC09g060810.1
GO:0009853	photorespiration	9	381	0.552665	0.851493	BraC01g001090.1;BraC01g045460.1;BraC02g027050.1;BraC03g037570.1;BraC04g018000.1;BraC05g044900.1;BraC06g029240.1;BraC07g009240.1;BraC10g004420.1
GO:0034440	lipid oxidation	9	381	0.552665	0.851493	BraC01g047320.1;BraC03g030230.1;BraC03g034340.2;BraC04g003120.1;BraC05g012090.1;BraC07g041420.1;BraC09g065620.1;BraC10g001580.1;BraC10g030270.1
GO:0009141	nucleoside triphosphate metabolic process	17	725	0.555154	0.851493	BraC01g000200.1;BraC01g013580.1;BraC01g042010.1;BraC01g042020.1;BraC02g015450.1;BraC02g028860.1;BraC03g052560.1;BraC03g067470.1;BraC05g011670.1;BraC05g045050.1;BraC06g010770.1;BraC07g009240.1;BraC07g039480.1;BraC07g041420.1;BraC08g005880.1;BraC09g016120.1;BraC09g059040.1
GO:0009620	response to fungus	27	1152	0.555159	0.851493	BraC01g007230.1;BraC01g011360.1;BraC01g041400.1;BraC01g042000.1;BraC02g003580.1;BraC02g021840.1;BraC03g049930.1;BraC03g053390.1;BraC03g069030.1;BraC05g002470.1;BraC05g010330.1;BraC06g050580.1;BraC07g020690.1;BraC07g022820.1;BraC08g005880.1;BraC08g017570.1;BraC08g020740.1;BraC08g036270.1;BraC09g061360.1;BraC09g063010.1;BraC09g065620.1;BraC09g073020.1;BraC09g074350.1;BraC10g001530.1;BraC10g007520.1…
GO:0010218	response to far red light	5	209	0.555304	0.851493	BraC01g023330.1;BraC03g053970.1;BraC06g006330.1;BraC09g059650.1;BraC10g020410.1
GO:0045490	pectin catabolic process	2	78	0.555612	0.851493	BraC01g004690.1;BraC09g069290.1
GO:0044260	cellular macromolecule metabolic process	298	12608	0.555645	0.851493	BraC01g000200.1;BraC01g002370.1;BraC01g003000.1;BraC01g004650.1;BraC01g004680.1;BraC01g004920.1;BraC01g011360.1;BraC01g012760.1;BraC01g017910.1;BraC01g018660.1;BraC01g020420.1;BraC01g024650.1;BraC01g025280.1;BraC01g031630.1;BraC01g033320.1;BraC01g033920.1;BraC01g037650.1;BraC01g038500.1;BraC01g039080.1;BraC01g041190.1;BraC01g041330.1;BraC01g041990.1;BraC01g042000.1;BraC01g042010.1;BraC01g042020.1…
GO:0001934	positive regulation of protein phosphorylation	1	34	0.558362	0.851493	BraC10g025370.1
GO:0009641	shade avoidance	1	34	0.558362	0.851493	BraC04g025680.1
GO:0009901	anther dehiscence	1	34	0.558362	0.851493	BraC09g065620.1
GO:0019430	removal of superoxide radicals	1	34	0.558362	0.851493	BraC06g010770.1
GO:0033674	positive regulation of kinase activity	1	34	0.558362	0.851493	BraC10g025370.1
GO:0045860	positive regulation of protein kinase activity	1	34	0.558362	0.851493	BraC10g025370.1
GO:0071450	cellular response to oxygen radical	1	34	0.558362	0.851493	BraC06g010770.1
GO:0071451	cellular response to superoxide	1	34	0.558362	0.851493	BraC06g010770.1
GO:0098869	cellular oxidant detoxification	1	34	0.558362	0.851493	BraC06g010770.1
GO:1990748	cellular detoxification	1	34	0.558362	0.851493	BraC06g010770.1
GO:0080147	root hair cell development	12	512	0.558569	0.851493	BraC01g037650.1;BraC02g015960.1;BraC02g047140.1;BraC03g043580.1;BraC03g050760.1;BraC05g048400.1;BraC07g009240.1;BraC07g035160.1;BraC07g039070.1;BraC08g035910.1;BraC09g050910.1;BraC10g019840.1
GO:0006355	regulation of transcription, DNA-templated	100	4254	0.559564	0.851493	BraC01g000200.1;BraC01g002370.1;BraC01g004920.1;BraC01g020420.1;BraC01g033320.1;BraC01g047320.1;BraC01g048700.1;BraC02g004710.1;BraC02g005010.1;BraC02g006570.1;BraC02g008810.1;BraC02g009650.1;BraC02g009760.1;BraC02g011060.1;BraC02g021000.1;BraC02g022290.1;BraC02g022740.1;BraC02g028860.1;BraC02g033460.1;BraC02g036270.1;BraC02g037170.1;BraC02g038290.1;BraC03g012960.1;BraC03g021560.1;BraC03g025740.1…
GO:1903506	regulation of nucleic acid-templated transcription	100	4254	0.559564	0.851493	BraC01g000200.1;BraC01g002370.1;BraC01g004920.1;BraC01g020420.1;BraC01g033320.1;BraC01g047320.1;BraC01g048700.1;BraC02g004710.1;BraC02g005010.1;BraC02g006570.1;BraC02g008810.1;BraC02g009650.1;BraC02g009760.1;BraC02g011060.1;BraC02g021000.1;BraC02g022290.1;BraC02g022740.1;BraC02g028860.1;BraC02g033460.1;BraC02g036270.1;BraC02g037170.1;BraC02g038290.1;BraC03g012960.1;BraC03g021560.1;BraC03g025740.1…
GO:2001141	regulation of RNA biosynthetic process	100	4254	0.559564	0.851493	BraC01g000200.1;BraC01g002370.1;BraC01g004920.1;BraC01g020420.1;BraC01g033320.1;BraC01g047320.1;BraC01g048700.1;BraC02g004710.1;BraC02g005010.1;BraC02g006570.1;BraC02g008810.1;BraC02g009650.1;BraC02g009760.1;BraC02g011060.1;BraC02g021000.1;BraC02g022290.1;BraC02g022740.1;BraC02g028860.1;BraC02g033460.1;BraC02g036270.1;BraC02g037170.1;BraC02g038290.1;BraC03g012960.1;BraC03g021560.1;BraC03g025740.1…
GO:0019318	hexose metabolic process	17	728	0.562066	0.854712	BraC03g002870.1;BraC03g027860.1;BraC03g067470.1;BraC04g008430.1;BraC05g011670.1;BraC05g038080.1;BraC06g004720.1;BraC06g010770.1;BraC07g009240.1;BraC07g029070.1;BraC07g037000.1;BraC07g041420.1;BraC08g034890.1;BraC09g004270.1;BraC09g016120.1;BraC09g018040.1;BraC10g024340.1
GO:0009926	auxin polar transport	5	211	0.563773	0.85533	BraC02g018740.1;BraC03g043580.1;BraC07g035160.1;BraC07g039070.1;BraC09g010220.1
GO:0040008	regulation of growth	15	643	0.564005	0.85533	BraC01g037650.1;BraC03g013400.1;BraC03g050760.1;BraC03g053070.2;BraC05g028510.1;BraC05g042240.2;BraC06g013540.1;BraC06g031190.1;BraC06g038730.1;BraC07g015500.1;BraC07g035160.1;BraC07g039070.1;BraC08g028460.1;BraC08g036200.1;BraC10g016900.1
GO:0007127	meiosis I	6	255	0.565549	0.85533	BraC01g017910.1;BraC02g009650.1;BraC05g026590.1;BraC06g030230.1;BraC07g009390.1;BraC07g041290.1
GO:0046185	aldehyde catabolic process	4	168	0.567039	0.85533	BraC01g017640.1;BraC04g003120.1;BraC09g019360.1;BraC09g074350.1
GO:0016143	S-glycoside metabolic process	11	472	0.567084	0.85533	BraC01g000200.1;BraC01g006670.1;BraC01g040520.1;BraC02g003450.1;BraC08g016070.1;BraC08g016080.1;BraC09g059130.1;BraC10g024210.1;BraC10g033760.1;BraC10g035580.1;BraCxxg000480.1
GO:0019757	glycosinolate metabolic process	11	472	0.567084	0.85533	BraC01g000200.1;BraC01g006670.1;BraC01g040520.1;BraC02g003450.1;BraC08g016070.1;BraC08g016080.1;BraC09g059130.1;BraC10g024210.1;BraC10g033760.1;BraC10g035580.1;BraCxxg000480.1
GO:0019760	glucosinolate metabolic process	11	472	0.567084	0.85533	BraC01g000200.1;BraC01g006670.1;BraC01g040520.1;BraC02g003450.1;BraC08g016070.1;BraC08g016080.1;BraC09g059130.1;BraC10g024210.1;BraC10g033760.1;BraC10g035580.1;BraCxxg000480.1
GO:0010075	regulation of meristem growth	9	386	0.568386	0.85533	BraC01g037650.1;BraC03g053070.2;BraC06g013540.1;BraC06g038730.1;BraC07g015500.1;BraC07g035160.1;BraC07g039070.1;BraC08g028460.1;BraC08g036200.1
GO:0000162	tryptophan biosynthetic process	1	35	0.568858	0.85533	BraC04g013340.1
GO:0007602	phototransduction	1	35	0.568858	0.85533	BraC06g006330.1
GO:0009112	nucleobase metabolic process	1	35	0.568858	0.85533	BraC07g025620.1
GO:0009585	red, far-red light phototransduction	1	35	0.568858	0.85533	BraC06g006330.1
GO:0010022	meristem determinacy	1	35	0.568858	0.85533	BraC06g039540.1
GO:0046219	indolalkylamine biosynthetic process	1	35	0.568858	0.85533	BraC04g013340.1
GO:0090068	positive regulation of cell cycle process	1	35	0.568858	0.85533	BraC06g031190.1
GO:2001057	reactive nitrogen species metabolic process	1	35	0.568858	0.85533	BraC03g067150.1
GO:0010468	regulation of gene expression	110	4687	0.569077	0.85533	BraC01g000200.1;BraC01g002370.1;BraC01g004920.1;BraC01g017910.1;BraC01g020420.1;BraC01g033320.1;BraC01g039080.1;BraC01g046210.1;BraC01g047320.1;BraC01g048700.1;BraC02g004710.1;BraC02g005010.1;BraC02g005120.1;BraC02g006570.1;BraC02g008810.1;BraC02g009650.1;BraC02g009760.1;BraC02g011060.1;BraC02g021000.1;BraC02g022290.1;BraC02g022740.1;BraC02g028860.1;BraC02g033460.1;BraC02g036270.1;BraC02g037170.1…
GO:0009845	seed germination	12	516	0.569446	0.85533	BraC01g023330.1;BraC01g039080.1;BraC02g005010.1;BraC02g037170.1;BraC03g030330.1;BraC03g043340.1;BraC03g067470.1;BraC05g016090.1;BraC06g007310.1;BraC08g006760.1;BraC09g060810.1;BraC10g030970.1
GO:0009626	plant-type hypersensitive response	22	946	0.569984	0.855558	BraC01g001090.1;BraC01g003820.1;BraC01g042000.1;BraC02g021840.1;BraC02g028680.1;BraC03g004070.1;BraC03g032010.1;BraC03g053880.1;BraC04g022680.1;BraC04g026670.1;BraC06g040790.1;BraC07g011630.1;BraC07g020690.1;BraC08g017570.1;BraC08g020740.1;BraC08g022590.1;BraC09g025970.1;BraC09g053020.1;BraC10g025370.1;BraC10g026970.1;BraC10g031510.1;BraCxxg012140.1
GO:0035303	regulation of dephosphorylation	7	300	0.571012	0.855936	BraC02g028860.1;BraC03g032010.1;BraC04g026670.1;BraC07g038570.1;BraC08g002390.1;BraC08g020740.1;BraC10g026970.1
GO:0035304	regulation of protein dephosphorylation	7	300	0.571012	0.855936	BraC02g028860.1;BraC03g032010.1;BraC04g026670.1;BraC07g038570.1;BraC08g002390.1;BraC08g020740.1;BraC10g026970.1
GO:0061024	membrane organization	30	1291	0.574646	0.85874	BraC01g003820.1;BraC01g017640.1;BraC01g042000.1;BraC02g021840.1;BraC03g004070.1;BraC03g032010.1;BraC03g037570.1;BraC03g053880.1;BraC03g062000.1;BraC04g022680.1;BraC04g026670.1;BraC05g012090.1;BraC05g032090.1;BraC05g050050.1;BraC06g003280.1;BraC06g018640.1;BraC06g040790.1;BraC07g011630.1;BraC07g020690.1;BraC07g038570.1;BraC08g017570.1;BraC08g020740.1;BraC09g025970.1;BraC09g043680.1;BraC09g060810.1…
GO:0046686	response to cadmium ion	27	1163	0.575354	0.85874	BraC01g000200.1;BraC01g001090.1;BraC01g004920.1;BraC01g013580.1;BraC01g024650.1;BraC01g048660.1;BraC02g015450.1;BraC02g021000.1;BraC03g031960.1;BraC03g050760.1;BraC03g052560.1;BraC03g067470.1;BraC04g026300.1;BraC05g045050.1;BraC06g003280.1;BraC06g009650.1;BraC06g010770.1;BraC07g009240.1;BraC07g035800.1;BraC07g039480.1;BraC08g005880.1;BraC08g036270.1;BraC09g016120.1;BraC09g020570.1;BraC09g059040.1…
GO:0009863	salicylic acid mediated signaling pathway	19	820	0.575719	0.85874	BraC01g003820.1;BraC01g042000.1;BraC02g021840.1;BraC02g028680.1;BraC03g032010.1;BraC03g049930.1;BraC03g064670.1;BraC04g026670.1;BraC05g002470.1;BraC06g008380.1;BraC06g050580.1;BraC07g020690.1;BraC07g021950.1;BraC08g017570.1;BraC08g020740.1;BraC09g060810.1;BraC10g026970.1;BraC10g031510.1;BraCxxg012140.1
GO:0080135	regulation of cellular response to stress	21	906	0.575878	0.85874	BraC01g003820.1;BraC01g042000.1;BraC02g008810.1;BraC02g021840.1;BraC03g004070.1;BraC03g032010.1;BraC03g053880.1;BraC04g022680.1;BraC04g026670.1;BraC04g033540.1;BraC06g010770.1;BraC06g040790.1;BraC07g011630.1;BraC07g020690.1;BraC08g017570.1;BraC08g020740.1;BraC09g025970.1;BraC10g025370.1;BraC10g026970.1;BraC10g031510.1;BraCxxg012140.1
GO:0034050	host programmed cell death induced by symbiont	22	949	0.576021	0.85874	BraC01g001090.1;BraC01g003820.1;BraC01g042000.1;BraC02g021840.1;BraC02g028680.1;BraC03g004070.1;BraC03g032010.1;BraC03g053880.1;BraC04g022680.1;BraC04g026670.1;BraC06g040790.1;BraC07g011630.1;BraC07g020690.1;BraC08g017570.1;BraC08g020740.1;BraC08g022590.1;BraC09g025970.1;BraC09g053020.1;BraC10g025370.1;BraC10g026970.1;BraC10g031510.1;BraCxxg012140.1
GO:0016106	sesquiterpenoid biosynthetic process	2	81	0.576146	0.85874	BraC03g049930.1;BraC07g041440.1
GO:1901616	organic hydroxy compound catabolic process	2	81	0.576146	0.85874	BraC01g023790.1;BraC09g060630.1
GO:0010154	fruit development	35	1506	0.576697	0.85874	BraC01g012220.1;BraC01g017640.1;BraC01g031630.1;BraC01g046210.1;BraC02g005010.1;BraC02g015450.1;BraC02g023300.1;BraC03g006080.1;BraC03g026000.1;BraC03g052460.1;BraC03g059650.1;BraC03g062000.1;BraC03g067470.1;BraC04g026850.1;BraC04g028070.1;BraC05g000700.1;BraC05g008570.1;BraC05g010490.1;BraC05g012090.1;BraC05g020960.1;BraC05g033460.1;BraC05g050050.1;BraC06g004130.1;BraC06g004720.1;BraC06g049900.1…
GO:0009126	purine nucleoside monophosphate metabolic process	17	735	0.578046	0.85874	BraC01g000200.1;BraC01g013580.1;BraC01g042010.1;BraC01g042020.1;BraC02g015450.1;BraC02g028860.1;BraC03g052560.1;BraC03g067470.1;BraC05g011670.1;BraC05g045050.1;BraC06g010770.1;BraC07g009240.1;BraC07g039480.1;BraC07g041420.1;BraC08g005880.1;BraC09g016120.1;BraC09g059040.1
GO:0009167	purine ribonucleoside monophosphate metabolic process	17	735	0.578046	0.85874	BraC01g000200.1;BraC01g013580.1;BraC01g042010.1;BraC01g042020.1;BraC02g015450.1;BraC02g028860.1;BraC03g052560.1;BraC03g067470.1;BraC05g011670.1;BraC05g045050.1;BraC06g010770.1;BraC07g009240.1;BraC07g039480.1;BraC07g041420.1;BraC08g005880.1;BraC09g016120.1;BraC09g059040.1
GO:0000478	endonucleolytic cleavage involved in rRNA processing	1	36	0.579105	0.85874	BraC06g004130.1
GO:0006357	regulation of transcription from RNA polymerase II promoter	1	36	0.579105	0.85874	BraC09g001370.1
GO:0030042	actin filament depolymerization	1	36	0.579105	0.85874	BraC07g039480.1
GO:0043572	plastid fission	1	36	0.579105	0.85874	BraC05g033460.1
GO:0090502	RNA phosphodiester bond hydrolysis, endonucleolytic	1	36	0.579105	0.85874	BraC06g004130.1
GO:2000652	regulation of secondary cell wall biogenesis	1	36	0.579105	0.85874	BraC09g041900.1
GO:0051252	regulation of RNA metabolic process	100	4275	0.580961	0.859536	BraC01g000200.1;BraC01g002370.1;BraC01g004920.1;BraC01g020420.1;BraC01g033320.1;BraC01g047320.1;BraC01g048700.1;BraC02g004710.1;BraC02g005010.1;BraC02g006570.1;BraC02g008810.1;BraC02g009650.1;BraC02g009760.1;BraC02g011060.1;BraC02g021000.1;BraC02g022290.1;BraC02g022740.1;BraC02g028860.1;BraC02g033460.1;BraC02g036270.1;BraC02g037170.1;BraC02g038290.1;BraC03g012960.1;BraC03g021560.1;BraC03g025740.1…
GO:0043549	regulation of kinase activity	4	171	0.581035	0.859536	BraC03g039340.1;BraC09g050650.1;BraC09g058400.1;BraC10g025370.1
GO:0045859	regulation of protein kinase activity	4	171	0.581035	0.859536	BraC03g039340.1;BraC09g050650.1;BraC09g058400.1;BraC10g025370.1
GO:0099402	plant organ development	72	3086	0.581199	0.859536	BraC01g000200.1;BraC01g003820.1;BraC01g004920.1;BraC01g017640.1;BraC01g017910.1;BraC01g037650.1;BraC01g039080.1;BraC01g046210.1;BraC01g047320.1;BraC02g005010.1;BraC02g015960.1;BraC02g018740.1;BraC02g028860.1;BraC02g036500.1;BraC02g038290.1;BraC02g043870.1;BraC02g045780.1;BraC02g047140.1;BraC03g018430.1;BraC03g021560.1;BraC03g025740.1;BraC03g043340.1;BraC03g043580.1;BraC03g050760.1;BraC03g052220.1…
GO:0009787	regulation of abscisic acid-activated signaling pathway	3	127	0.583292	0.860983	BraC05g042240.2;BraC06g003280.1;BraC09g060810.1
GO:0006972	hyperosmotic response	15	651	0.583347	0.860983	BraC01g003820.1;BraC03g052560.1;BraC03g053840.1;BraC03g053880.1;BraC03g067470.1;BraC06g039540.1;BraC06g049900.1;BraC07g009240.1;BraC07g037550.1;BraC07g041440.1;BraC08g005880.1;BraC08g016070.1;BraC08g016080.1;BraC09g059040.1;BraC09g059130.1
GO:0016071	mRNA metabolic process	15	651	0.583347	0.860983	BraC01g031630.1;BraC02g005010.1;BraC02g028680.1;BraC03g053680.1;BraC03g059100.1;BraC03g059210.1;BraC04g021120.1;BraC05g032090.1;BraC05g049790.1;BraC09g016640.1;BraC09g028690.1;BraC09g057530.1;BraC10g017050.1;BraC10g026100.1;BraC10g033760.1
GO:0046700	heterocycle catabolic process	14	608	0.583917	0.86124	BraC01g037850.1;BraC03g037570.1;BraC03g043340.1;BraC03g053680.1;BraC03g057290.1;BraC06g010770.1;BraC08g005880.1;BraC08g010680.1;BraC08g017570.1;BraC09g003280.1;BraC09g019360.1;BraC09g063010.1;BraC10g026100.1;BraC10g033760.1
GO:0071446	cellular response to salicylic acid stimulus	19	824	0.584302	0.86124	BraC01g003820.1;BraC01g042000.1;BraC02g021840.1;BraC02g028680.1;BraC03g032010.1;BraC03g049930.1;BraC03g064670.1;BraC04g026670.1;BraC05g002470.1;BraC06g008380.1;BraC06g050580.1;BraC07g020690.1;BraC07g021950.1;BraC08g017570.1;BraC08g020740.1;BraC09g060810.1;BraC10g026970.1;BraC10g031510.1;BraCxxg012140.1
GO:0009135	purine nucleoside diphosphate metabolic process	13	566	0.587203	0.861425	BraC01g000200.1;BraC01g013580.1;BraC01g042010.1;BraC02g015450.1;BraC03g052560.1;BraC03g067470.1;BraC05g011670.1;BraC06g010770.1;BraC07g009240.1;BraC07g041420.1;BraC08g005880.1;BraC09g016120.1;BraC09g059040.1
GO:0009179	purine ribonucleoside diphosphate metabolic process	13	566	0.587203	0.861425	BraC01g000200.1;BraC01g013580.1;BraC01g042010.1;BraC02g015450.1;BraC03g052560.1;BraC03g067470.1;BraC05g011670.1;BraC06g010770.1;BraC07g009240.1;BraC07g041420.1;BraC08g005880.1;BraC09g016120.1;BraC09g059040.1
GO:0009185	ribonucleoside diphosphate metabolic process	13	566	0.587203	0.861425	BraC01g000200.1;BraC01g013580.1;BraC01g042010.1;BraC02g015450.1;BraC03g052560.1;BraC03g067470.1;BraC05g011670.1;BraC06g010770.1;BraC07g009240.1;BraC07g041420.1;BraC08g005880.1;BraC09g016120.1;BraC09g059040.1
GO:0046031	ADP metabolic process	13	566	0.587203	0.861425	BraC01g000200.1;BraC01g013580.1;BraC01g042010.1;BraC02g015450.1;BraC03g052560.1;BraC03g067470.1;BraC05g011670.1;BraC06g010770.1;BraC07g009240.1;BraC07g041420.1;BraC08g005880.1;BraC09g016120.1;BraC09g059040.1
GO:0009791	post-embryonic development	103	4410	0.588674	0.861425	BraC01g003820.1;BraC01g004680.1;BraC01g012220.1;BraC01g017640.1;BraC01g017910.1;BraC01g023330.1;BraC01g031630.1;BraC01g037650.1;BraC01g038410.1;BraC01g039080.1;BraC01g041190.1;BraC01g045460.1;BraC01g046210.1;BraC02g005010.1;BraC02g015450.1;BraC02g022740.1;BraC02g023300.1;BraC02g036500.1;BraC02g037170.1;BraC02g038290.1;BraC02g045780.1;BraC03g000120.1;BraC03g006080.1;BraC03g008360.1;BraC03g018430.1…
GO:0007140	male meiosis	1	37	0.589109	0.861425	BraC06g030230.1
GO:0009583	detection of light stimulus	1	37	0.589109	0.861425	BraC06g006330.1
GO:0009956	radial pattern formation	1	37	0.589109	0.861425	BraC09g001370.1
GO:0034250	positive regulation of cellular amide metabolic process	1	37	0.589109	0.861425	BraCxxg012140.1
GO:0042327	positive regulation of phosphorylation	1	37	0.589109	0.861425	BraC10g025370.1
GO:0045727	positive regulation of translation	1	37	0.589109	0.861425	BraCxxg012140.1
GO:1900376	regulation of secondary metabolite biosynthetic process	1	37	0.589109	0.861425	BraC09g027820.1
GO:0007033	vacuole organization	3	129	0.593897	0.867852	BraC01g004680.1;BraC03g052160.1;BraC07g039070.1
GO:0009725	response to hormone	83	3569	0.598018	0.869804	BraC01g000200.1;BraC01g003820.1;BraC01g011360.1;BraC01g012470.1;BraC01g031760.1;BraC01g039080.1;BraC01g042000.1;BraC01g047320.1;BraC02g003580.1;BraC02g009650.1;BraC02g018740.1;BraC02g021000.1;BraC02g021840.1;BraC02g022740.1;BraC02g022840.1;BraC02g023300.1;BraC02g033460.1;BraC02g037170.1;BraC02g040760.1;BraC03g018430.1;BraC03g020300.1;BraC03g030330.1;BraC03g032010.1;BraC03g043340.1;BraC03g043580.1…
GO:0000469	cleavage involved in rRNA processing	1	38	0.598875	0.869804	BraC06g004130.1
GO:0010562	positive regulation of phosphorus metabolic process	1	38	0.598875	0.869804	BraC10g025370.1
GO:0015749	monosaccharide transport	1	38	0.598875	0.869804	BraC01g012470.1
GO:0034605	cellular response to heat	1	38	0.598875	0.869804	BraC01g023330.1
GO:0045937	positive regulation of phosphate metabolic process	1	38	0.598875	0.869804	BraC10g025370.1
GO:0071166	ribonucleoprotein complex localization	3	130	0.599134	0.869804	BraC02g005010.1;BraC09g016640.1;BraC10g034250.1
GO:0071426	ribonucleoprotein complex export from nucleus	3	130	0.599134	0.869804	BraC02g005010.1;BraC09g016640.1;BraC10g034250.1
GO:0010556	regulation of macromolecule biosynthetic process	108	4633	0.599172	0.869804	BraC01g000200.1;BraC01g002370.1;BraC01g004920.1;BraC01g017910.1;BraC01g020420.1;BraC01g033320.1;BraC01g039080.1;BraC01g047320.1;BraC01g048700.1;BraC02g004710.1;BraC02g005010.1;BraC02g006570.1;BraC02g008810.1;BraC02g009650.1;BraC02g009760.1;BraC02g011060.1;BraC02g021000.1;BraC02g022290.1;BraC02g022740.1;BraC02g028860.1;BraC02g033460.1;BraC02g036270.1;BraC02g037170.1;BraC02g038290.1;BraC03g012960.1…
GO:2000112	regulation of cellular macromolecule biosynthetic process	108	4633	0.599172	0.869804	BraC01g000200.1;BraC01g002370.1;BraC01g004920.1;BraC01g017910.1;BraC01g020420.1;BraC01g033320.1;BraC01g039080.1;BraC01g047320.1;BraC01g048700.1;BraC02g004710.1;BraC02g005010.1;BraC02g006570.1;BraC02g008810.1;BraC02g009650.1;BraC02g009760.1;BraC02g011060.1;BraC02g021000.1;BraC02g022290.1;BraC02g022740.1;BraC02g028860.1;BraC02g033460.1;BraC02g036270.1;BraC02g037170.1;BraC02g038290.1;BraC03g012960.1…
GO:0034654	nucleobase-containing compound biosynthetic process	124	5314	0.600805	0.87042	BraC01g000200.1;BraC01g002370.1;BraC01g004920.1;BraC01g020420.1;BraC01g033320.1;BraC01g039080.1;BraC01g041990.1;BraC01g042000.1;BraC01g042010.1;BraC01g042020.1;BraC01g047320.1;BraC01g048700.1;BraC02g004710.1;BraC02g005010.1;BraC02g006570.1;BraC02g008810.1;BraC02g009650.1;BraC02g009760.1;BraC02g011060.1;BraC02g021000.1;BraC02g022290.1;BraC02g022740.1;BraC02g022840.1;BraC02g028860.1;BraC02g033460.1…
GO:0006635	fatty acid beta-oxidation	8	353	0.601937	0.87042	BraC01g047320.1;BraC03g030230.1;BraC03g034340.2;BraC04g003120.1;BraC05g012090.1;BraC07g041420.1;BraC10g001580.1;BraC10g030270.1
GO:0007623	circadian rhythm	8	353	0.601937	0.87042	BraC01g001090.1;BraC02g022740.1;BraC03g042140.1;BraC04g025680.1;BraC05g028920.1;BraC06g006330.1;BraC09g001850.1;BraC10g020410.1
GO:0048511	rhythmic process	8	353	0.601937	0.87042	BraC01g001090.1;BraC02g022740.1;BraC03g042140.1;BraC04g025680.1;BraC05g028920.1;BraC06g006330.1;BraC09g001850.1;BraC10g020410.1
GO:0032502	developmental process	189	8069	0.601999	0.87042	BraC01g000200.1;BraC01g003000.1;BraC01g003820.1;BraC01g004650.1;BraC01g004680.1;BraC01g004920.1;BraC01g007230.1;BraC01g012220.1;BraC01g017640.1;BraC01g017910.1;BraC01g020420.1;BraC01g023330.1;BraC01g024650.1;BraC01g031630.1;BraC01g037650.1;BraC01g038410.1;BraC01g039080.1;BraC01g041190.1;BraC01g042110.1;BraC01g045460.1;BraC01g046210.1;BraC01g047320.1;BraC01g048350.1;BraC01g048660.1;BraC01g048700.1…
GO:0044419	interspecies interaction between organisms	7	309	0.602183	0.87042	BraC01g046210.1;BraC02g004710.1;BraC03g037320.1;BraC03g050760.1;BraC09g061360.1;BraC10g003670.1;BraC10g026970.1
GO:0010017	red or far-red light signaling pathway	2	85	0.602432	0.87042	BraC06g006330.1;BraC10g020410.1
GO:0016226	iron-sulfur cluster assembly	4	176	0.603774	0.87042	BraC01g017640.1;BraC03g056740.1;BraC03g062000.1;BraC05g050050.1
GO:0031163	metallo-sulfur cluster assembly	4	176	0.603774	0.87042	BraC01g017640.1;BraC03g056740.1;BraC03g062000.1;BraC05g050050.1
GO:0048582	positive regulation of post-embryonic development	3	131	0.604326	0.87042	BraC01g023330.1;BraC03g067470.1;BraC09g057530.1
GO:1901419	regulation of response to alcohol	3	131	0.604326	0.87042	BraC05g042240.2;BraC06g003280.1;BraC09g060810.1
GO:0060918	auxin transport	5	221	0.604841	0.87042	BraC02g018740.1;BraC03g043580.1;BraC07g035160.1;BraC07g039070.1;BraC09g010220.1
GO:0007010	cytoskeleton organization	24	1050	0.604921	0.87042	BraC01g017910.1;BraC02g004710.1;BraC02g047140.1;BraC03g018430.1;BraC03g027860.1;BraC03g050760.1;BraC03g067470.1;BraC04g001250.1;BraC04g026850.1;BraC05g010230.1;BraC05g010490.1;BraC05g011070.1;BraC05g011630.1;BraC06g004720.1;BraC06g013540.1;BraC07g039480.1;BraC09g016530.1;BraC09g038660.1;BraC09g039600.1;BraC09g043020.1;BraC09g050910.1;BraC10g002620.1;BraC10g024340.1;BraCxxg009680.1
GO:0010026	trichome differentiation	8	354	0.605116	0.87042	BraC03g018430.1;BraC04g016160.1;BraC04g026850.1;BraC05g010230.1;BraC05g010490.1;BraC05g011070.1;BraC09g027820.1;BraC09g039600.1
GO:0009793	embryo development ending in seed dormancy	26	1137	0.606163	0.871014	BraC01g012220.1;BraC01g017640.1;BraC01g031630.1;BraC01g046210.1;BraC02g005010.1;BraC03g006080.1;BraC03g026000.1;BraC03g052460.1;BraC03g062000.1;BraC04g026850.1;BraC04g028070.1;BraC05g010490.1;BraC05g012090.1;BraC05g020960.1;BraC05g033460.1;BraC05g050050.1;BraC06g004130.1;BraC06g004720.1;BraC07g009240.1;BraC08g015780.1;BraC09g003400.1;BraC09g016530.1;BraC09g016640.1;BraC09g039600.1;BraC09g053020.1…
GO:0034660	ncRNA metabolic process	17	748	0.60711	0.871014	BraC01g000200.1;BraC02g028860.1;BraC03g039530.1;BraC03g062000.1;BraC05g016090.1;BraC05g037450.1;BraC05g050050.1;BraC06g003280.1;BraC06g004130.1;BraC07g009390.1;BraC07g038570.1;BraC08g002390.1;BraC08g006760.1;BraC08g017610.1;BraC09g016640.1;BraC09g043680.1;BraC10g027730.1
GO:0001932	regulation of protein phosphorylation	4	177	0.608231	0.871014	BraC03g039340.1;BraC09g050650.1;BraC09g058400.1;BraC10g025370.1
GO:0009625	response to insect	4	177	0.608231	0.871014	BraC02g021840.1;BraC07g021950.1;BraC08g017570.1;BraC08g020740.1
GO:0032269	negative regulation of cellular protein metabolic process	10	443	0.608244	0.871014	BraC01g011360.1;BraC02g004710.1;BraC02g005010.1;BraC03g039340.1;BraC03g061850.1;BraC06g006330.1;BraC08g012730.1;BraC09g016120.1;BraC09g016640.1;BraC09g050650.1
GO:0010099	regulation of photomorphogenesis	1	39	0.608409	0.871014	BraC04g025680.1
GO:0010380	regulation of chlorophyll biosynthetic process	1	39	0.608409	0.871014	BraC01g023330.1
GO:0071901	negative regulation of protein serine/threonine kinase activity	2	86	0.608808	0.871014	BraC03g039340.1;BraC09g050650.1
GO:0009719	response to endogenous stimulus	94	4048	0.609338	0.871014	BraC01g000200.1;BraC01g003820.1;BraC01g007230.1;BraC01g011360.1;BraC01g012470.1;BraC01g031760.1;BraC01g039080.1;BraC01g041400.1;BraC01g042000.1;BraC01g047320.1;BraC02g003580.1;BraC02g009650.1;BraC02g009740.1;BraC02g018740.1;BraC02g021000.1;BraC02g021840.1;BraC02g022740.1;BraC02g022840.1;BraC02g023300.1;BraC02g033460.1;BraC02g037170.1;BraC02g040760.1;BraC02g048240.1;BraC03g018430.1;BraC03g020300.1…
GO:0008361	regulation of cell size	3	132	0.609473	0.871014	BraC03g043580.1;BraC07g035160.1;BraC07g039070.1
GO:0031326	regulation of cellular biosynthetic process	110	4732	0.612628	0.873441	BraC01g000200.1;BraC01g002370.1;BraC01g004920.1;BraC01g017910.1;BraC01g020420.1;BraC01g023330.1;BraC01g033320.1;BraC01g039080.1;BraC01g047320.1;BraC01g048700.1;BraC02g004710.1;BraC02g005010.1;BraC02g006570.1;BraC02g008810.1;BraC02g009650.1;BraC02g009760.1;BraC02g011060.1;BraC02g021000.1;BraC02g022290.1;BraC02g022740.1;BraC02g028860.1;BraC02g033460.1;BraC02g036270.1;BraC02g037170.1;BraC02g038290.1…
GO:0006261	DNA-dependent DNA replication	10	445	0.613896	0.873441	BraC01g017910.1;BraC03g013400.1;BraC03g021560.1;BraC03g039340.1;BraC03g058800.1;BraC05g026590.1;BraC05g028510.1;BraC09g050650.1;BraC10g016040.1;BraC10g016900.1
GO:0051248	negative regulation of protein metabolic process	10	445	0.613896	0.873441	BraC01g011360.1;BraC02g004710.1;BraC02g005010.1;BraC03g039340.1;BraC03g061850.1;BraC06g006330.1;BraC08g012730.1;BraC09g016120.1;BraC09g016640.1;BraC09g050650.1
GO:0006469	negative regulation of protein kinase activity	2	87	0.615106	0.873441	BraC03g039340.1;BraC09g050650.1
GO:0010093	specification of floral organ identity	2	87	0.615106	0.873441	BraC03g059650.1;BraC03g064920.1
GO:0033673	negative regulation of kinase activity	2	87	0.615106	0.873441	BraC03g039340.1;BraC09g050650.1
GO:0009914	hormone transport	5	224	0.616722	0.873441	BraC02g018740.1;BraC03g043580.1;BraC07g035160.1;BraC07g039070.1;BraC09g010220.1
GO:0019220	regulation of phosphate metabolic process	11	490	0.616724	0.873441	BraC02g028860.1;BraC03g032010.1;BraC03g039340.1;BraC04g026670.1;BraC07g038570.1;BraC08g002390.1;BraC08g020740.1;BraC09g050650.1;BraC09g058400.1;BraC10g025370.1;BraC10g026970.1
GO:0080134	regulation of response to stress	30	1316	0.617224	0.873441	BraC01g003820.1;BraC01g012470.1;BraC01g042000.1;BraC01g046210.1;BraC02g008810.1;BraC02g021840.1;BraC03g004070.1;BraC03g032010.1;BraC03g053880.1;BraC03g064670.1;BraC04g022680.1;BraC04g026670.1;BraC04g033540.1;BraC05g002470.1;BraC05g012090.1;BraC06g008380.1;BraC06g010770.1;BraC06g017160.1;BraC06g040790.1;BraC07g011630.1;BraC07g020690.1;BraC08g017570.1;BraC08g020740.1;BraC09g025970.1;BraC09g057960.1…
GO:0009132	nucleoside diphosphate metabolic process	13	578	0.617398	0.873441	BraC01g000200.1;BraC01g013580.1;BraC01g042010.1;BraC02g015450.1;BraC03g052560.1;BraC03g067470.1;BraC05g011670.1;BraC06g010770.1;BraC07g009240.1;BraC07g041420.1;BraC08g005880.1;BraC09g016120.1;BraC09g059040.1
GO:0009966	regulation of signal transduction	8	358	0.617698	0.873441	BraC02g028680.1;BraC05g042240.2;BraC06g003280.1;BraC06g029240.1;BraC07g021950.1;BraC08g020740.1;BraC09g060810.1;BraC10g025370.1
GO:0032508	DNA duplex unwinding	1	40	0.617718	0.873441	BraC03g058800.1
GO:0042214	terpene metabolic process	1	40	0.617718	0.873441	BraC01g038410.1
GO:0070417	cellular response to cold	1	40	0.617718	0.873441	BraC03g043340.1
GO:1901701	cellular response to oxygen-containing compound	47	2048	0.618006	0.873441	BraC01g003820.1;BraC01g039080.1;BraC01g042000.1;BraC01g047320.1;BraC02g005010.1;BraC02g018740.1;BraC02g021840.1;BraC02g023300.1;BraC02g028680.1;BraC03g012340.1;BraC03g020300.1;BraC03g030330.1;BraC03g032010.1;BraC03g043340.1;BraC03g049930.1;BraC03g050760.1;BraC03g053880.1;BraC03g064670.1;BraC03g067150.1;BraC03g067470.1;BraC04g012010.2;BraC04g026670.1;BraC05g002470.1;BraC05g042240.2;BraC05g044550.1…
GO:0048528	post-embryonic root development	7	314	0.618982	0.873441	BraC01g003820.1;BraC01g017910.1;BraC02g036500.1;BraC03g018430.1;BraC04g001950.1;BraC06g047240.1;BraC06g049900.1
GO:0051174	regulation of phosphorus metabolic process	11	491	0.619399	0.873441	BraC02g028860.1;BraC03g032010.1;BraC03g039340.1;BraC04g026670.1;BraC07g038570.1;BraC08g002390.1;BraC08g020740.1;BraC09g050650.1;BraC09g058400.1;BraC10g025370.1;BraC10g026970.1
GO:0006405	RNA export from nucleus	3	134	0.619633	0.873441	BraC02g005010.1;BraC09g016640.1;BraC10g034250.1
GO:0009595	detection of biotic stimulus	6	270	0.62111	0.873441	BraC01g042000.1;BraC02g021840.1;BraC08g017570.1;BraC08g020740.1;BraC10g026970.1;BraC10g030090.1
GO:0051645	Golgi localization	2	88	0.621326	0.873441	BraC03g017250.1;BraC05g029870.1
GO:0060151	peroxisome localization	2	88	0.621326	0.873441	BraC03g017250.1;BraC05g029870.1
GO:0033036	macromolecule localization	71	3079	0.622031	0.873441	BraC01g003820.1;BraC01g013580.1;BraC01g015930.1;BraC01g042000.1;BraC01g048660.1;BraC02g004710.1;BraC02g005010.1;BraC02g021840.1;BraC03g000420.1;BraC03g004070.1;BraC03g006730.1;BraC03g022960.1;BraC03g030230.1;BraC03g032010.1;BraC03g034340.2;BraC03g053390.1;BraC03g053880.1;BraC03g057100.1;BraC03g061630.1;BraC03g064670.1;BraC03g069030.1;BraC04g006240.1;BraC04g008430.1;BraC04g022680.1;BraC04g026300.1…
GO:0019395	fatty acid oxidation	8	360	0.623909	0.873441	BraC01g047320.1;BraC03g030230.1;BraC03g034340.2;BraC04g003120.1;BraC05g012090.1;BraC07g041420.1;BraC10g001580.1;BraC10g030270.1
GO:0006403	RNA localization	3	135	0.624645	0.873441	BraC02g005010.1;BraC09g016640.1;BraC10g034250.1
GO:0048508	embryonic meristem development	3	135	0.624645	0.873441	BraC01g046210.1;BraC02g005010.1;BraC06g004720.1
GO:0050657	nucleic acid transport	3	135	0.624645	0.873441	BraC02g005010.1;BraC09g016640.1;BraC10g034250.1
GO:0050658	RNA transport	3	135	0.624645	0.873441	BraC02g005010.1;BraC09g016640.1;BraC10g034250.1
GO:0051236	establishment of RNA localization	3	135	0.624645	0.873441	BraC02g005010.1;BraC09g016640.1;BraC10g034250.1
GO:0010207	photosystem II assembly	6	271	0.624668	0.873441	BraC01g000200.1;BraC01g042020.1;BraC02g028860.1;BraC06g003280.1;BraC07g038570.1;BraC08g002390.1
GO:0016567	protein ubiquitination	15	669	0.625525	0.873441	BraC02g005010.1;BraC03g000440.1;BraC03g013400.1;BraC04g001950.1;BraC04g005630.1;BraC04g025680.1;BraC04g033980.1;BraC05g011670.1;BraC06g002030.1;BraC06g007310.1;BraC07g016250.1;BraC09g016640.1;BraC09g043040.1;BraC10g010080.1;BraC10g020410.1
GO:0006818	hydrogen transport	7	316	0.625593	0.873441	BraC01g042010.1;BraC01g042020.1;BraC02g028860.1;BraC07g039480.1;BraC09g010220.1;BraC09g059650.1;BraC09g073330.1
GO:0015992	proton transport	7	316	0.625593	0.873441	BraC01g042010.1;BraC01g042020.1;BraC02g028860.1;BraC07g039480.1;BraC09g010220.1;BraC09g059650.1;BraC09g073330.1
GO:0006801	superoxide metabolic process	1	41	0.626805	0.873441	BraC06g010770.1
GO:0009785	blue light signaling pathway	1	41	0.626805	0.873441	BraC09g060810.1
GO:0030522	intracellular receptor signaling pathway	1	41	0.626805	0.873441	BraC09g060810.1
GO:0032392	DNA geometric change	1	41	0.626805	0.873441	BraC03g058800.1
GO:0048645	organ formation	1	41	0.626805	0.873441	BraC02g027490.1
GO:0051347	positive regulation of transferase activity	1	41	0.626805	0.873441	BraC10g025370.1
GO:1901463	regulation of tetrapyrrole biosynthetic process	1	41	0.626805	0.873441	BraC01g023330.1
GO:0023051	regulation of signaling	8	361	0.626995	0.873441	BraC02g028680.1;BraC05g042240.2;BraC06g003280.1;BraC06g029240.1;BraC07g021950.1;BraC08g020740.1;BraC09g060810.1;BraC10g025370.1
GO:0000278	mitotic cell cycle	19	845	0.628187	0.87455	BraC01g017910.1;BraC02g004710.1;BraC02g005010.1;BraC02g006570.1;BraC02g011060.1;BraC02g021840.1;BraC02g047140.1;BraC03g021560.1;BraC03g039530.1;BraC03g044080.1;BraC05g010230.1;BraC06g013540.1;BraC06g038730.1;BraC09g052030.1;BraC09g060810.1;BraC10g002620.1;BraC10g020410.1;BraC10g024340.1;BraCxxg009680.1
GO:0010090	trichome morphogenesis	7	318	0.632139	0.879497	BraC03g018430.1;BraC04g016160.1;BraC04g026850.1;BraC05g010230.1;BraC05g010490.1;BraC05g011070.1;BraC09g039600.1
GO:0042743	hydrogen peroxide metabolic process	17	760	0.63314	0.879774	BraC01g004680.1;BraC01g042000.1;BraC02g009740.1;BraC02g021840.1;BraC03g008360.1;BraC03g032010.1;BraC03g045600.1;BraC04g026670.1;BraC05g002470.1;BraC06g046400.1;BraC08g003080.1;BraC08g005880.1;BraC08g017570.1;BraC08g020740.1;BraC09g041900.1;BraC10g004350.1;BraC10g026970.1
GO:0001933	negative regulation of protein phosphorylation	2	90	0.633533	0.879774	BraC03g039340.1;BraC09g050650.1
GO:0051646	mitochondrion localization	2	90	0.633533	0.879774	BraC03g017250.1;BraC05g029870.1
GO:0035266	meristem growth	9	408	0.634481	0.879788	BraC01g037650.1;BraC03g053070.2;BraC06g013540.1;BraC06g038730.1;BraC07g015500.1;BraC07g035160.1;BraC07g039070.1;BraC08g028460.1;BraC08g036200.1
GO:0022402	cell cycle process	26	1153	0.634587	0.879788	BraC01g017910.1;BraC02g004710.1;BraC02g005010.1;BraC02g006570.1;BraC02g009650.1;BraC02g011060.1;BraC02g021840.1;BraC02g047140.1;BraC03g013400.1;BraC03g039340.1;BraC03g044080.1;BraC05g026590.1;BraC05g028510.1;BraC06g013540.1;BraC06g030230.1;BraC06g031190.1;BraC07g009390.1;BraC07g041290.1;BraC08g015780.1;BraC09g043020.1;BraC09g050650.1;BraC09g052030.1;BraC10g002620.1;BraC10g016900.1;BraC10g024340.1…
GO:0006825	copper ion transport	1	42	0.635676	0.879788	BraC04g022680.1
GO:0010449	root meristem growth	1	42	0.635676	0.879788	BraC06g038730.1
GO:1903338	regulation of cell wall organization or biogenesis	1	42	0.635676	0.879788	BraC09g041900.1
GO:0000281	mitotic cytokinesis	10	453	0.636087	0.879788	BraC01g017910.1;BraC02g004710.1;BraC02g011060.1;BraC02g021840.1;BraC02g047140.1;BraC06g013540.1;BraC09g052030.1;BraC10g002620.1;BraC10g024340.1;BraCxxg009680.1
GO:0048316	seed development	33	1458	0.637114	0.879788	BraC01g012220.1;BraC01g017640.1;BraC01g031630.1;BraC01g046210.1;BraC02g005010.1;BraC02g015450.1;BraC02g023300.1;BraC03g006080.1;BraC03g026000.1;BraC03g052460.1;BraC03g059650.1;BraC03g062000.1;BraC04g026850.1;BraC04g028070.1;BraC05g000700.1;BraC05g008570.1;BraC05g010490.1;BraC05g012090.1;BraC05g020960.1;BraC05g033460.1;BraC05g050050.1;BraC06g004130.1;BraC06g004720.1;BraC07g009240.1;BraC07g041440.1…
GO:0006569	tryptophan catabolic process	4	184	0.638557	0.879788	BraC03g037570.1;BraC06g010770.1;BraC08g010680.1;BraC08g017570.1
GO:0046218	indolalkylamine catabolic process	4	184	0.638557	0.879788	BraC03g037570.1;BraC06g010770.1;BraC08g010680.1;BraC08g017570.1
GO:0048527	lateral root development	6	275	0.638706	0.879788	BraC01g003820.1;BraC02g036500.1;BraC03g018430.1;BraC04g001950.1;BraC06g047240.1;BraC06g049900.1
GO:0009687	abscisic acid metabolic process	2	91	0.63952	0.879788	BraC03g049930.1;BraC07g041440.1
GO:0032270	positive regulation of cellular protein metabolic process	2	91	0.63952	0.879788	BraC10g025370.1;BraCxxg012140.1
GO:0042326	negative regulation of phosphorylation	2	91	0.63952	0.879788	BraC03g039340.1;BraC09g050650.1
GO:0043288	apocarotenoid metabolic process	2	91	0.63952	0.879788	BraC03g049930.1;BraC07g041440.1
GO:1902644	tertiary alcohol metabolic process	2	91	0.63952	0.879788	BraC03g049930.1;BraC07g041440.1
GO:0000910	cytokinesis	11	499	0.640463	0.880536	BraC01g017910.1;BraC02g004710.1;BraC02g011060.1;BraC02g021840.1;BraC02g047140.1;BraC06g013540.1;BraC09g043020.1;BraC09g052030.1;BraC10g002620.1;BraC10g024340.1;BraCxxg009680.1
GO:0051338	regulation of transferase activity	4	185	0.642762	0.883114	BraC03g039340.1;BraC09g050650.1;BraC09g058400.1;BraC10g025370.1
GO:0061640	cytoskeleton-dependent cytokinesis	10	456	0.644232	0.883114	BraC01g017910.1;BraC02g004710.1;BraC02g011060.1;BraC02g021840.1;BraC02g047140.1;BraC06g013540.1;BraC09g052030.1;BraC10g002620.1;BraC10g024340.1;BraCxxg009680.1
GO:0009831	plant-type cell wall modification involved in multidimensional cell growth	1	43	0.644337	0.883114	BraC04g030440.1
GO:0009900	dehiscence	1	43	0.644337	0.883114	BraC09g065620.1
GO:0098754	detoxification	1	43	0.644337	0.883114	BraC06g010770.1
GO:0070887	cellular response to chemical stimulus	70	3058	0.646412	0.885408	BraC01g003820.1;BraC01g039080.1;BraC01g042000.1;BraC01g047320.1;BraC02g003580.1;BraC02g004710.1;BraC02g005010.1;BraC02g018740.1;BraC02g021840.1;BraC02g023300.1;BraC02g023350.1;BraC02g028680.1;BraC02g033460.1;BraC02g037170.1;BraC02g040760.1;BraC02g044250.1;BraC03g012340.1;BraC03g020300.1;BraC03g021560.1;BraC03g030330.1;BraC03g032010.1;BraC03g043340.1;BraC03g049930.1;BraC03g050760.1;BraC03g053880.1…
GO:0010119	regulation of stomatal movement	3	140	0.649022	0.888432	BraC04g025680.1;BraC08g017570.1;BraC09g060810.1
GO:0006807	nitrogen compound metabolic process	251	10755	0.650568	0.889997	BraC01g000200.1;BraC01g001090.1;BraC01g002370.1;BraC01g004490.1;BraC01g004920.1;BraC01g012760.1;BraC01g013580.1;BraC01g017640.1;BraC01g017910.1;BraC01g020420.1;BraC01g023330.1;BraC01g025160.1;BraC01g031630.1;BraC01g033320.1;BraC01g037650.1;BraC01g037850.1;BraC01g039080.1;BraC01g040520.1;BraC01g041190.1;BraC01g041990.1;BraC01g042000.1;BraC01g042010.1;BraC01g042020.1;BraC01g047320.1;BraC01g048700.1…
GO:2000243	positive regulation of reproductive process	2	93	0.651262	0.890394	BraC06g031190.1;BraC09g057530.1
GO:0045489	pectin biosynthetic process	1	44	0.652793	0.891383	BraC03g000650.1
GO:2000030	regulation of response to red or far red light	1	44	0.652793	0.891383	BraC04g025680.1
GO:0048638	regulation of developmental growth	13	593	0.653594	0.891926	BraC01g037650.1;BraC03g013400.1;BraC03g050760.1;BraC03g053070.2;BraC05g028510.1;BraC06g013540.1;BraC06g038730.1;BraC07g015500.1;BraC07g035160.1;BraC07g039070.1;BraC08g028460.1;BraC08g036200.1;BraC10g016900.1
GO:0051348	negative regulation of transferase activity	2	94	0.657019	0.896045	BraC03g039340.1;BraC09g050650.1
GO:0042325	regulation of phosphorylation	4	189	0.65926	0.897992	BraC03g039340.1;BraC09g050650.1;BraC09g058400.1;BraC10g025370.1
GO:0051510	regulation of unidimensional cell growth	4	189	0.65926	0.897992	BraC03g013400.1;BraC03g050760.1;BraC05g028510.1;BraC10g016900.1
GO:0006949	syncytium formation	1	45	0.661048	0.898211	BraC04g030440.1
GO:0016145	S-glycoside catabolic process	1	45	0.661048	0.898211	BraC01g040520.1
GO:0019759	glycosinolate catabolic process	1	45	0.661048	0.898211	BraC01g040520.1
GO:0019762	glucosinolate catabolic process	1	45	0.661048	0.898211	BraC01g040520.1
GO:1901698	response to nitrogen compound	42	1868	0.666268	0.904747	BraC01g007230.1;BraC01g041400.1;BraC01g042000.1;BraC02g004710.1;BraC02g005010.1;BraC02g008750.1;BraC02g009740.1;BraC02g018740.1;BraC02g021840.1;BraC02g036500.1;BraC02g048240.1;BraC03g021560.1;BraC03g040200.1;BraC03g057070.1;BraC03g067470.1;BraC04g012010.2;BraC04g018620.1;BraC05g028920.1;BraC05g038320.1;BraC05g044550.1;BraC06g033960.1;BraC06g047240.1;BraC06g049900.1;BraC07g017260.1;BraC07g022820.1…
GO:0016556	mRNA modification	3	144	0.667698	0.906132	BraC05g032090.1;BraC05g049790.1;BraC10g033760.1
GO:0032957	inositol trisphosphate metabolic process	1	46	0.669106	0.906929	BraC01g023790.1
GO:0040011	locomotion	1	46	0.669106	0.906929	BraC01g046210.1
GO:0002376	immune system process	49	2176	0.672502	0.910972	BraC01g001090.1;BraC01g003820.1;BraC01g012470.1;BraC01g041400.1;BraC01g042000.1;BraC02g003580.1;BraC02g004710.1;BraC02g007710.1;BraC02g009330.1;BraC02g021840.1;BraC02g028680.1;BraC03g004070.1;BraC03g032010.1;BraC03g036640.1;BraC03g037320.1;BraC03g053880.1;BraC03g064670.1;BraC03g069030.1;BraC04g022680.1;BraC04g023420.1;BraC04g026670.1;BraC05g002470.1;BraC05g012090.1;BraC06g008380.1;BraC06g017160.1…
GO:0006109	regulation of carbohydrate metabolic process	2	97	0.673831	0.911096	BraC03g037570.1;BraC06g003280.1
GO:0010563	negative regulation of phosphorus metabolic process	2	97	0.673831	0.911096	BraC03g039340.1;BraC09g050650.1
GO:0045936	negative regulation of phosphate metabolic process	2	97	0.673831	0.911096	BraC03g039340.1;BraC09g050650.1
GO:0009751	response to salicylic acid	24	1090	0.676737	0.911994	BraC01g003820.1;BraC01g031760.1;BraC01g042000.1;BraC02g021000.1;BraC02g021840.1;BraC02g022740.1;BraC02g028680.1;BraC03g032010.1;BraC03g049930.1;BraC03g064670.1;BraC04g026670.1;BraC05g002470.1;BraC05g042240.2;BraC06g008380.1;BraC06g050580.1;BraC07g020690.1;BraC07g021950.1;BraC07g035800.1;BraC08g017570.1;BraC08g020740.1;BraC09g060810.1;BraC10g026970.1;BraC10g031510.1;BraCxxg012140.1
GO:0006760	folic acid-containing compound metabolic process	1	47	0.676974	0.911994	BraC01g001090.1
GO:0046838	phosphorylated carbohydrate dephosphorylation	1	47	0.676974	0.911994	BraC01g023790.1
GO:0046855	inositol phosphate dephosphorylation	1	47	0.676974	0.911994	BraC01g023790.1
GO:0071456	cellular response to hypoxia	1	47	0.676974	0.911994	BraC10g026970.1
GO:0071545	inositol phosphate catabolic process	1	47	0.676974	0.911994	BraC01g023790.1
GO:0001666	response to hypoxia	4	194	0.679147	0.914364	BraC05g015750.1;BraC07g028710.1;BraC07g037490.1;BraC10g026970.1
GO:0048609	multicellular organismal reproductive process	17	783	0.680578	0.914874	BraC02g005010.1;BraC02g012250.1;BraC02g015450.1;BraC02g023300.1;BraC05g005550.1;BraC05g028510.1;BraC05g042240.2;BraC05g047800.1;BraC06g030230.1;BraC06g035770.1;BraC06g049400.1;BraC07g041440.1;BraC08g001250.1;BraC09g016640.1;BraC09g065620.1;BraC10g024340.1;BraC10g025470.1
GO:0006470	protein dephosphorylation	10	470	0.680887	0.914874	BraC02g005010.1;BraC02g028860.1;BraC03g032010.1;BraC03g055760.1;BraC03g055830.1;BraC04g026670.1;BraC07g038570.1;BraC08g002390.1;BraC08g020740.1;BraC10g026970.1
GO:0032870	cellular response to hormone stimulus	44	1966	0.681068	0.914874	BraC01g003820.1;BraC01g039080.1;BraC01g042000.1;BraC02g003580.1;BraC02g018740.1;BraC02g021840.1;BraC02g023300.1;BraC02g033460.1;BraC02g037170.1;BraC02g040760.1;BraC03g020300.1;BraC03g030330.1;BraC03g032010.1;BraC03g043340.1;BraC03g049930.1;BraC03g053880.1;BraC03g056710.1;BraC03g064670.1;BraC03g067150.1;BraC04g012010.2;BraC04g026670.1;BraC05g042240.2;BraC05g044550.1;BraC06g003280.1;BraC06g045510.1…
GO:0023014	signal transduction by protein phosphorylation	13	605	0.681183	0.914874	BraC01g042000.1;BraC02g021840.1;BraC03g032010.1;BraC03g043340.1;BraC04g026670.1;BraC05g002470.1;BraC06g006330.1;BraC07g020690.1;BraC08g017570.1;BraC08g020740.1;BraC10g025370.1;BraC10g026970.1;BraC10g031510.1
GO:0022900	electron transport chain	5	242	0.683411	0.91565	BraC02g028860.1;BraC03g055760.1;BraC03g055830.1;BraC08g000590.1;BraC08g002390.1
GO:0044270	cellular nitrogen compound catabolic process	13	606	0.683425	0.91565	BraC01g037850.1;BraC03g037570.1;BraC03g043340.1;BraC03g053680.1;BraC03g057290.1;BraC06g010770.1;BraC08g005880.1;BraC08g010680.1;BraC08g017570.1;BraC09g019360.1;BraC09g063010.1;BraC10g026100.1;BraC10g033760.1
GO:0006094	gluconeogenesis	9	426	0.684231	0.91565	BraC03g027860.1;BraC03g067470.1;BraC05g011670.1;BraC06g004720.1;BraC06g010770.1;BraC07g009240.1;BraC07g041420.1;BraC09g016120.1;BraC10g024340.1
GO:0006882	cellular zinc ion homeostasis	1	48	0.684654	0.91565	BraC03g047090.1
GO:0042547	cell wall modification involved in multidimensional cell growth	1	48	0.684654	0.91565	BraC04g030440.1
GO:0007018	microtubule-based movement	2	99	0.684664	0.91565	BraC06g040790.1;BraC07g017490.1
GO:0010565	regulation of cellular ketone metabolic process	2	99	0.684664	0.91565	BraC03g049930.1;BraC07g039070.1
GO:0071495	cellular response to endogenous stimulus	44	1970	0.68621	0.917162	BraC01g003820.1;BraC01g039080.1;BraC01g042000.1;BraC02g003580.1;BraC02g018740.1;BraC02g021840.1;BraC02g023300.1;BraC02g033460.1;BraC02g037170.1;BraC02g040760.1;BraC03g020300.1;BraC03g030330.1;BraC03g032010.1;BraC03g043340.1;BraC03g049930.1;BraC03g053880.1;BraC03g056710.1;BraC03g064670.1;BraC03g067150.1;BraC04g012010.2;BraC04g026670.1;BraC05g042240.2;BraC05g044550.1;BraC06g003280.1;BraC06g045510.1…
GO:0022604	regulation of cell morphogenesis	4	196	0.686872	0.917491	BraC03g013400.1;BraC03g050760.1;BraC05g028510.1;BraC10g016900.1
GO:0032501	multicellular organismal process	175	7586	0.687573	0.917872	BraC01g000200.1;BraC01g003820.1;BraC01g004680.1;BraC01g004920.1;BraC01g012220.1;BraC01g017640.1;BraC01g017910.1;BraC01g020420.1;BraC01g023330.1;BraC01g031630.1;BraC01g037650.1;BraC01g038410.1;BraC01g039080.1;BraC01g041190.1;BraC01g042110.1;BraC01g045460.1;BraC01g046210.1;BraC01g047320.1;BraC01g048350.1;BraC01g048660.1;BraC01g048700.1;BraC02g004710.1;BraC02g005010.1;BraC02g012250.1;BraC02g015450.1…
GO:0006096	glycolytic process	12	564	0.690032	0.919866	BraC01g000200.1;BraC01g013580.1;BraC02g015450.1;BraC03g052560.1;BraC03g067470.1;BraC05g011670.1;BraC06g010770.1;BraC07g009240.1;BraC07g041420.1;BraC08g005880.1;BraC09g016120.1;BraC09g059040.1
GO:0006757	ATP generation from ADP	12	564	0.690032	0.919866	BraC01g000200.1;BraC01g013580.1;BraC02g015450.1;BraC03g052560.1;BraC03g067470.1;BraC05g011670.1;BraC06g010770.1;BraC07g009240.1;BraC07g041420.1;BraC08g005880.1;BraC09g016120.1;BraC09g059040.1
GO:0010118	stomatal movement	5	244	0.690316	0.919866	BraC04g025680.1;BraC05g036370.1;BraC08g003080.1;BraC08g017570.1;BraC09g060810.1
GO:0032875	regulation of DNA endoreduplication	1	49	0.692153	0.920647	BraC05g028510.1
GO:0042558	pteridine-containing compound metabolic process	1	49	0.692153	0.920647	BraC01g001090.1
GO:0072348	sulfur compound transport	1	49	0.692153	0.920647	BraC02g003450.1
GO:0007129	synapsis	3	150	0.694332	0.922434	BraC01g017910.1;BraC06g030230.1;BraC07g041290.1
GO:0045143	homologous chromosome segregation	3	150	0.694332	0.922434	BraC01g017910.1;BraC06g030230.1;BraC07g041290.1
GO:0005996	monosaccharide metabolic process	18	835	0.695172	0.922528	BraC03g002870.1;BraC03g027860.1;BraC03g067470.1;BraC04g008430.1;BraC05g011670.1;BraC05g038080.1;BraC06g004720.1;BraC06g010770.1;BraC07g009240.1;BraC07g029070.1;BraC07g037000.1;BraC07g041420.1;BraC08g034890.1;BraC09g004270.1;BraC09g016120.1;BraC09g018040.1;BraC10g015980.1;BraC10g024340.1
GO:0044767	single-organism developmental process	182	7894	0.695238	0.922528	BraC01g000200.1;BraC01g003000.1;BraC01g003820.1;BraC01g004650.1;BraC01g004680.1;BraC01g004920.1;BraC01g007230.1;BraC01g012220.1;BraC01g017640.1;BraC01g017910.1;BraC01g020420.1;BraC01g023330.1;BraC01g031630.1;BraC01g037650.1;BraC01g038410.1;BraC01g039080.1;BraC01g041190.1;BraC01g042110.1;BraC01g045460.1;BraC01g046210.1;BraC01g047320.1;BraC01g048350.1;BraC01g048660.1;BraC01g048700.1;BraC02g004710.1…
GO:0007126	meiotic nuclear division	8	385	0.696706	0.923911	BraC01g017910.1;BraC02g009650.1;BraC05g026590.1;BraC06g030230.1;BraC06g031190.1;BraC07g009390.1;BraC07g041290.1;BraC08g015780.1
GO:0044743	intracellular protein transmembrane import	5	246	0.697118	0.923911	BraC03g030230.1;BraC03g034340.2;BraC05g012090.1;BraC10g001580.1;BraC10g030270.1
GO:0051240	positive regulation of multicellular organismal process	3	151	0.698611	0.925335	BraC01g023330.1;BraC03g067470.1;BraC09g057530.1
GO:0015980	energy derivation by oxidation of organic compounds	5	247	0.70048	0.927254	BraC01g013580.1;BraC03g067470.1;BraC04g003120.1;BraC09g020570.1;BraC10g004420.1
GO:0000911	cytokinesis by cell plate formation	9	433	0.702417	0.929159	BraC01g017910.1;BraC02g004710.1;BraC02g011060.1;BraC02g021840.1;BraC06g013540.1;BraC09g052030.1;BraC10g002620.1;BraC10g024340.1;BraCxxg009680.1
GO:0009627	systemic acquired resistance	22	1017	0.702788	0.929159	BraC01g003820.1;BraC01g012470.1;BraC01g042000.1;BraC02g009330.1;BraC02g021840.1;BraC03g032010.1;BraC03g036640.1;BraC03g064670.1;BraC04g023420.1;BraC04g026670.1;BraC05g002470.1;BraC05g012090.1;BraC07g004040.1;BraC07g020690.1;BraC07g039490.1;BraC08g013780.1;BraC08g017570.1;BraC08g020740.1;BraC09g057960.1;BraC09g061360.1;BraC10g026970.1;BraC10g031510.1
GO:0071310	cellular response to organic substance	63	2809	0.703559	0.929159	BraC01g003820.1;BraC01g039080.1;BraC01g042000.1;BraC02g003580.1;BraC02g004710.1;BraC02g005010.1;BraC02g018740.1;BraC02g021840.1;BraC02g023300.1;BraC02g028680.1;BraC02g033460.1;BraC02g037170.1;BraC02g040760.1;BraC02g044250.1;BraC03g020300.1;BraC03g021560.1;BraC03g030330.1;BraC03g032010.1;BraC03g043340.1;BraC03g049930.1;BraC03g050760.1;BraC03g053880.1;BraC03g056710.1;BraC03g061850.1;BraC03g064670.1…
GO:0006165	nucleoside diphosphate phosphorylation	12	570	0.703602	0.929159	BraC01g000200.1;BraC01g013580.1;BraC02g015450.1;BraC03g052560.1;BraC03g067470.1;BraC05g011670.1;BraC06g010770.1;BraC07g009240.1;BraC07g041420.1;BraC08g005880.1;BraC09g016120.1;BraC09g059040.1
GO:0048583	regulation of response to stimulus	37	1679	0.704972	0.929807	BraC01g003820.1;BraC01g012470.1;BraC01g042000.1;BraC01g046210.1;BraC02g008810.1;BraC02g021840.1;BraC02g028680.1;BraC03g004070.1;BraC03g032010.1;BraC03g053880.1;BraC03g064670.1;BraC04g022680.1;BraC04g025680.1;BraC04g026670.1;BraC04g033540.1;BraC05g002470.1;BraC05g012090.1;BraC05g042240.2;BraC06g003280.1;BraC06g008380.1;BraC06g010770.1;BraC06g017160.1;BraC06g029240.1;BraC06g040790.1;BraC07g011630.1…
GO:0036293	response to decreased oxygen levels	4	201	0.705605	0.929807	BraC05g015750.1;BraC07g028710.1;BraC07g037490.1;BraC10g026970.1
GO:0042436	indole-containing compound catabolic process	4	201	0.705605	0.929807	BraC03g037570.1;BraC06g010770.1;BraC08g010680.1;BraC08g017570.1
GO:0046890	regulation of lipid biosynthetic process	1	51	0.706619	0.929807	BraC03g049930.1
GO:0071472	cellular response to salt stress	1	51	0.706619	0.929807	BraC03g050760.1
GO:0090332	stomatal closure	1	51	0.706619	0.929807	BraC08g003080.1
GO:0016246	RNA interference	7	343	0.708228	0.930972	BraC02g004710.1;BraC02g005010.1;BraC02g006570.1;BraC03g021560.1;BraC05g038320.1;BraC09g016640.1;BraC09g052030.1
GO:0070482	response to oxygen levels	4	202	0.709253	0.930972	BraC05g015750.1;BraC07g028710.1;BraC07g037490.1;BraC10g026970.1
GO:0009409	response to cold	29	1331	0.709844	0.930972	BraC01g001090.1;BraC02g005010.1;BraC02g038290.1;BraC03g019980.1;BraC03g030230.1;BraC03g043340.1;BraC03g050760.1;BraC03g052220.1;BraC03g053840.1;BraC04g026300.1;BraC05g005550.1;BraC05g016090.1;BraC05g048400.1;BraC06g003280.1;BraC06g004720.1;BraC06g010770.1;BraC06g016850.1;BraC07g020690.1;BraC07g022220.1;BraC07g037550.1;BraC08g006760.1;BraC08g020740.1;BraC09g018040.1;BraC09g054870.1;BraC09g057960.1…
GO:0044403	symbiosis, encompassing mutualism through parasitism	6	297	0.710098	0.930972	BraC01g046210.1;BraC02g004710.1;BraC03g037320.1;BraC03g050760.1;BraC09g061360.1;BraC10g003670.1
GO:0065002	intracellular protein transmembrane transport	5	250	0.710412	0.930972	BraC03g030230.1;BraC03g034340.2;BraC05g012090.1;BraC10g001580.1;BraC10g030270.1
GO:0071806	protein transmembrane transport	5	250	0.710412	0.930972	BraC03g030230.1;BraC03g034340.2;BraC05g012090.1;BraC10g001580.1;BraC10g030270.1
GO:0008033	tRNA processing	2	104	0.710456	0.930972	BraC05g037450.1;BraC07g009390.1
GO:0006810	transport	154	6725	0.712322	0.932551	BraC01g003820.1;BraC01g012470.1;BraC01g013580.1;BraC01g015930.1;BraC01g026170.1;BraC01g037850.1;BraC01g040560.1;BraC01g042000.1;BraC01g042010.1;BraC01g042020.1;BraC01g046210.1;BraC01g047320.1;BraC02g003450.1;BraC02g005010.1;BraC02g008750.1;BraC02g008810.1;BraC02g018740.1;BraC02g021840.1;BraC02g023350.1;BraC02g028860.1;BraC02g033460.1;BraC02g036500.1;BraC03g000120.1;BraC03g000420.1;BraC03g004070.1…
GO:0006310	DNA recombination	9	437	0.712506	0.932551	BraC01g017910.1;BraC02g009650.1;BraC03g021560.1;BraC05g026590.1;BraC06g030230.1;BraC07g009390.1;BraC07g041290.1;BraC09g016640.1;BraC10g020410.1
GO:0006396	RNA processing	35	1599	0.715337	0.934034	BraC01g000200.1;BraC01g031630.1;BraC02g004710.1;BraC02g005010.1;BraC02g005120.1;BraC02g028680.1;BraC02g028860.1;BraC03g021560.1;BraC03g037320.1;BraC03g039530.1;BraC03g047290.1;BraC03g059100.1;BraC03g059210.1;BraC03g062000.1;BraC04g021120.1;BraC05g016090.1;BraC05g037450.1;BraC05g038320.1;BraC05g050050.1;BraC06g003280.1;BraC06g004130.1;BraC06g004620.1;BraC06g038730.1;BraC07g009390.1;BraC07g038570.1…
GO:0098660	inorganic ion transmembrane transport	8	392	0.715387	0.934034	BraC01g040560.1;BraC01g042010.1;BraC01g042020.1;BraC02g028860.1;BraC05g037470.1;BraC07g021410.1;BraC07g025620.1;BraC07g039480.1
GO:1903046	meiotic cell cycle process	8	392	0.715387	0.934034	BraC01g017910.1;BraC02g009650.1;BraC05g026590.1;BraC06g030230.1;BraC06g031190.1;BraC07g009390.1;BraC07g041290.1;BraC08g015780.1
GO:0090305	nucleic acid phosphodiester bond hydrolysis	5	252	0.716903	0.934034	BraC04g020650.1;BraC05g037450.1;BraC06g004130.1;BraC06g018640.1;BraC06g030230.1
GO:0032446	protein modification by small protein conjugation	15	712	0.71708	0.934034	BraC02g005010.1;BraC03g000440.1;BraC03g013400.1;BraC04g001950.1;BraC04g005630.1;BraC04g025680.1;BraC04g033980.1;BraC05g011670.1;BraC06g002030.1;BraC06g007310.1;BraC07g016250.1;BraC09g016640.1;BraC09g043040.1;BraC10g010080.1;BraC10g020410.1
GO:0016441	posttranscriptional gene silencing	8	393	0.717993	0.934034	BraC02g004710.1;BraC02g005010.1;BraC02g006570.1;BraC03g021560.1;BraC05g038320.1;BraC07g009240.1;BraC09g016640.1;BraC09g052030.1
GO:0007165	signal transduction	86	3818	0.718646	0.934034	BraC01g003820.1;BraC01g020580.1;BraC01g025160.1;BraC01g042000.1;BraC02g003580.1;BraC02g005010.1;BraC02g007360.1;BraC02g021840.1;BraC02g022290.1;BraC02g023300.1;BraC02g028680.1;BraC02g033460.1;BraC02g037170.1;BraC02g040760.1;BraC02g044250.1;BraC03g000120.1;BraC03g017400.1;BraC03g019360.1;BraC03g020300.1;BraC03g022960.1;BraC03g030330.1;BraC03g032010.1;BraC03g043340.1;BraC03g049560.1;BraC03g049930.1…
GO:0070192	chromosome organization involved in meiotic cell cycle	3	156	0.719323	0.934034	BraC01g017910.1;BraC06g030230.1;BraC07g041290.1
GO:0043623	cellular protein complex assembly	27	1249	0.719342	0.934034	BraC01g000200.1;BraC01g017910.1;BraC01g042020.1;BraC01g047320.1;BraC02g028860.1;BraC03g013400.1;BraC03g018430.1;BraC03g050760.1;BraC04g003120.1;BraC04g018000.1;BraC04g026850.1;BraC05g010230.1;BraC05g010490.1;BraC05g011070.1;BraC05g011630.1;BraC06g003280.1;BraC07g009240.1;BraC07g038570.1;BraC07g039480.1;BraC07g041420.1;BraC08g002390.1;BraC08g010540.1;BraC09g016530.1;BraC09g038660.1;BraC09g039600.1…
GO:0048449	floral organ formation	7	347	0.719373	0.934034	BraC02g005010.1;BraC03g021560.1;BraC03g059650.1;BraC03g064920.1;BraC04g016160.1;BraC05g010230.1;BraC09g014020.1
GO:0032506	cytokinetic process	9	440	0.719926	0.934034	BraC01g017910.1;BraC02g004710.1;BraC02g011060.1;BraC02g021840.1;BraC06g013540.1;BraC09g052030.1;BraC10g002620.1;BraC10g024340.1;BraCxxg009680.1
GO:1902410	mitotic cytokinetic process	9	440	0.719926	0.934034	BraC01g017910.1;BraC02g004710.1;BraC02g011060.1;BraC02g021840.1;BraC06g013540.1;BraC09g052030.1;BraC10g002620.1;BraC10g024340.1;BraCxxg009680.1
GO:0031400	negative regulation of protein modification process	2	106	0.720268	0.934034	BraC03g039340.1;BraC09g050650.1
GO:0031401	positive regulation of protein modification process	1	53	0.720407	0.934034	BraC10g025370.1
GO:0036294	cellular response to decreased oxygen levels	1	53	0.720407	0.934034	BraC10g026970.1
GO:0071453	cellular response to oxygen levels	1	53	0.720407	0.934034	BraC10g026970.1
GO:0017148	negative regulation of translation	6	301	0.721984	0.934979	BraC02g004710.1;BraC02g005010.1;BraC03g061850.1;BraC06g006330.1;BraC09g016120.1;BraC09g016640.1
GO:0034249	negative regulation of cellular amide metabolic process	6	301	0.721984	0.934979	BraC02g004710.1;BraC02g005010.1;BraC03g061850.1;BraC06g006330.1;BraC09g016120.1;BraC09g016640.1
GO:0006714	sesquiterpenoid metabolic process	2	107	0.725068	0.938424	BraC03g049930.1;BraC07g041440.1
GO:0006446	regulation of translational initiation	1	54	0.727057	0.940446	BraC05g045150.1
GO:0046939	nucleotide phosphorylation	12	582	0.729629	0.942337	BraC01g000200.1;BraC01g013580.1;BraC02g015450.1;BraC03g052560.1;BraC03g067470.1;BraC05g011670.1;BraC06g010770.1;BraC07g009240.1;BraC07g041420.1;BraC08g005880.1;BraC09g016120.1;BraC09g059040.1
GO:0032880	regulation of protein localization	2	108	0.729799	0.942337	BraC09g059040.1;BraCxxg000480.1
GO:0044070	regulation of anion transport	2	108	0.729799	0.942337	BraC02g018740.1;BraC09g061540.1
GO:0006555	methionine metabolic process	4	208	0.730447	0.942622	BraC03g031960.1;BraC03g037320.1;BraC06g004620.1;BraC09g013290.1
GO:0046483	heterocycle metabolic process	219	9519	0.731929	0.943984	BraC01g000200.1;BraC01g001090.1;BraC01g002370.1;BraC01g004920.1;BraC01g012760.1;BraC01g013580.1;BraC01g017910.1;BraC01g020420.1;BraC01g023330.1;BraC01g031630.1;BraC01g033320.1;BraC01g037850.1;BraC01g039080.1;BraC01g041190.1;BraC01g041990.1;BraC01g042000.1;BraC01g042010.1;BraC01g042020.1;BraC01g047320.1;BraC01g048700.1;BraC02g003450.1;BraC02g004710.1;BraC02g005010.1;BraC02g005120.1;BraC02g006570.1…
GO:0051701	interaction with host	5	257	0.732677	0.944396	BraC01g046210.1;BraC02g004710.1;BraC03g037320.1;BraC09g061360.1;BraC10g003670.1
GO:0010305	leaf vascular tissue pattern formation	1	55	0.733548	0.944968	BraC06g004130.1
GO:0009408	response to heat	13	630	0.734401	0.945039	BraC01g023330.1;BraC03g010260.1;BraC03g022960.1;BraC03g056530.1;BraC06g010770.1;BraC06g016850.1;BraC06g049900.1;BraC08g020610.1;BraC08g020740.1;BraC09g061360.1;BraC09g063010.1;BraCxxg000480.1;BraCxxg012140.1
GO:0042793	transcription from plastid promoter	2	109	0.73446	0.945039	BraC07g038570.1;BraC10g027730.1
GO:0010212	response to ionizing radiation	3	160	0.735084	0.945188	BraC06g030230.1;BraC09g016640.1;BraC10g020410.1
GO:0048856	anatomical structure development	168	7355	0.735824	0.945188	BraC01g000200.1;BraC01g003000.1;BraC01g003820.1;BraC01g004650.1;BraC01g004680.1;BraC01g004920.1;BraC01g012220.1;BraC01g017640.1;BraC01g017910.1;BraC01g024650.1;BraC01g031630.1;BraC01g037650.1;BraC01g038410.1;BraC01g039080.1;BraC01g041190.1;BraC01g042110.1;BraC01g046210.1;BraC01g047320.1;BraC01g048350.1;BraC01g048660.1;BraC02g004710.1;BraC02g005010.1;BraC02g012250.1;BraC02g015450.1;BraC02g015960.1…
GO:0008104	protein localization	56	2536	0.736501	0.945188	BraC01g003820.1;BraC01g013580.1;BraC01g015930.1;BraC01g042000.1;BraC02g021840.1;BraC03g000420.1;BraC03g004070.1;BraC03g006730.1;BraC03g022960.1;BraC03g030230.1;BraC03g032010.1;BraC03g034340.2;BraC03g053880.1;BraC03g057100.1;BraC03g064670.1;BraC04g008430.1;BraC04g022680.1;BraC04g026300.1;BraC04g026670.1;BraC05g011670.1;BraC05g012090.1;BraC05g034580.1;BraC05g038110.1;BraC05g050050.1;BraC06g003280.1…
GO:0098542	defense response to other organism	50	2274	0.73657	0.945188	BraC01g001090.1;BraC01g003820.1;BraC01g007230.1;BraC01g011360.1;BraC01g012470.1;BraC01g041190.1;BraC01g041400.1;BraC01g042000.1;BraC02g003580.1;BraC02g004710.1;BraC02g009330.1;BraC02g021840.1;BraC03g032010.1;BraC03g036640.1;BraC03g037320.1;BraC03g049930.1;BraC03g050760.1;BraC03g053390.1;BraC03g064670.1;BraC03g069030.1;BraC04g023420.1;BraC04g026300.1;BraC04g026670.1;BraC05g002470.1;BraC05g010330.1…
GO:0051234	establishment of localization	156	6845	0.737429	0.945188	BraC01g003820.1;BraC01g012470.1;BraC01g013580.1;BraC01g015930.1;BraC01g026170.1;BraC01g037850.1;BraC01g040560.1;BraC01g042000.1;BraC01g042010.1;BraC01g042020.1;BraC01g046210.1;BraC01g047320.1;BraC02g003450.1;BraC02g005010.1;BraC02g008750.1;BraC02g008810.1;BraC02g018740.1;BraC02g021840.1;BraC02g023350.1;BraC02g028860.1;BraC02g033460.1;BraC02g036500.1;BraC03g000120.1;BraC03g000420.1;BraC03g004070.1…
GO:0006399	tRNA metabolic process	5	259	0.738805	0.945188	BraC05g037450.1;BraC05g050050.1;BraC07g009390.1;BraC07g038570.1;BraC08g017610.1
GO:0007067	mitotic nuclear division	3	161	0.738914	0.945188	BraC01g017910.1;BraC02g006570.1;BraC03g044080.1
GO:0042631	cellular response to water deprivation	3	161	0.738914	0.945188	BraC01g047320.1;BraC03g012340.1;BraC09g013290.1
GO:0071462	cellular response to water stimulus	3	161	0.738914	0.945188	BraC01g047320.1;BraC03g012340.1;BraC09g013290.1
GO:0055069	zinc ion homeostasis	1	56	0.739886	0.945188	BraC03g047090.1
GO:0006796	phosphate-containing compound metabolic process	116	5135	0.740146	0.945188	BraC01g000200.1;BraC01g004680.1;BraC01g004920.1;BraC01g013580.1;BraC01g017910.1;BraC01g023790.1;BraC01g033920.1;BraC01g039080.1;BraC01g042000.1;BraC01g042010.1;BraC01g042020.1;BraC01g047320.1;BraC01g048660.1;BraC02g003580.1;BraC02g005010.1;BraC02g008750.1;BraC02g015450.1;BraC02g018740.1;BraC02g020890.1;BraC02g021840.1;BraC02g022290.1;BraC02g022840.1;BraC02g027050.1;BraC02g028860.1;BraC03g006730.1…
GO:0009640	photomorphogenesis	10	495	0.740433	0.945188	BraC02g005010.1;BraC04g025680.1;BraC05g011670.1;BraC05g034580.1;BraC06g002030.1;BraC06g006330.1;BraC07g019880.1;BraC08g010540.1;BraC09g016640.1;BraC10g020410.1
GO:0048443	stamen development	7	355	0.740788	0.945188	BraC01g037650.1;BraC02g038290.1;BraC05g016580.1;BraC05g040460.1;BraC07g035160.1;BraC09g065620.1;BraC10g030970.1
GO:0048466	androecium development	7	355	0.740788	0.945188	BraC01g037650.1;BraC02g038290.1;BraC05g016580.1;BraC05g040460.1;BraC07g035160.1;BraC09g065620.1;BraC10g030970.1
GO:0031347	regulation of defense response	27	1264	0.741277	0.945188	BraC01g003820.1;BraC01g012470.1;BraC01g042000.1;BraC01g046210.1;BraC02g021840.1;BraC03g004070.1;BraC03g032010.1;BraC03g053880.1;BraC03g064670.1;BraC04g022680.1;BraC04g026670.1;BraC05g002470.1;BraC05g012090.1;BraC06g008380.1;BraC06g017160.1;BraC06g040790.1;BraC07g011630.1;BraC07g020690.1;BraC08g017570.1;BraC08g020740.1;BraC09g025970.1;BraC09g057960.1;BraC09g061360.1;BraC10g025370.1;BraC10g026970.1…
GO:0009062	fatty acid catabolic process	9	449	0.741425	0.945188	BraC01g047320.1;BraC03g030230.1;BraC03g034340.2;BraC04g003120.1;BraC05g012090.1;BraC07g041420.1;BraC09g060910.1;BraC10g001580.1;BraC10g030270.1
GO:0048285	organelle fission	13	634	0.742358	0.945832	BraC01g017910.1;BraC02g006570.1;BraC02g009650.1;BraC03g044080.1;BraC05g026590.1;BraC05g033460.1;BraC06g019670.1;BraC06g030230.1;BraC06g031190.1;BraC07g009390.1;BraC07g041290.1;BraC08g015780.1;BraC09g004270.1
GO:0010072	primary shoot apical meristem specification	2	111	0.743577	0.946303	BraC02g005010.1;BraC06g004720.1
GO:0009828	plant-type cell wall loosening	1	57	0.746072	0.946303	BraC04g030440.1
GO:0090329	regulation of DNA-dependent DNA replication	1	57	0.746072	0.946303	BraC05g028510.1
GO:0009846	pollen germination	2	112	0.748034	0.946303	BraC09g003400.1;BraC10g024340.1
GO:0051726	regulation of cell cycle	11	545	0.748456	0.946303	BraC01g017910.1;BraC02g005010.1;BraC03g021560.1;BraC03g039340.1;BraC05g004920.1;BraC05g026590.1;BraC05g028510.1;BraC06g031190.1;BraC09g050650.1;BraC09g058400.1;BraC10g016040.1
GO:0006089	lactate metabolic process	3	164	0.750138	0.946303	BraC01g017640.1;BraC04g003120.1;BraC09g019360.1
GO:0019243	methylglyoxal catabolic process to D-lactate via S-lactoyl-glutathione	3	164	0.750138	0.946303	BraC01g017640.1;BraC04g003120.1;BraC09g019360.1
GO:0051094	positive regulation of developmental process	3	164	0.750138	0.946303	BraC01g023330.1;BraC03g067470.1;BraC09g057530.1
GO:0061727	methylglyoxal catabolic process to lactate	3	164	0.750138	0.946303	BraC01g017640.1;BraC04g003120.1;BraC09g019360.1
GO:0030422	production of siRNA involved in RNA interference	5	263	0.750752	0.946303	BraC02g004710.1;BraC02g005010.1;BraC03g021560.1;BraC05g038320.1;BraC09g016640.1
GO:0048193	Golgi vesicle transport	15	730	0.750995	0.946303	BraC01g003820.1;BraC02g021840.1;BraC03g000420.1;BraC03g022960.1;BraC03g062940.1;BraC03g064670.1;BraC04g008430.1;BraC04g017970.1;BraC05g040460.1;BraC06g012220.1;BraC06g017160.1;BraC06g049900.1;BraC07g039070.1;BraC08g000190.1;BraC10g002620.1
GO:0098662	inorganic cation transmembrane transport	7	359	0.751056	0.946303	BraC01g040560.1;BraC01g042010.1;BraC01g042020.1;BraC02g028860.1;BraC05g037470.1;BraC07g021410.1;BraC07g039480.1
GO:0009960	endosperm development	1	58	0.752112	0.946303	BraC09g016530.1
GO:0031408	oxylipin biosynthetic process	1	58	0.752112	0.946303	BraC09g065620.1
GO:0009816	defense response to bacterium, incompatible interaction	2	113	0.752425	0.946303	BraC05g002470.1;BraC10g026970.1
GO:0048366	leaf development	20	958	0.752867	0.946303	BraC01g000200.1;BraC01g004920.1;BraC02g005010.1;BraC02g028860.1;BraC03g025740.1;BraC03g043340.1;BraC03g055550.1;BraC04g016160.1;BraC05g034580.1;BraC06g003280.1;BraC06g004130.1;BraC07g038570.1;BraC08g011600.1;BraC08g016070.1;BraC08g016080.1;BraC09g014020.1;BraC09g016640.1;BraC09g059130.1;BraC09g059650.1;BraC10g030970.1
GO:0009438	methylglyoxal metabolic process	3	165	0.753793	0.946303	BraC01g017640.1;BraC04g003120.1;BraC09g019360.1
GO:0042182	ketone catabolic process	3	165	0.753793	0.946303	BraC01g017640.1;BraC04g003120.1;BraC09g019360.1
GO:0051596	methylglyoxal catabolic process	3	165	0.753793	0.946303	BraC01g017640.1;BraC04g003120.1;BraC09g019360.1
GO:0071822	protein complex subunit organization	34	1585	0.754463	0.946303	BraC01g000200.1;BraC01g017910.1;BraC01g041190.1;BraC01g042020.1;BraC01g047320.1;BraC02g022290.1;BraC02g028860.1;BraC02g047140.1;BraC03g013400.1;BraC03g018430.1;BraC03g050760.1;BraC04g001250.1;BraC04g003120.1;BraC04g018000.1;BraC04g026850.1;BraC05g010230.1;BraC05g010490.1;BraC05g011070.1;BraC05g011630.1;BraC05g016090.1;BraC06g003280.1;BraC07g009240.1;BraC07g038570.1;BraC07g039480.1;BraC07g041420.1…
GO:0002679	respiratory burst involved in defense response	6	313	0.755584	0.946303	BraC02g021840.1;BraC08g017570.1;BraC08g020740.1;BraC09g014950.1;BraC09g053020.1;BraC10g026970.1
GO:0045730	respiratory burst	6	313	0.755584	0.946303	BraC02g021840.1;BraC08g017570.1;BraC08g020740.1;BraC09g014950.1;BraC09g053020.1;BraC10g026970.1
GO:0048468	cell development	31	1453	0.75611	0.946303	BraC01g003000.1;BraC01g037650.1;BraC01g042110.1;BraC02g015960.1;BraC02g036500.1;BraC02g047140.1;BraC03g018430.1;BraC03g043580.1;BraC03g050760.1;BraC03g064670.1;BraC04g016160.1;BraC04g026850.1;BraC05g010230.1;BraC05g010490.1;BraC05g011070.1;BraC05g048400.1;BraC06g047240.1;BraC07g009240.1;BraC07g009390.1;BraC07g015500.1;BraC07g035160.1;BraC07g039070.1;BraC08g028460.1;BraC08g035910.1;BraC09g003400.1…
GO:0006665	sphingolipid metabolic process	2	114	0.756749	0.946303	BraC02g038020.1;BraC08g003080.1
GO:0045089	positive regulation of innate immune response	2	114	0.756749	0.946303	BraC09g061360.1;BraC10g026970.1
GO:0048442	sepal development	2	114	0.756749	0.946303	BraC02g038290.1;BraC03g021560.1
GO:0048464	flower calyx development	2	114	0.756749	0.946303	BraC02g038290.1;BraC03g021560.1
GO:0009084	glutamine family amino acid biosynthetic process	1	59	0.758009	0.946303	BraC09g003280.1
GO:0009292	genetic transfer	1	59	0.758009	0.946303	BraC03g058150.1
GO:0009294	DNA mediated transformation	1	59	0.758009	0.946303	BraC03g058150.1
GO:0016043	cellular component organization	161	7090	0.758927	0.946303	BraC01g000200.1;BraC01g003820.1;BraC01g004680.1;BraC01g004690.1;BraC01g004920.1;BraC01g015930.1;BraC01g017640.1;BraC01g017910.1;BraC01g026170.1;BraC01g031630.1;BraC01g037650.1;BraC01g039080.1;BraC01g040560.1;BraC01g041190.1;BraC01g042000.1;BraC01g042020.1;BraC01g042110.1;BraC01g047320.1;BraC01g048350.1;BraC01g048660.1;BraC02g004710.1;BraC02g005010.1;BraC02g006570.1;BraC02g009650.1;BraC02g015960.1…
GO:0006928	movement of cell or subcellular component	5	266	0.759443	0.946303	BraC03g017250.1;BraC05g029870.1;BraC06g003280.1;BraC06g040790.1;BraC07g017490.1
GO:0042886	amide transport	5	266	0.759443	0.946303	BraC01g040560.1;BraC02g033460.1;BraC05g037470.1;BraC09g000490.1;BraC09g000660.1
GO:2000377	regulation of reactive oxygen species metabolic process	9	457	0.759571	0.946303	BraC01g042000.1;BraC02g021840.1;BraC03g032010.1;BraC04g026670.1;BraC05g002470.1;BraC06g010770.1;BraC08g017570.1;BraC08g020740.1;BraC10g026970.1
GO:0030048	actin filament-based movement	3	167	0.760973	0.946303	BraC03g017250.1;BraC05g029870.1;BraC06g003280.1
GO:0010014	meristem initiation	7	363	0.761032	0.946303	BraC01g004650.1;BraC01g046210.1;BraC02g005010.1;BraC03g000650.1;BraC03g018430.1;BraC05g010230.1;BraC06g004720.1
GO:0048513	animal organ development	35	1635	0.761379	0.946303	BraC01g000200.1;BraC01g003820.1;BraC01g004680.1;BraC01g004920.1;BraC01g017910.1;BraC02g005010.1;BraC02g027490.1;BraC02g028860.1;BraC02g036500.1;BraC03g018430.1;BraC03g021560.1;BraC03g025740.1;BraC03g043340.1;BraC03g055550.1;BraC03g059650.1;BraC03g064920.1;BraC04g001950.1;BraC04g016160.1;BraC05g010230.1;BraC05g034580.1;BraC06g003280.1;BraC06g004130.1;BraC06g038730.1;BraC06g047240.1;BraC06g049900.1…
GO:1903047	mitotic cell cycle process	12	598	0.761966	0.946303	BraC01g017910.1;BraC02g004710.1;BraC02g006570.1;BraC02g011060.1;BraC02g021840.1;BraC02g047140.1;BraC03g044080.1;BraC06g013540.1;BraC09g052030.1;BraC10g002620.1;BraC10g024340.1;BraCxxg009680.1
GO:0048731	system development	119	5293	0.76204	0.946303	BraC01g000200.1;BraC01g003820.1;BraC01g004680.1;BraC01g004920.1;BraC01g012220.1;BraC01g017640.1;BraC01g017910.1;BraC01g031630.1;BraC01g037650.1;BraC01g038410.1;BraC01g039080.1;BraC01g041190.1;BraC01g046210.1;BraC01g047320.1;BraC02g005010.1;BraC02g015450.1;BraC02g015960.1;BraC02g018740.1;BraC02g022740.1;BraC02g023300.1;BraC02g027490.1;BraC02g028860.1;BraC02g036500.1;BraC02g037170.1;BraC02g038290.1…
GO:0046488	phosphatidylinositol metabolic process	5	267	0.762289	0.946303	BraC01g004680.1;BraC02g018740.1;BraC03g045600.1;BraC06g002850.1;BraC09g066330.1
GO:0046174	polyol catabolic process	1	60	0.763765	0.946303	BraC01g023790.1
GO:0006260	DNA replication	12	599	0.763896	0.946303	BraC01g017910.1;BraC02g007360.1;BraC02g009650.1;BraC03g013400.1;BraC03g021560.1;BraC03g039340.1;BraC03g058800.1;BraC05g026590.1;BraC05g028510.1;BraC09g050650.1;BraC10g016040.1;BraC10g016900.1
GO:0034219	carbohydrate transmembrane transport	3	168	0.764499	0.946303	BraC01g012470.1;BraC08g008680.1;BraC09g047080.1
GO:0052542	defense response by callose deposition	3	168	0.764499	0.946303	BraC01g003820.1;BraC03g069030.1;BraC09g065620.1
GO:0006813	potassium ion transport	2	116	0.765202	0.946303	BraC03g058150.1;BraC09g073330.1
GO:1902589	single-organism organelle organization	49	2257	0.76531	0.946303	BraC01g017910.1;BraC02g004710.1;BraC02g005010.1;BraC02g006570.1;BraC02g009650.1;BraC02g047140.1;BraC03g018430.1;BraC03g021560.1;BraC03g030230.1;BraC03g034340.2;BraC03g044080.1;BraC03g050760.1;BraC04g001250.1;BraC04g016160.1;BraC04g026850.1;BraC05g010230.1;BraC05g010490.1;BraC05g011070.1;BraC05g011630.1;BraC05g012090.1;BraC05g016580.1;BraC05g026590.1;BraC06g002030.1;BraC06g013540.1;BraC06g030230.1…
GO:0009266	response to temperature stimulus	44	2037	0.765627	0.946303	BraC01g001090.1;BraC01g023330.1;BraC01g041190.1;BraC02g005010.1;BraC02g038290.1;BraC03g010260.1;BraC03g019980.1;BraC03g022960.1;BraC03g030230.1;BraC03g043340.1;BraC03g050760.1;BraC03g052220.1;BraC03g052560.1;BraC03g053840.1;BraC03g056530.1;BraC03g067470.1;BraC04g026300.1;BraC05g005550.1;BraC05g016090.1;BraC05g048400.1;BraC06g003280.1;BraC06g004720.1;BraC06g010770.1;BraC06g016850.1;BraC06g049900.1…
GO:0032504	multicellular organism reproduction	17	830	0.766004	0.946303	BraC02g005010.1;BraC02g012250.1;BraC02g015450.1;BraC02g023300.1;BraC05g005550.1;BraC05g028510.1;BraC05g042240.2;BraC05g047800.1;BraC06g030230.1;BraC06g035770.1;BraC06g049400.1;BraC07g041440.1;BraC08g001250.1;BraC09g016640.1;BraC09g065620.1;BraC10g024340.1;BraC10g025470.1
GO:0001558	regulation of cell growth	4	219	0.766257	0.946303	BraC03g013400.1;BraC03g050760.1;BraC05g028510.1;BraC10g016900.1
GO:0019751	polyol metabolic process	4	219	0.766257	0.946303	BraC01g023790.1;BraC01g048660.1;BraC02g020890.1;BraC09g063010.1
GO:0022603	regulation of anatomical structure morphogenesis	5	269	0.767904	0.946303	BraC01g003820.1;BraC03g013400.1;BraC03g050760.1;BraC05g028510.1;BraC10g016900.1
GO:0010363	regulation of plant-type hypersensitive response	18	877	0.768264	0.946303	BraC01g003820.1;BraC01g042000.1;BraC02g021840.1;BraC03g004070.1;BraC03g032010.1;BraC03g053880.1;BraC04g022680.1;BraC04g026670.1;BraC06g040790.1;BraC07g011630.1;BraC07g020690.1;BraC08g017570.1;BraC08g020740.1;BraC09g025970.1;BraC10g025370.1;BraC10g026970.1;BraC10g031510.1;BraCxxg012140.1
GO:0098655	cation transmembrane transport	7	366	0.768322	0.946303	BraC01g040560.1;BraC01g042010.1;BraC01g042020.1;BraC02g028860.1;BraC05g037470.1;BraC07g021410.1;BraC07g039480.1
GO:0006414	translational elongation	2	117	0.769333	0.946303	BraC02g005120.1;BraC08g017610.1
GO:0008037	cell recognition	1	61	0.769385	0.946303	BraCxxg003540.1
GO:0010091	trichome branching	1	61	0.769385	0.946303	BraC04g016160.1
GO:0043405	regulation of MAP kinase activity	1	61	0.769385	0.946303	BraC10g025370.1
GO:0043408	regulation of MAPK cascade	1	61	0.769385	0.946303	BraC10g025370.1
GO:0048544	recognition of pollen	1	61	0.769385	0.946303	BraCxxg003540.1
GO:0048573	photoperiodism, flowering	6	319	0.771232	0.946303	BraC02g022740.1;BraC03g030230.1;BraC04g025680.1;BraC05g012090.1;BraC05g028920.1;BraC09g001370.1
GO:0051604	protein maturation	3	170	0.771425	0.946303	BraC03g000120.1;BraC06g029240.1;BraC09g057960.1
GO:0006486	protein glycosylation	9	463	0.772583	0.946303	BraC01g025280.1;BraC01g041330.1;BraC03g067470.1;BraC06g002030.1;BraC08g000190.1;BraC08g018120.1;BraC09g001370.1;BraC09g060810.1;BraCxxg010190.1
GO:0009101	glycoprotein biosynthetic process	9	463	0.772583	0.946303	BraC01g025280.1;BraC01g041330.1;BraC03g067470.1;BraC06g002030.1;BraC08g000190.1;BraC08g018120.1;BraC09g001370.1;BraC09g060810.1;BraCxxg010190.1
GO:0043413	macromolecule glycosylation	9	463	0.772583	0.946303	BraC01g025280.1;BraC01g041330.1;BraC03g067470.1;BraC06g002030.1;BraC08g000190.1;BraC08g018120.1;BraC09g001370.1;BraC09g060810.1;BraCxxg010190.1
GO:0016042	lipid catabolic process	11	557	0.77267	0.946303	BraC01g047320.1;BraC02g025780.1;BraC03g030230.1;BraC03g034340.2;BraC04g003120.1;BraC05g012090.1;BraC07g041420.1;BraC09g060630.1;BraC09g060910.1;BraC10g001580.1;BraC10g030270.1
GO:0035194	posttranscriptional gene silencing by RNA	7	368	0.773092	0.946303	BraC02g004710.1;BraC02g005010.1;BraC02g006570.1;BraC03g021560.1;BraC05g038320.1;BraC09g016640.1;BraC09g052030.1
GO:0051052	regulation of DNA metabolic process	7	368	0.773092	0.946303	BraC01g017910.1;BraC01g041190.1;BraC03g021560.1;BraC05g026590.1;BraC05g028510.1;BraC06g030230.1;BraC10g016040.1
GO:0002684	positive regulation of immune system process	2	118	0.7734	0.946303	BraC09g061360.1;BraC10g026970.1
GO:0050778	positive regulation of immune response	2	118	0.7734	0.946303	BraC09g061360.1;BraC10g026970.1
GO:0016482	cytoplasmic transport	31	1467	0.773815	0.946303	BraC01g013580.1;BraC01g042000.1;BraC02g005010.1;BraC02g021840.1;BraC03g000120.1;BraC03g006730.1;BraC03g022960.1;BraC03g030230.1;BraC03g034340.2;BraC04g008430.1;BraC04g026300.1;BraC05g011670.1;BraC05g012090.1;BraC05g034580.1;BraC05g038110.1;BraC05g040460.1;BraC05g050050.1;BraC07g021410.1;BraC07g038570.1;BraC07g039070.1;BraC08g010540.1;BraC08g020610.1;BraC09g016640.1;BraC09g047510.1;BraC09g059650.1…
GO:0051704	multi-organism process	94	4230	0.774425	0.946303	BraC01g001090.1;BraC01g003820.1;BraC01g007230.1;BraC01g011360.1;BraC01g012470.1;BraC01g040520.1;BraC01g041190.1;BraC01g041400.1;BraC01g042000.1;BraC01g042110.1;BraC01g046210.1;BraC01g048350.1;BraC02g003580.1;BraC02g004710.1;BraC02g007710.1;BraC02g009330.1;BraC02g012250.1;BraC02g021840.1;BraC03g017250.1;BraC03g032010.1;BraC03g036640.1;BraC03g037320.1;BraC03g047090.1;BraC03g049930.1;BraC03g050760.1…
GO:0010498	proteasomal protein catabolic process	9	464	0.774702	0.946303	BraC01g047320.1;BraC03g013400.1;BraC03g027860.1;BraC03g067470.1;BraC04g003120.1;BraC06g004720.1;BraC07g041420.1;BraC10g016900.1;BraC10g024340.1
GO:0042744	hydrogen peroxide catabolic process	3	171	0.774824	0.946303	BraC02g009740.1;BraC03g045600.1;BraC08g005880.1
GO:0006338	chromatin remodeling	1	62	0.774871	0.946303	BraC01g041190.1
GO:0009682	induced systemic resistance	1	62	0.774871	0.946303	BraC08g020740.1
GO:0010114	response to red light	4	222	0.775353	0.946366	BraC01g023330.1;BraC03g053970.1;BraC06g006330.1;BraC09g059650.1
GO:0006006	glucose metabolic process	13	652	0.776209	0.946366	BraC03g002870.1;BraC03g027860.1;BraC03g067470.1;BraC04g008430.1;BraC05g011670.1;BraC05g038080.1;BraC06g004720.1;BraC06g010770.1;BraC07g009240.1;BraC07g041420.1;BraC08g034890.1;BraC09g016120.1;BraC10g024340.1
GO:0072594	establishment of protein localization to organelle	22	1064	0.776209	0.946366	BraC01g013580.1;BraC01g042000.1;BraC03g006730.1;BraC03g030230.1;BraC03g034340.2;BraC04g026300.1;BraC05g011670.1;BraC05g012090.1;BraC05g034580.1;BraC05g038110.1;BraC05g050050.1;BraC07g021410.1;BraC07g038570.1;BraC08g010540.1;BraC08g020610.1;BraC09g016640.1;BraC09g047510.1;BraC09g059650.1;BraC10g001580.1;BraC10g024340.1;BraC10g026100.1;BraC10g030270.1
GO:0072329	monocarboxylic acid catabolic process	9	465	0.776806	0.946572	BraC01g047320.1;BraC03g030230.1;BraC03g034340.2;BraC04g003120.1;BraC05g012090.1;BraC07g041420.1;BraC09g060910.1;BraC10g001580.1;BraC10g030270.1
GO:0009066	aspartate family amino acid metabolic process	5	273	0.778832	0.948517	BraC03g031960.1;BraC03g037320.1;BraC06g004620.1;BraC06g006550.1;BraC09g013290.1
GO:0031407	oxylipin metabolic process	1	63	0.780227	0.949692	BraC09g065620.1
GO:0009690	cytokinin metabolic process	2	120	0.781346	0.95053	BraC05g040460.1;BraC07g009390.1
GO:0009100	glycoprotein metabolic process	9	468	0.783036	0.951034	BraC01g025280.1;BraC01g041330.1;BraC03g067470.1;BraC06g002030.1;BraC08g000190.1;BraC08g018120.1;BraC09g001370.1;BraC09g060810.1;BraCxxg010190.1
GO:0034622	cellular macromolecular complex assembly	29	1385	0.783226	0.951034	BraC01g000200.1;BraC01g017910.1;BraC01g031630.1;BraC01g041190.1;BraC01g042020.1;BraC01g047320.1;BraC02g028860.1;BraC03g013400.1;BraC03g018430.1;BraC03g050760.1;BraC04g003120.1;BraC04g018000.1;BraC04g026850.1;BraC05g010230.1;BraC05g010490.1;BraC05g011070.1;BraC05g011630.1;BraC06g003280.1;BraC07g009240.1;BraC07g038570.1;BraC07g039480.1;BraC07g041420.1;BraC08g002390.1;BraC08g010540.1;BraC09g016530.1…
GO:0007034	vacuolar transport	6	324	0.783692	0.951034	BraC01g013580.1;BraC03g000120.1;BraC05g038110.1;BraC06g049900.1;BraC07g021410.1;BraC07g039070.1
GO:0021700	developmental maturation	24	1160	0.783726	0.951034	BraC01g037650.1;BraC02g005010.1;BraC02g015450.1;BraC02g015960.1;BraC02g023300.1;BraC02g036500.1;BraC02g047140.1;BraC03g018430.1;BraC03g043580.1;BraC03g050760.1;BraC03g067470.1;BraC04g026850.1;BraC05g010230.1;BraC05g010490.1;BraC05g048400.1;BraC06g047240.1;BraC07g009240.1;BraC07g035160.1;BraC07g039070.1;BraC07g041440.1;BraC08g035910.1;BraC09g039600.1;BraC09g050910.1;BraC10g019840.1
GO:0043161	proteasome-mediated ubiquitin-dependent protein catabolic process	5	275	0.784146	0.951034	BraC01g047320.1;BraC03g013400.1;BraC04g003120.1;BraC07g041420.1;BraC10g016900.1
GO:0009902	chloroplast relocation	3	174	0.784776	0.951034	BraC07g038570.1;BraC09g043680.1;BraC10g027730.1
GO:0051667	establishment of plastid localization	3	174	0.784776	0.951034	BraC07g038570.1;BraC09g043680.1;BraC10g027730.1
GO:0031050	dsRNA fragmentation	5	276	0.786765	0.9513	BraC02g004710.1;BraC02g005010.1;BraC03g021560.1;BraC05g038320.1;BraC09g016640.1
GO:0043331	response to dsRNA	5	276	0.786765	0.9513	BraC02g004710.1;BraC02g005010.1;BraC03g021560.1;BraC05g038320.1;BraC09g016640.1
GO:0070918	production of small RNA involved in gene silencing by RNA	5	276	0.786765	0.9513	BraC02g004710.1;BraC02g005010.1;BraC03g021560.1;BraC05g038320.1;BraC09g016640.1
GO:0071359	cellular response to dsRNA	5	276	0.786765	0.9513	BraC02g004710.1;BraC02g005010.1;BraC03g021560.1;BraC05g038320.1;BraC09g016640.1
GO:0071407	cellular response to organic cyclic compound	25	1208	0.787372	0.9513	BraC01g003820.1;BraC01g042000.1;BraC02g004710.1;BraC02g005010.1;BraC02g018740.1;BraC02g021840.1;BraC02g028680.1;BraC03g021560.1;BraC03g032010.1;BraC03g049930.1;BraC03g064670.1;BraC04g026670.1;BraC05g002470.1;BraC05g038320.1;BraC06g008380.1;BraC06g050580.1;BraC07g020690.1;BraC07g021950.1;BraC08g017570.1;BraC08g020740.1;BraC09g016640.1;BraC09g060810.1;BraC10g026970.1;BraC10g031510.1;BraCxxg012140.1
GO:0019750	chloroplast localization	3	175	0.788011	0.9513	BraC07g038570.1;BraC09g043680.1;BraC10g027730.1
GO:0051644	plastid localization	3	175	0.788011	0.9513	BraC07g038570.1;BraC09g043680.1;BraC10g027730.1
GO:0044700	single organism signaling	87	3945	0.788987	0.95151	BraC01g003820.1;BraC01g020580.1;BraC01g025160.1;BraC01g042000.1;BraC02g003580.1;BraC02g004710.1;BraC02g005010.1;BraC02g007360.1;BraC02g021840.1;BraC02g022290.1;BraC02g023300.1;BraC02g028680.1;BraC02g033460.1;BraC02g037170.1;BraC02g040760.1;BraC02g044250.1;BraC03g000120.1;BraC03g017400.1;BraC03g019360.1;BraC03g020300.1;BraC03g022960.1;BraC03g030330.1;BraC03g032010.1;BraC03g043340.1;BraC03g049560.1…
GO:0031349	positive regulation of defense response	2	122	0.789047	0.95151	BraC09g061360.1;BraC10g026970.1
GO:0009911	positive regulation of flower development	1	65	0.79056	0.952295	BraC09g057530.1
GO:0071470	cellular response to osmotic stress	1	65	0.79056	0.952295	BraC03g050760.1
GO:0006461	protein complex assembly	30	1437	0.79177	0.952588	BraC01g000200.1;BraC01g017910.1;BraC01g041190.1;BraC01g042020.1;BraC01g047320.1;BraC02g022290.1;BraC02g028860.1;BraC03g013400.1;BraC03g018430.1;BraC03g050760.1;BraC04g003120.1;BraC04g018000.1;BraC04g026850.1;BraC05g010230.1;BraC05g010490.1;BraC05g011070.1;BraC05g011630.1;BraC06g003280.1;BraC07g009240.1;BraC07g038570.1;BraC07g039480.1;BraC07g041420.1;BraC08g002390.1;BraC08g010540.1;BraC09g013290.1…
GO:0023052	signaling	87	3949	0.792043	0.952588	BraC01g003820.1;BraC01g020580.1;BraC01g025160.1;BraC01g042000.1;BraC02g003580.1;BraC02g004710.1;BraC02g005010.1;BraC02g007360.1;BraC02g021840.1;BraC02g022290.1;BraC02g023300.1;BraC02g028680.1;BraC02g033460.1;BraC02g037170.1;BraC02g040760.1;BraC02g044250.1;BraC03g000120.1;BraC03g017400.1;BraC03g019360.1;BraC03g020300.1;BraC03g022960.1;BraC03g030330.1;BraC03g032010.1;BraC03g043340.1;BraC03g049560.1…
GO:0009658	chloroplast organization	8	425	0.792959	0.952588	BraC05g012090.1;BraC05g033460.1;BraC05g050050.1;BraC06g010770.1;BraC07g038570.1;BraC08g003540.1;BraC09g043680.1;BraC10g027730.1
GO:0010310	regulation of hydrogen peroxide metabolic process	8	425	0.792959	0.952588	BraC01g042000.1;BraC02g021840.1;BraC03g032010.1;BraC04g026670.1;BraC05g002470.1;BraC08g017570.1;BraC08g020740.1;BraC10g026970.1
GO:0051301	cell division	16	801	0.793028	0.952588	BraC01g017910.1;BraC02g004710.1;BraC02g005010.1;BraC02g011060.1;BraC02g021840.1;BraC02g047140.1;BraC05g026590.1;BraC05g028510.1;BraC06g013540.1;BraC06g031190.1;BraC09g016640.1;BraC09g043020.1;BraC09g052030.1;BraC10g002620.1;BraC10g024340.1;BraCxxg009680.1
GO:0000165	MAPK cascade	11	568	0.793392	0.952588	BraC01g042000.1;BraC02g021840.1;BraC03g032010.1;BraC04g026670.1;BraC05g002470.1;BraC07g020690.1;BraC08g017570.1;BraC08g020740.1;BraC10g025370.1;BraC10g026970.1;BraC10g031510.1
GO:0070271	protein complex biogenesis	30	1440	0.795308	0.95437	BraC01g000200.1;BraC01g017910.1;BraC01g041190.1;BraC01g042020.1;BraC01g047320.1;BraC02g022290.1;BraC02g028860.1;BraC03g013400.1;BraC03g018430.1;BraC03g050760.1;BraC04g003120.1;BraC04g018000.1;BraC04g026850.1;BraC05g010230.1;BraC05g010490.1;BraC05g011070.1;BraC05g011630.1;BraC06g003280.1;BraC07g009240.1;BraC07g038570.1;BraC07g039480.1;BraC07g041420.1;BraC08g002390.1;BraC08g010540.1;BraC09g013290.1…
GO:0006406	mRNA export from nucleus	2	124	0.796507	0.954771	BraC02g005010.1;BraC09g016640.1
GO:0071427	mRNA-containing ribonucleoprotein complex export from nucleus	2	124	0.796507	0.954771	BraC02g005010.1;BraC09g016640.1
GO:0006007	glucose catabolic process	4	230	0.798245	0.955642	BraC03g002870.1;BraC04g008430.1;BraC05g038080.1;BraC08g034890.1
GO:0031348	negative regulation of defense response	13	665	0.798659	0.955642	BraC01g003820.1;BraC01g042000.1;BraC02g021840.1;BraC03g032010.1;BraC03g064670.1;BraC04g026670.1;BraC05g002470.1;BraC06g008380.1;BraC07g020690.1;BraC08g017570.1;BraC08g020740.1;BraC10g026970.1;BraC10g031510.1
GO:0051640	organelle localization	5	281	0.799494	0.955642	BraC03g017250.1;BraC05g029870.1;BraC07g038570.1;BraC09g043680.1;BraC10g027730.1
GO:0008380	RNA splicing	10	524	0.799562	0.955642	BraC01g031630.1;BraC02g005010.1;BraC02g028680.1;BraC03g037320.1;BraC03g047290.1;BraC03g059100.1;BraC06g004620.1;BraC08g001250.1;BraC09g016640.1;BraC09g028690.1
GO:0051028	mRNA transport	2	125	0.80015	0.955642	BraC02g005010.1;BraC09g016640.1
GO:2000242	negative regulation of reproductive process	2	125	0.80015	0.955642	BraC05g026590.1;BraC06g039540.1
GO:0009648	photoperiodism	6	331	0.800263	0.955642	BraC02g022740.1;BraC03g030230.1;BraC04g025680.1;BraC05g012090.1;BraC05g028920.1;BraC09g001370.1
GO:0009735	response to cytokinin	5	282	0.801967	0.957033	BraC01g012470.1;BraC02g037170.1;BraC03g043340.1;BraC06g004720.1;BraC09g073020.1
GO:0048569	post-embryonic organ development	14	714	0.802295	0.957033	BraC01g003820.1;BraC01g017910.1;BraC02g005010.1;BraC02g036500.1;BraC03g018430.1;BraC03g021560.1;BraC03g059650.1;BraC03g064920.1;BraC04g001950.1;BraC04g016160.1;BraC05g010230.1;BraC06g047240.1;BraC06g049900.1;BraC09g014020.1
GO:0048441	petal development	3	180	0.803587	0.957344	BraC02g038290.1;BraC03g021560.1;BraC10g030970.1
GO:0048465	corolla development	3	180	0.803587	0.957344	BraC02g038290.1;BraC03g021560.1;BraC10g030970.1
GO:1902582	single-organism intracellular transport	56	2606	0.803925	0.957344	BraC01g003820.1;BraC01g013580.1;BraC01g042000.1;BraC02g005010.1;BraC02g021840.1;BraC03g000120.1;BraC03g000420.1;BraC03g004070.1;BraC03g006730.1;BraC03g022960.1;BraC03g030230.1;BraC03g032010.1;BraC03g034340.2;BraC03g053880.1;BraC03g062940.1;BraC03g064670.1;BraC04g008430.1;BraC04g017970.1;BraC04g022680.1;BraC04g026300.1;BraC04g026670.1;BraC04g028820.1;BraC05g011670.1;BraC05g012090.1;BraC05g034580.1…
GO:0044242	cellular lipid catabolic process	10	527	0.805069	0.957344	BraC01g047320.1;BraC02g025780.1;BraC03g030230.1;BraC03g034340.2;BraC04g003120.1;BraC05g012090.1;BraC07g041420.1;BraC09g060910.1;BraC10g001580.1;BraC10g030270.1
GO:0022618	ribonucleoprotein complex assembly	1	68	0.805157	0.957344	BraC01g031630.1
GO:0071826	ribonucleoprotein complex subunit organization	1	68	0.805157	0.957344	BraC01g031630.1
GO:0010228	vegetative to reproductive phase transition of meristem	18	903	0.807169	0.959219	BraC01g004680.1;BraC01g017640.1;BraC02g005010.1;BraC02g022740.1;BraC03g008360.1;BraC03g030230.1;BraC03g062000.1;BraC04g025680.1;BraC05g012090.1;BraC05g016580.1;BraC05g028920.1;BraC05g050050.1;BraC06g046400.1;BraC08g003080.1;BraC09g001370.1;BraC09g041900.1;BraC09g057530.1;BraC10g004350.1
GO:0033365	protein localization to organelle	22	1088	0.808644	0.960455	BraC01g013580.1;BraC01g042000.1;BraC03g006730.1;BraC03g030230.1;BraC03g034340.2;BraC04g026300.1;BraC05g011670.1;BraC05g012090.1;BraC05g034580.1;BraC05g038110.1;BraC05g050050.1;BraC07g021410.1;BraC07g038570.1;BraC08g010540.1;BraC08g020610.1;BraC09g016640.1;BraC09g047510.1;BraC09g059650.1;BraC10g001580.1;BraC10g024340.1;BraC10g026100.1;BraC10g030270.1
GO:0048598	embryonic morphogenesis	1	69	0.809794	0.961303	BraC06g004130.1
GO:0070085	glycosylation	9	482	0.810439	0.961553	BraC01g025280.1;BraC01g041330.1;BraC03g067470.1;BraC06g002030.1;BraC08g000190.1;BraC08g018120.1;BraC09g001370.1;BraC09g060810.1;BraCxxg010190.1
GO:0000280	nuclear division	11	578	0.811015	0.96172	BraC01g017910.1;BraC02g006570.1;BraC02g009650.1;BraC03g044080.1;BraC05g026590.1;BraC06g030230.1;BraC06g031190.1;BraC07g009390.1;BraC07g041290.1;BraC08g015780.1;BraC09g004270.1
GO:0051093	negative regulation of developmental process	4	235	0.811572	0.961863	BraC03g050760.1;BraC04g025680.1;BraC05g028510.1;BraC06g039540.1
GO:0045088	regulation of innate immune response	20	1000	0.813601	0.962094	BraC01g003820.1;BraC01g042000.1;BraC02g021840.1;BraC03g004070.1;BraC03g032010.1;BraC03g053880.1;BraC04g022680.1;BraC04g026670.1;BraC05g002470.1;BraC06g040790.1;BraC07g011630.1;BraC07g020690.1;BraC08g017570.1;BraC08g020740.1;BraC09g025970.1;BraC09g061360.1;BraC10g025370.1;BraC10g026970.1;BraC10g031510.1;BraCxxg012140.1
GO:0006855	drug transmembrane transport	2	129	0.814146	0.962094	BraC02g018740.1;BraC05g044550.1
GO:0050776	regulation of immune response	20	1001	0.814906	0.962094	BraC01g003820.1;BraC01g042000.1;BraC02g021840.1;BraC03g004070.1;BraC03g032010.1;BraC03g053880.1;BraC04g022680.1;BraC04g026670.1;BraC05g002470.1;BraC06g040790.1;BraC07g011630.1;BraC07g020690.1;BraC08g017570.1;BraC08g020740.1;BraC09g025970.1;BraC09g061360.1;BraC10g025370.1;BraC10g026970.1;BraC10g031510.1;BraCxxg012140.1
GO:0008643	carbohydrate transport	4	237	0.816698	0.962094	BraC01g012470.1;BraC01g026170.1;BraC08g008680.1;BraC09g047080.1
GO:0019320	hexose catabolic process	4	237	0.816698	0.962094	BraC03g002870.1;BraC04g008430.1;BraC05g038080.1;BraC08g034890.1
GO:0045333	cellular respiration	4	237	0.816698	0.962094	BraC01g013580.1;BraC03g067470.1;BraC04g003120.1;BraC09g020570.1
GO:0046365	monosaccharide catabolic process	4	237	0.816698	0.962094	BraC03g002870.1;BraC04g008430.1;BraC05g038080.1;BraC08g034890.1
GO:0044724	single-organism carbohydrate catabolic process	16	817	0.816799	0.962094	BraC01g000200.1;BraC01g013580.1;BraC02g015450.1;BraC03g002870.1;BraC03g052560.1;BraC03g067470.1;BraC04g008430.1;BraC05g011670.1;BraC05g038080.1;BraC06g010770.1;BraC07g009240.1;BraC07g041420.1;BraC08g005880.1;BraC08g034890.1;BraC09g016120.1;BraC09g059040.1
GO:0070727	cellular macromolecule localization	49	2311	0.817157	0.962094	BraC01g003820.1;BraC01g013580.1;BraC01g042000.1;BraC01g048660.1;BraC02g004710.1;BraC02g021840.1;BraC03g000420.1;BraC03g004070.1;BraC03g006730.1;BraC03g022960.1;BraC03g030230.1;BraC03g032010.1;BraC03g034340.2;BraC03g053880.1;BraC03g061630.1;BraC04g008430.1;BraC04g022680.1;BraC04g026300.1;BraC04g026670.1;BraC05g011670.1;BraC05g012090.1;BraC05g034580.1;BraC05g038110.1;BraC05g050050.1;BraC06g003280.1…
GO:0048827	phyllome development	37	1775	0.817182	0.962094	BraC01g000200.1;BraC01g004920.1;BraC01g017640.1;BraC01g037650.1;BraC02g005010.1;BraC02g028860.1;BraC02g038290.1;BraC02g045780.1;BraC03g021560.1;BraC03g025740.1;BraC03g043340.1;BraC03g052220.1;BraC03g055550.1;BraC03g059650.1;BraC03g061630.1;BraC03g062000.1;BraC03g064920.1;BraC04g016160.1;BraC05g016580.1;BraC05g034580.1;BraC05g040460.1;BraC05g043310.1;BraC05g050050.1;BraC06g003280.1;BraC06g004130.1…
GO:0006655	phosphatidylglycerol biosynthetic process	2	130	0.817506	0.962094	BraC07g021950.1;BraC09g050910.1
GO:0009057	macromolecule catabolic process	31	1505	0.817575	0.962094	BraC01g000200.1;BraC01g004690.1;BraC01g004920.1;BraC01g037650.1;BraC01g047320.1;BraC03g000440.1;BraC03g002870.1;BraC03g013400.1;BraC03g018710.1;BraC03g027860.1;BraC03g053680.1;BraC03g067470.1;BraC04g001950.1;BraC04g003120.1;BraC04g012010.2;BraC04g018000.1;BraC05g009960.1;BraC05g028510.1;BraC06g004720.1;BraC07g009240.1;BraC07g035160.1;BraC07g041420.1;BraC08g011970.1;BraC09g018190.1;BraC09g053020.1…
GO:0006281	DNA repair	9	486	0.817771	0.962094	BraC03g021560.1;BraC03g054060.1;BraC04g025680.1;BraC05g026590.1;BraC06g018640.1;BraC06g030230.1;BraC07g020430.1;BraC09g016640.1;BraC10g020410.1
GO:0042180	cellular ketone metabolic process	6	339	0.817982	0.962094	BraC01g017640.1;BraC03g049930.1;BraC04g003120.1;BraC06g004530.1;BraC07g039070.1;BraC09g019360.1
GO:0009958	positive gravitropism	1	71	0.818739	0.962094	BraC06g049900.1
GO:0045787	positive regulation of cell cycle	1	71	0.818739	0.962094	BraC06g031190.1
GO:0015031	protein transport	51	2403	0.819875	0.962189	BraC01g003820.1;BraC01g013580.1;BraC01g015930.1;BraC01g042000.1;BraC02g021840.1;BraC03g000420.1;BraC03g004070.1;BraC03g006730.1;BraC03g022960.1;BraC03g030230.1;BraC03g032010.1;BraC03g034340.2;BraC03g053880.1;BraC03g057100.1;BraC03g064670.1;BraC04g008430.1;BraC04g022680.1;BraC04g026300.1;BraC04g026670.1;BraC05g011670.1;BraC05g012090.1;BraC05g034580.1;BraC05g038110.1;BraC05g050050.1;BraC06g003280.1…
GO:0006366	transcription from RNA polymerase II promoter	2	131	0.820811	0.962189	BraC08g001250.1;BraC09g001370.1
GO:0006612	protein targeting to membrane	18	913	0.82083	0.962189	BraC01g003820.1;BraC01g042000.1;BraC02g021840.1;BraC03g004070.1;BraC03g032010.1;BraC03g053880.1;BraC04g022680.1;BraC04g026670.1;BraC06g040790.1;BraC07g011630.1;BraC07g020690.1;BraC08g017570.1;BraC08g020740.1;BraC09g025970.1;BraC10g025370.1;BraC10g026970.1;BraC10g031510.1;BraCxxg012140.1
GO:0006661	phosphatidylinositol biosynthetic process	3	186	0.820998	0.962189	BraC02g018740.1;BraC03g045600.1;BraC09g066330.1
GO:0051656	establishment of organelle localization	3	186	0.820998	0.962189	BraC07g038570.1;BraC09g043680.1;BraC10g027730.1
GO:0045184	establishment of protein localization	51	2406	0.822439	0.96315	BraC01g003820.1;BraC01g013580.1;BraC01g015930.1;BraC01g042000.1;BraC02g021840.1;BraC03g000420.1;BraC03g004070.1;BraC03g006730.1;BraC03g022960.1;BraC03g030230.1;BraC03g032010.1;BraC03g034340.2;BraC03g053880.1;BraC03g057100.1;BraC03g064670.1;BraC04g008430.1;BraC04g022680.1;BraC04g026300.1;BraC04g026670.1;BraC05g011670.1;BraC05g012090.1;BraC05g034580.1;BraC05g038110.1;BraC05g050050.1;BraC06g003280.1…
GO:0010193	response to ozone	1	72	0.823052	0.96315	BraC09g065620.1
GO:0032879	regulation of localization	9	489	0.823127	0.96315	BraC01g047320.1;BraC02g018740.1;BraC02g021840.1;BraC03g043340.1;BraC07g009240.1;BraC09g059040.1;BraC09g059650.1;BraC09g061540.1;BraCxxg000480.1
GO:0002682	regulation of immune system process	20	1008	0.823859	0.963497	BraC01g003820.1;BraC01g042000.1;BraC02g021840.1;BraC03g004070.1;BraC03g032010.1;BraC03g053880.1;BraC04g022680.1;BraC04g026670.1;BraC05g002470.1;BraC06g040790.1;BraC07g011630.1;BraC07g020690.1;BraC08g017570.1;BraC08g020740.1;BraC09g025970.1;BraC09g061360.1;BraC10g025370.1;BraC10g026970.1;BraC10g031510.1;BraCxxg012140.1
GO:0009788	negative regulation of abscisic acid-activated signaling pathway	1	73	0.827263	0.966454	BraC09g060810.1
GO:1901420	negative regulation of response to alcohol	1	73	0.827263	0.966454	BraC09g060810.1
GO:0046471	phosphatidylglycerol metabolic process	2	134	0.830406	0.967373	BraC07g021950.1;BraC09g050910.1
GO:0098813	nuclear chromosome segregation	6	345	0.830441	0.967373	BraC01g017910.1;BraC02g005010.1;BraC02g006570.1;BraC02g009650.1;BraC06g030230.1;BraC07g041290.1
GO:0002213	defense response to insect	1	74	0.831375	0.967373	BraC07g021950.1
GO:0002238	response to molecule of fungal origin	1	74	0.831375	0.967373	BraC10g007520.1
GO:0009875	pollen-pistil interaction	1	74	0.831375	0.967373	BraCxxg003540.1
GO:0044003	modification by symbiont of host morphology or physiology	4	244	0.833743	0.967373	BraC02g004710.1;BraC03g037320.1;BraC09g061360.1;BraC10g003670.1
GO:0051817	modification of morphology or physiology of other organism involved in symbiotic interaction	4	244	0.833743	0.967373	BraC02g004710.1;BraC03g037320.1;BraC09g061360.1;BraC10g003670.1
GO:0009862	systemic acquired resistance, salicylic acid mediated signaling pathway	11	592	0.833783	0.967373	BraC01g042000.1;BraC02g021840.1;BraC03g032010.1;BraC03g064670.1;BraC04g026670.1;BraC05g002470.1;BraC07g020690.1;BraC08g017570.1;BraC08g020740.1;BraC10g026970.1;BraC10g031510.1
GO:0010564	regulation of cell cycle process	5	296	0.834105	0.967373	BraC01g017910.1;BraC02g005010.1;BraC05g026590.1;BraC05g028510.1;BraC06g031190.1
GO:0009867	jasmonic acid mediated signaling pathway	13	688	0.834328	0.967373	BraC01g042000.1;BraC02g021840.1;BraC03g032010.1;BraC03g049930.1;BraC04g026670.1;BraC06g050580.1;BraC07g020690.1;BraC07g021950.1;BraC08g017570.1;BraC08g020740.1;BraC10g026970.1;BraC10g031510.1;BraCxxg012140.1
GO:0071395	cellular response to jasmonic acid stimulus	13	688	0.834328	0.967373	BraC01g042000.1;BraC02g021840.1;BraC03g032010.1;BraC03g049930.1;BraC04g026670.1;BraC06g050580.1;BraC07g020690.1;BraC07g021950.1;BraC08g017570.1;BraC08g020740.1;BraC10g026970.1;BraC10g031510.1;BraCxxg012140.1
GO:0048825	cotyledon development	3	191	0.834487	0.967373	BraC02g005010.1;BraC06g004130.1;BraC09g016640.1
GO:0006334	nucleosome assembly	1	75	0.835388	0.967373	BraC01g041190.1
GO:0016197	endosomal transport	1	75	0.835388	0.967373	BraC03g000120.1
GO:0034728	nucleosome organization	1	75	0.835388	0.967373	BraC01g041190.1
GO:0035725	sodium ion transmembrane transport	1	75	0.835388	0.967373	BraC07g021410.1
GO:0048438	floral whorl development	19	971	0.835499	0.967373	BraC01g017640.1;BraC01g037650.1;BraC02g038290.1;BraC02g045780.1;BraC03g021560.1;BraC03g052220.1;BraC03g059650.1;BraC03g061630.1;BraC03g062000.1;BraC03g064920.1;BraC05g016580.1;BraC05g040460.1;BraC05g043310.1;BraC05g050050.1;BraC06g010770.1;BraC07g035160.1;BraC09g065620.1;BraC10g014650.1;BraC10g030970.1
GO:0009886	post-embryonic morphogenesis	19	973	0.837928	0.96924	BraC01g038410.1;BraC02g005010.1;BraC03g018430.1;BraC03g021560.1;BraC03g059650.1;BraC03g064920.1;BraC04g016160.1;BraC05g010230.1;BraC05g040460.1;BraC05g049790.1;BraC06g004130.1;BraC06g018640.1;BraC06g049900.1;BraC07g029070.1;BraC07g037000.1;BraC07g038570.1;BraC09g014020.1;BraC09g052030.1;BraC10g030970.1
GO:0009644	response to high light intensity	8	449	0.838675	0.96924	BraC01g023330.1;BraC03g056530.1;BraC06g010770.1;BraC09g059650.1;BraC09g061360.1;BraC09g063010.1;BraC09g065620.1;BraCxxg000480.1
[truncated: 299 more rows]
