# Supplementary material for: Comparative Transcriptome Analysis of Purple and Green Non-Heading Chinese Cabbage and Function Analyses of BcTT8 Gene
Source: Genes (Basel). 2022 May 31;13(6):988. doi: 10.3390/genes13060988 (PMC9222865; doi:10.3390/genes13060988)
Supplement: Supplementary file 1 [file genes-13-00988-s001.zip › Supplementary tables/Supplementary Table S6.xlsx]

## Sheet: out.C
GO ID	Description	out (754)	All (32312)	pvalue	p.adjust	Genes
GO:0000325	plant-type vacuole	15	234	0.000434429	0.0764483	BraC01g003000.1;BraC01g009870.1;BraC01g036160.1;BraC01g040560.1;BraC02g007050.1;BraC03g047090.1;BraC05g031450.1;BraC05g037470.1;BraC07g039070.1;BraC09g014600.1;BraC09g053560.1;BraC09g053860.1;BraC09g068900.1;BraC10g002620.1;BraC10g024210.1
GO:0009705	plant-type vacuole membrane	11	158	0.0012607	0.0764483	BraC01g009870.1;BraC01g036160.1;BraC01g040560.1;BraC02g007050.1;BraC03g047090.1;BraC05g031450.1;BraC05g037470.1;BraC07g039070.1;BraC09g053560.1;BraC09g053860.1;BraC10g024210.1
GO:0009579	thylakoid	35	867	0.00134849	0.0764483	BraC01g000200.1;BraC01g001090.1;BraC01g004490.1;BraC01g004920.1;BraC01g019310.1;BraC01g023330.1;BraC01g042010.1;BraC01g042020.1;BraC02g028860.1;BraC03g006730.1;BraC03g007690.1;BraC03g037570.1;BraC03g043620.1;BraC03g055550.1;BraC03g055760.1;BraC03g055830.1;BraC04g026300.1;BraC05g033460.1;BraC05g038080.1;BraC05g049790.1;BraC06g003280.1;BraC06g010770.1;BraC06g019640.1;BraC06g033930.1;BraC06g036690.1…
GO:0009534	chloroplast thylakoid	30	711	0.00149485	0.0764483	BraC01g001090.1;BraC01g004490.1;BraC01g004920.1;BraC01g019310.1;BraC01g023330.1;BraC01g042010.1;BraC01g042020.1;BraC02g028860.1;BraC03g006730.1;BraC03g007690.1;BraC03g037570.1;BraC03g055550.1;BraC04g026300.1;BraC05g038080.1;BraC05g049790.1;BraC06g003280.1;BraC06g010770.1;BraC06g019640.1;BraC06g033930.1;BraC06g036690.1;BraC06g042840.1;BraC07g021950.1;BraC07g041440.1;BraC08g000590.1;BraC08g002390.1…
GO:0031976	plastid thylakoid	30	711	0.00149485	0.0764483	BraC01g001090.1;BraC01g004490.1;BraC01g004920.1;BraC01g019310.1;BraC01g023330.1;BraC01g042010.1;BraC01g042020.1;BraC02g028860.1;BraC03g006730.1;BraC03g007690.1;BraC03g037570.1;BraC03g055550.1;BraC04g026300.1;BraC05g038080.1;BraC05g049790.1;BraC06g003280.1;BraC06g010770.1;BraC06g019640.1;BraC06g033930.1;BraC06g036690.1;BraC06g042840.1;BraC07g021950.1;BraC07g041440.1;BraC08g000590.1;BraC08g002390.1…
GO:0031312	extrinsic component of organelle membrane	4	22	0.00153923	0.0764483	BraC03g056330.1;BraC09g018850.1;BraC09g053560.1;BraC09g053860.1
GO:0042406	extrinsic component of endoplasmic reticulum membrane	3	13	0.00303897	0.119839	BraC09g018850.1;BraC09g053560.1;BraC09g053860.1
GO:0005618	cell wall	47	1336	0.00368005	0.119839	BraC01g004690.1;BraC01g040560.1;BraC01g041400.1;BraC02g009330.1;BraC02g043870.1;BraC03g016590.1;BraC03g037570.1;BraC03g043580.1;BraC03g049930.1;BraC03g052750.1;BraC03g057920.1;BraC03g067470.1;BraC04g026850.1;BraC05g002850.1;BraC05g010330.1;BraC05g010490.1;BraC05g011670.1;BraC05g015750.1;BraC05g034090.1;BraC05g037470.1;BraC06g015230.1;BraC06g039330.1;BraC07g015500.1;BraC07g016560.1;BraC07g028710.1…
GO:0030312	external encapsulating structure	47	1338	0.00378346	0.119839	BraC01g004690.1;BraC01g040560.1;BraC01g041400.1;BraC02g009330.1;BraC02g043870.1;BraC03g016590.1;BraC03g037570.1;BraC03g043580.1;BraC03g049930.1;BraC03g052750.1;BraC03g057920.1;BraC03g067470.1;BraC04g026850.1;BraC05g002850.1;BraC05g010330.1;BraC05g010490.1;BraC05g011670.1;BraC05g015750.1;BraC05g034090.1;BraC05g037470.1;BraC06g015230.1;BraC06g039330.1;BraC07g015500.1;BraC07g016560.1;BraC07g028710.1…
GO:0009535	chloroplast thylakoid membrane	23	543	0.00481685	0.119839	BraC01g019310.1;BraC01g023330.1;BraC01g042010.1;BraC01g042020.1;BraC02g028860.1;BraC03g006730.1;BraC03g007690.1;BraC03g037570.1;BraC03g055550.1;BraC04g026300.1;BraC05g038080.1;BraC05g049790.1;BraC06g010770.1;BraC06g019640.1;BraC06g036690.1;BraC06g042840.1;BraC07g041440.1;BraC08g000590.1;BraC08g002390.1;BraC09g043680.1;BraC09g059650.1;BraC10g012790.1;BraC10g027730.1
GO:0042651	thylakoid membrane	24	578	0.00514435	0.119839	BraC01g019310.1;BraC01g023330.1;BraC01g042010.1;BraC01g042020.1;BraC02g028860.1;BraC03g006730.1;BraC03g007690.1;BraC03g037570.1;BraC03g055550.1;BraC04g026300.1;BraC05g033460.1;BraC05g038080.1;BraC05g049790.1;BraC06g010770.1;BraC06g019640.1;BraC06g036690.1;BraC06g042840.1;BraC07g041440.1;BraC08g000590.1;BraC08g002390.1;BraC09g043680.1;BraC09g059650.1;BraC10g012790.1;BraC10g027730.1
GO:0009544	chloroplast ATP synthase complex	2	5	0.00518941	0.119839	BraC01g042010.1;BraC02g028860.1
GO:0055035	plastid thylakoid membrane	23	547	0.00525109	0.119839	BraC01g019310.1;BraC01g023330.1;BraC01g042010.1;BraC01g042020.1;BraC02g028860.1;BraC03g006730.1;BraC03g007690.1;BraC03g037570.1;BraC03g055550.1;BraC04g026300.1;BraC05g038080.1;BraC05g049790.1;BraC06g010770.1;BraC06g019640.1;BraC06g036690.1;BraC06g042840.1;BraC07g041440.1;BraC08g000590.1;BraC08g002390.1;BraC09g043680.1;BraC09g059650.1;BraC10g012790.1;BraC10g027730.1
GO:0034357	photosynthetic membrane	24	584	0.00582195	0.119839	BraC01g019310.1;BraC01g023330.1;BraC01g042010.1;BraC01g042020.1;BraC02g028860.1;BraC03g006730.1;BraC03g007690.1;BraC03g037570.1;BraC03g055550.1;BraC04g026300.1;BraC05g033460.1;BraC05g038080.1;BraC05g049790.1;BraC06g010770.1;BraC06g019640.1;BraC06g036690.1;BraC06g042840.1;BraC07g041440.1;BraC08g000590.1;BraC08g002390.1;BraC09g043680.1;BraC09g059650.1;BraC10g012790.1;BraC10g027730.1
GO:0009507	chloroplast	178	6421	0.00603216	0.119839	BraC01g000200.1;BraC01g001090.1;BraC01g002370.1;BraC01g004490.1;BraC01g004920.1;BraC01g006670.1;BraC01g009870.1;BraC01g012490.1;BraC01g012760.1;BraC01g017640.1;BraC01g019310.1;BraC01g023330.1;BraC01g025160.1;BraC01g030290.1;BraC01g033320.1;BraC01g033920.1;BraC01g038410.1;BraC01g040560.1;BraC01g041320.1;BraC01g041990.1;BraC01g042000.1;BraC01g042010.1;BraC01g042020.1;BraC01g048350.1;BraC01g049750.1…
GO:0009506	plasmodesma	66	2083	0.00739115	0.126159	BraC01g007230.1;BraC01g012470.1;BraC01g040560.1;BraC02g009330.1;BraC02g009740.1;BraC02g018740.1;BraC02g020030.1;BraC02g020190.1;BraC02g043870.1;BraC03g006080.1;BraC03g014390.1;BraC03g016590.1;BraC03g017400.1;BraC03g018430.1;BraC03g025810.1;BraC03g031960.1;BraC03g040200.1;BraC03g043580.1;BraC03g050760.1;BraC03g052560.1;BraC03g056710.1;BraC03g067470.1;BraC04g003120.1;BraC04g026850.1;BraC05g005840.1…
GO:0055044	symplast	66	2083	0.00739115	0.126159	BraC01g007230.1;BraC01g012470.1;BraC01g040560.1;BraC02g009330.1;BraC02g009740.1;BraC02g018740.1;BraC02g020030.1;BraC02g020190.1;BraC02g043870.1;BraC03g006080.1;BraC03g014390.1;BraC03g016590.1;BraC03g017400.1;BraC03g018430.1;BraC03g025810.1;BraC03g031960.1;BraC03g040200.1;BraC03g043580.1;BraC03g050760.1;BraC03g052560.1;BraC03g056710.1;BraC03g067470.1;BraC04g003120.1;BraC04g026850.1;BraC05g005840.1…
GO:0005911	cell-cell junction	66	2086	0.00762035	0.126159	BraC01g007230.1;BraC01g012470.1;BraC01g040560.1;BraC02g009330.1;BraC02g009740.1;BraC02g018740.1;BraC02g020030.1;BraC02g020190.1;BraC02g043870.1;BraC03g006080.1;BraC03g014390.1;BraC03g016590.1;BraC03g017400.1;BraC03g018430.1;BraC03g025810.1;BraC03g031960.1;BraC03g040200.1;BraC03g043580.1;BraC03g050760.1;BraC03g052560.1;BraC03g056710.1;BraC03g067470.1;BraC04g003120.1;BraC04g026850.1;BraC05g005840.1…
GO:0030054	cell junction	66	2092	0.00809691	0.126994	BraC01g007230.1;BraC01g012470.1;BraC01g040560.1;BraC02g009330.1;BraC02g009740.1;BraC02g018740.1;BraC02g020030.1;BraC02g020190.1;BraC02g043870.1;BraC03g006080.1;BraC03g014390.1;BraC03g016590.1;BraC03g017400.1;BraC03g018430.1;BraC03g025810.1;BraC03g031960.1;BraC03g040200.1;BraC03g043580.1;BraC03g050760.1;BraC03g052560.1;BraC03g056710.1;BraC03g067470.1;BraC04g003120.1;BraC04g026850.1;BraC05g005840.1…
GO:0033597	mitotic checkpoint complex	2	7	0.0105645	0.157264	BraC03g059870.1;BraC03g060390.1
GO:0048046	apoplast	31	856	0.0112871	0.157264	BraC01g000200.1;BraC01g001090.1;BraC01g002340.1;BraC01g004920.1;BraC01g041400.1;BraC02g000300.1;BraC02g000850.1;BraC02g010770.1;BraC03g031960.1;BraC03g043580.1;BraC03g050880.1;BraC03g057920.1;BraC04g028970.1;BraC05g007920.1;BraC05g015620.1;BraC06g003280.1;BraC06g010770.1;BraC06g015230.1;BraC07g009240.1;BraC07g026180.1;BraC07g029070.1;BraC07g037000.1;BraC08g005880.1;BraC08g016070.1;BraC08g016080.1…
GO:0009536	plastid	179	6571	0.0116101	0.157264	BraC01g000200.1;BraC01g001090.1;BraC01g002370.1;BraC01g004490.1;BraC01g004920.1;BraC01g006670.1;BraC01g009870.1;BraC01g012490.1;BraC01g012760.1;BraC01g017640.1;BraC01g019310.1;BraC01g023330.1;BraC01g025160.1;BraC01g030290.1;BraC01g033320.1;BraC01g033920.1;BraC01g038410.1;BraC01g040560.1;BraC01g041320.1;BraC01g041990.1;BraC01g042000.1;BraC01g042010.1;BraC01g042020.1;BraC01g046210.1;BraC01g048350.1…
GO:0005576	extracellular region	108	3748	0.012173	0.15772	BraC01g000200.1;BraC01g001090.1;BraC01g002340.1;BraC01g003000.1;BraC01g004690.1;BraC01g004920.1;BraC01g007230.1;BraC01g014880.1;BraC01g015590.1;BraC01g018660.1;BraC01g030290.1;BraC01g039940.1;BraC01g041400.1;BraC01g042110.1;BraC01g042220.1;BraC02g000300.1;BraC02g000850.1;BraC02g009330.1;BraC02g010770.1;BraC02g012900.1;BraC02g015960.1;BraC02g023300.1;BraC02g043870.1;BraC03g017400.1;BraC03g018710.1…
GO:0044436	thylakoid part	24	629	0.0136169	0.169076	BraC01g019310.1;BraC01g023330.1;BraC01g042010.1;BraC01g042020.1;BraC02g028860.1;BraC03g006730.1;BraC03g007690.1;BraC03g037570.1;BraC03g055550.1;BraC04g026300.1;BraC05g033460.1;BraC05g038080.1;BraC05g049790.1;BraC06g010770.1;BraC06g019640.1;BraC06g036690.1;BraC06g042840.1;BraC07g041440.1;BraC08g000590.1;BraC08g002390.1;BraC09g043680.1;BraC09g059650.1;BraC10g012790.1;BraC10g027730.1
GO:0031225	anchored component of membrane	17	408	0.0162337	0.187535	BraC02g019800.1;BraC02g043470.1;BraC03g040430.1;BraC03g050760.1;BraC04g018620.1;BraC05g000500.1;BraC05g032600.1;BraC05g040200.1;BraC06g033960.1;BraC06g044860.1;BraC06g051380.1;BraC07g004040.1;BraC07g033760.1;BraC09g004840.1;BraC09g059040.1;BraC09g062870.1;BraC10g025590.1
GO:0044425	membrane part	108	3790	0.0163621	0.187535	BraC01g003820.1;BraC01g007230.1;BraC01g012470.1;BraC01g026170.1;BraC01g037650.1;BraC01g037850.1;BraC01g039080.1;BraC01g040560.1;BraC01g042010.1;BraC01g042020.1;BraC01g049180.1;BraC02g003450.1;BraC02g004710.1;BraC02g012250.1;BraC02g015960.1;BraC02g019800.1;BraC02g021840.1;BraC02g022290.1;BraC02g023350.1;BraC02g028860.1;BraC02g036500.1;BraC02g038020.1;BraC02g043470.1;BraC02g047140.1;BraC03g000120.1…
GO:0031209	SCAR complex	2	9	0.0175588	0.188855	BraC05g010230.1;BraC05g011070.1
GO:0005773	vacuole	61	1986	0.0177448	0.188855	BraC01g003000.1;BraC01g006670.1;BraC01g009870.1;BraC01g012470.1;BraC01g015590.1;BraC01g015930.1;BraC01g036160.1;BraC01g037650.1;BraC01g040560.1;BraC01g041190.1;BraC01g042220.1;BraC01g047320.1;BraC02g007050.1;BraC02g015960.1;BraC02g020190.1;BraC03g006080.1;BraC03g016590.1;BraC03g031960.1;BraC03g047090.1;BraC03g050760.1;BraC03g050890.1;BraC03g057070.1;BraC04g023420.1;BraC05g031450.1;BraC05g037470.1…
GO:0019898	extrinsic component of membrane	10	198	0.0183913	0.188986	BraC01g003820.1;BraC01g039080.1;BraC03g056330.1;BraC03g059870.1;BraC03g060390.1;BraC07g020690.1;BraC09g018850.1;BraC09g053560.1;BraC09g053860.1;BraC09g060810.1
GO:0016461	unconventional myosin complex	1	1	0.023335	0.230777	BraC03g017250.1
GO:0031224	intrinsic component of membrane	86	2983	0.024007	0.230777	BraC01g007230.1;BraC01g012470.1;BraC01g026170.1;BraC01g037650.1;BraC01g037850.1;BraC01g040560.1;BraC01g042010.1;BraC01g042020.1;BraC01g049180.1;BraC02g003450.1;BraC02g012250.1;BraC02g015960.1;BraC02g019800.1;BraC02g021840.1;BraC02g022290.1;BraC02g023350.1;BraC02g036500.1;BraC02g038020.1;BraC02g043470.1;BraC02g047140.1;BraC03g004070.1;BraC03g008360.1;BraC03g017400.1;BraC03g040430.1;BraC03g047090.1…
GO:0045259	proton-transporting ATP synthase complex	4	52	0.0329569	0.306911	BraC01g042010.1;BraC01g042020.1;BraC02g028860.1;BraC04g018000.1
GO:0009504	cell plate	5	77	0.0341248	0.308157	BraC02g021840.1;BraC03g054960.1;BraC06g003280.1;BraC10g004350.1;BraC10g014650.1
GO:0042807	central vacuole	2	13	0.035775	0.313558	BraC01g040560.1;BraC05g037470.1
GO:0031984	organelle subcompartment	38	1216	0.0431408	0.367313	BraC01g001090.1;BraC01g004490.1;BraC01g004920.1;BraC01g019310.1;BraC01g023330.1;BraC01g042010.1;BraC01g042020.1;BraC02g028860.1;BraC03g000420.1;BraC03g006730.1;BraC03g007690.1;BraC03g022960.1;BraC03g037570.1;BraC03g055550.1;BraC04g026300.1;BraC05g002850.1;BraC05g038080.1;BraC05g048400.1;BraC05g049790.1;BraC06g003280.1;BraC06g004620.1;BraC06g010770.1;BraC06g017160.1;BraC06g019640.1;BraC06g033930.1…
GO:0030956	glutamyl-tRNA(Gln) amidotransferase complex	1	2	0.0461262	0.381822	BraC08g017610.1
GO:0098797	plasma membrane protein complex	8	179	0.0596049	0.444501	BraC01g003820.1;BraC01g039080.1;BraC02g004710.1;BraC03g059870.1;BraC03g060390.1;BraC07g020690.1;BraC09g060810.1;BraC10g004350.1
GO:0045263	proton-transporting ATP synthase complex, coupling factor F(o)	2	18	0.0650283	0.444501	BraC01g042010.1;BraC01g042020.1
GO:0044459	plasma membrane part	17	486	0.0655996	0.444501	BraC01g003820.1;BraC01g026170.1;BraC01g039080.1;BraC02g004710.1;BraC02g022290.1;BraC03g004070.1;BraC03g050760.1;BraC03g059870.1;BraC03g060390.1;BraC05g040200.1;BraC07g004040.1;BraC07g020690.1;BraC09g047080.1;BraC09g059040.1;BraC09g060810.1;BraC10g004350.1;BraC10g025590.1
GO:0009505	plant-type cell wall	19	559	0.0675282	0.444501	BraC01g004690.1;BraC01g040560.1;BraC01g041400.1;BraC02g009330.1;BraC02g043870.1;BraC03g016590.1;BraC03g043580.1;BraC05g037470.1;BraC06g039330.1;BraC07g016560.1;BraC08g035910.1;BraC09g001530.1;BraC09g049510.1;BraC09g068900.1;BraC09g069290.1;BraC09g072320.1;BraC10g001060.1;BraC10g001340.1;BraC10g031510.1
GO:0005835	fatty acid synthase complex	1	3	0.0683862	0.444501	BraC03g043620.1
GO:0035102	PRC1 complex	1	3	0.0683862	0.444501	BraC06g050410.1
GO:0005834	heterotrimeric G-protein complex	6	124	0.0708588	0.444501	BraC01g003820.1;BraC01g039080.1;BraC03g059870.1;BraC03g060390.1;BraC07g020690.1;BraC09g060810.1
GO:0031234	extrinsic component of cytoplasmic side of plasma membrane	6	126	0.0752638	0.444501	BraC01g003820.1;BraC01g039080.1;BraC03g059870.1;BraC03g060390.1;BraC07g020690.1;BraC09g060810.1
GO:0019897	extrinsic component of plasma membrane	6	128	0.079821	0.444501	BraC01g003820.1;BraC01g039080.1;BraC03g059870.1;BraC03g060390.1;BraC07g020690.1;BraC09g060810.1
GO:0005789	endoplasmic reticulum membrane	8	191	0.0800662	0.444501	BraC05g010230.1;BraC05g045050.1;BraC08g003080.1;BraC09g018850.1;BraC09g053560.1;BraC09g053860.1;BraC09g060810.1;BraC09g066330.1
GO:0042175	nuclear outer membrane-endoplasmic reticulum membrane network	8	194	0.0857602	0.444501	BraC05g010230.1;BraC05g045050.1;BraC08g003080.1;BraC09g018850.1;BraC09g053560.1;BraC09g053860.1;BraC09g060810.1;BraC09g066330.1
GO:0009526	plastid envelope	34	1139	0.0868526	0.444501	BraC01g000200.1;BraC01g001090.1;BraC01g004920.1;BraC01g040560.1;BraC01g042020.1;BraC02g027050.1;BraC02g028860.1;BraC03g006730.1;BraC03g007690.1;BraC03g031960.1;BraC03g037570.1;BraC03g043620.1;BraC03g053970.1;BraC03g055550.1;BraC03g060400.1;BraC05g033460.1;BraC05g037470.1;BraC05g049790.1;BraC06g003280.1;BraC06g010770.1;BraC06g018640.1;BraC06g019640.1;BraC06g021490.1;BraC06g033930.1;BraC06g036690.1…
GO:0016469	proton-transporting two-sector ATPase complex	5	101	0.087846	0.444501	BraC01g042010.1;BraC01g042020.1;BraC02g028860.1;BraC04g018000.1;BraC07g039480.1
GO:0071944	cell periphery	184	7210	0.0894482	0.444501	BraC01g001090.1;BraC01g003820.1;BraC01g004690.1;BraC01g007230.1;BraC01g007380.1;BraC01g012470.1;BraC01g017910.1;BraC01g026170.1;BraC01g033920.1;BraC01g037650.1;BraC01g037850.1;BraC01g039080.1;BraC01g040560.1;BraC01g041400.1;BraC01g042000.1;BraC01g042010.1;BraC01g048660.1;BraC01g049240.1;BraC02g004710.1;BraC02g005120.1;BraC02g008750.1;BraC02g009330.1;BraC02g009740.1;BraC02g012250.1;BraC02g018740.1…
GO:0001673	male germ cell nucleus	1	4	0.0901274	0.444501	BraC03g039340.1
GO:0009360	DNA polymerase III complex	1	4	0.0901274	0.444501	BraC02g009650.1
GO:0010330	cellulose synthase complex	1	4	0.0901274	0.444501	BraC02g047140.1
GO:0031902	late endosome membrane	1	4	0.0901274	0.444501	BraC03g000120.1
GO:0032585	multivesicular body membrane	1	4	0.0901274	0.444501	BraC03g000120.1
GO:0043073	germ cell nucleus	1	4	0.0901274	0.444501	BraC03g039340.1
GO:0046540	U4/U6 x U5 tri-snRNP complex	1	4	0.0901274	0.444501	BraC01g031630.1
GO:0097526	spliceosomal tri-snRNP complex	1	4	0.0901274	0.444501	BraC01g031630.1
GO:0000148	1,3-beta-D-glucan synthase complex	2	22	0.0924302	0.444501	BraC02g004710.1;BraC10g004350.1
GO:0000322	storage vacuole	2	22	0.0924302	0.444501	BraC01g040560.1;BraC05g037470.1
GO:0000326	protein storage vacuole	2	22	0.0924302	0.444501	BraC01g040560.1;BraC05g037470.1
GO:0005615	extracellular space	3	47	0.0966288	0.444501	BraC03g018710.1;BraC03g053390.1;BraC05g009960.1
GO:0031012	extracellular matrix	3	47	0.0966288	0.444501	BraC07g029070.1;BraC07g037000.1;BraC10g000160.1
GO:0098807	chloroplast thylakoid membrane protein complex	3	47	0.0966288	0.444501	BraC01g042010.1;BraC02g028860.1;BraC08g000590.1
GO:0009898	cytoplasmic side of plasma membrane	6	135	0.0969549	0.444501	BraC01g003820.1;BraC01g039080.1;BraC03g059870.1;BraC03g060390.1;BraC07g020690.1;BraC09g060810.1
GO:0016021	integral component of membrane	70	2570	0.0990929	0.44742	BraC01g007230.1;BraC01g012470.1;BraC01g026170.1;BraC01g037650.1;BraC01g037850.1;BraC01g040560.1;BraC01g042010.1;BraC01g042020.1;BraC01g049180.1;BraC02g003450.1;BraC02g012250.1;BraC02g015960.1;BraC02g021840.1;BraC02g022290.1;BraC02g023350.1;BraC02g036500.1;BraC02g038020.1;BraC02g047140.1;BraC03g004070.1;BraC03g008360.1;BraC03g017400.1;BraC03g047090.1;BraC03g049930.1;BraC03g052560.1;BraC03g053070.2…
GO:0044434	chloroplast part	61	2218	0.103238	0.459179	BraC01g000200.1;BraC01g001090.1;BraC01g004490.1;BraC01g004920.1;BraC01g017640.1;BraC01g019310.1;BraC01g023330.1;BraC01g025160.1;BraC01g040560.1;BraC01g041990.1;BraC01g042000.1;BraC01g042010.1;BraC01g042020.1;BraC02g005120.1;BraC02g015450.1;BraC02g027050.1;BraC02g028860.1;BraC03g006730.1;BraC03g007690.1;BraC03g031960.1;BraC03g037570.1;BraC03g043620.1;BraC03g053970.1;BraC03g055550.1;BraC03g055760.1…
GO:0044435	plastid part	62	2264	0.107151	0.469573	BraC01g000200.1;BraC01g001090.1;BraC01g004490.1;BraC01g004920.1;BraC01g017640.1;BraC01g019310.1;BraC01g023330.1;BraC01g025160.1;BraC01g040560.1;BraC01g041990.1;BraC01g042000.1;BraC01g042010.1;BraC01g042020.1;BraC02g005120.1;BraC02g015450.1;BraC02g027050.1;BraC02g028860.1;BraC03g006730.1;BraC03g007690.1;BraC03g031960.1;BraC03g037570.1;BraC03g043620.1;BraC03g053970.1;BraC03g055550.1;BraC03g055760.1…
GO:0005764	lysosome	1	5	0.111362	0.480954	BraC01g006670.1
GO:0005737	cytoplasm	435	17934	0.117461	0.500048	BraC01g000200.1;BraC01g001090.1;BraC01g002370.1;BraC01g003000.1;BraC01g004490.1;BraC01g004650.1;BraC01g004680.1;BraC01g004920.1;BraC01g005890.1;BraC01g006670.1;BraC01g007230.1;BraC01g009870.1;BraC01g010580.1;BraC01g011360.1;BraC01g011670.1;BraC01g012220.1;BraC01g012230.1;BraC01g012470.1;BraC01g012490.1;BraC01g012760.1;BraC01g013370.1;BraC01g013580.1;BraC01g015590.1;BraC01g015680.1;BraC01g015930.1…
GO:0098562	cytoplasmic side of membrane	6	144	0.121608	0.51041	BraC01g003820.1;BraC01g039080.1;BraC03g059870.1;BraC03g060390.1;BraC07g020690.1;BraC09g060810.1
GO:0031226	intrinsic component of plasma membrane	9	246	0.123814	0.512454	BraC01g026170.1;BraC02g022290.1;BraC03g004070.1;BraC03g050760.1;BraC05g040200.1;BraC07g004040.1;BraC09g047080.1;BraC09g059040.1;BraC10g025590.1
GO:0044432	endoplasmic reticulum part	8	213	0.12711	0.518888	BraC05g010230.1;BraC05g045050.1;BraC08g003080.1;BraC09g018850.1;BraC09g053560.1;BraC09g053860.1;BraC09g060810.1;BraC09g066330.1
GO:0000152	nuclear ubiquitin ligase complex	2	27	0.130336	0.524867	BraC04g025680.1;BraC06g050410.1
GO:0044421	extracellular region part	3	56	0.142386	0.560525	BraC03g018710.1;BraC03g053390.1;BraC05g009960.1
GO:0005783	endoplasmic reticulum	34	1202	0.144716	0.560525	BraC01g009870.1;BraC01g023790.1;BraC01g036160.1;BraC02g018740.1;BraC02g036500.1;BraC02g044250.1;BraC03g006080.1;BraC03g016590.1;BraC03g062940.1;BraC03g063800.1;BraC03g063890.1;BraC03g067470.1;BraC04g004070.1;BraC04g017970.1;BraC05g010230.1;BraC05g031450.1;BraC05g045050.1;BraC05g048400.1;BraC06g003280.1;BraC06g029240.1;BraC06g047240.1;BraC06g049900.1;BraC07g018910.1;BraC07g021410.1;BraC08g003080.1…
GO:0016459	myosin complex	2	29	0.146354	0.560525	BraC03g017250.1;BraC06g003280.1
GO:0009941	chloroplast envelope	31	1087	0.147314	0.560525	BraC01g000200.1;BraC01g004920.1;BraC01g040560.1;BraC02g027050.1;BraC02g028860.1;BraC03g006730.1;BraC03g007690.1;BraC03g031960.1;BraC03g037570.1;BraC03g043620.1;BraC03g053970.1;BraC03g055550.1;BraC03g060400.1;BraC05g033460.1;BraC05g037470.1;BraC05g049790.1;BraC06g003280.1;BraC06g010770.1;BraC06g018640.1;BraC06g019640.1;BraC06g021490.1;BraC06g033930.1;BraC06g042840.1;BraC08g000590.1;BraC09g016120.1…
GO:0098552	side of membrane	6	153	0.149027	0.560525	BraC01g003820.1;BraC01g039080.1;BraC03g059870.1;BraC03g060390.1;BraC07g020690.1;BraC09g060810.1
GO:0031314	extrinsic component of mitochondrial inner membrane	1	7	0.152358	0.560525	BraC03g056330.1
GO:0042575	DNA polymerase complex	1	7	0.152358	0.560525	BraC02g009650.1
GO:0044444	cytoplasmic part	365	15037	0.157301	0.571657	BraC01g000200.1;BraC01g001090.1;BraC01g002370.1;BraC01g003000.1;BraC01g004490.1;BraC01g004650.1;BraC01g004680.1;BraC01g004920.1;BraC01g005890.1;BraC01g006670.1;BraC01g007230.1;BraC01g009870.1;BraC01g010580.1;BraC01g011670.1;BraC01g012220.1;BraC01g012470.1;BraC01g012490.1;BraC01g012760.1;BraC01g013580.1;BraC01g015590.1;BraC01g015680.1;BraC01g015930.1;BraC01g017640.1;BraC01g017910.1;BraC01g019310.1…
GO:0000439	core TFIIH complex	1	8	0.172142	0.582934	BraC07g020430.1
GO:0000795	synaptonemal complex	1	8	0.172142	0.582934	BraC07g041290.1
GO:0005851	eukaryotic translation initiation factor 2B complex	1	8	0.172142	0.582934	BraC05g045150.1
GO:0030093	chloroplast photosystem I	1	8	0.172142	0.582934	BraC08g000590.1
GO:0031519	PcG protein complex	1	8	0.172142	0.582934	BraC06g050410.1
GO:0097525	spliceosomal snRNP complex	1	8	0.172142	0.582934	BraC01g031630.1
GO:0015629	actin cytoskeleton	4	94	0.177241	0.593458	BraC03g017250.1;BraC05g011630.1;BraC06g003280.1;BraC09g038660.1
GO:0005795	Golgi stack	3	63	0.181973	0.602534	BraC03g000420.1;BraC03g022960.1;BraC06g017160.1
GO:0005663	DNA replication factor C complex	1	9	0.191464	0.620178	BraC02g009650.1
GO:0005669	transcription factor TFIID complex	1	9	0.191464	0.620178	BraC08g001250.1
GO:0016604	nuclear body	4	99	0.200816	0.643474	BraC03g021560.1;BraC03g059100.1;BraC04g025680.1;BraC06g006330.1
GO:1990234	transferase complex	17	583	0.206735	0.646567	BraC02g004710.1;BraC02g005010.1;BraC02g009650.1;BraC02g047140.1;BraC03g021560.1;BraC04g005630.1;BraC04g025680.1;BraC04g033980.1;BraC05g011670.1;BraC06g007310.1;BraC06g050410.1;BraC07g016250.1;BraC07g041190.1;BraC08g001250.1;BraC09g043040.1;BraC10g004350.1;BraC10g010080.1
GO:0005960	glycine cleavage complex	1	10	0.210337	0.646567	BraC01g004920.1
GO:0030532	small nuclear ribonucleoprotein complex	1	10	0.210337	0.646567	BraC01g031630.1
GO:0005871	kinesin complex	4	101	0.210497	0.646567	BraC04g005630.1;BraC06g040790.1;BraC07g017490.1;BraC09g043040.1
GO:0046658	anchored component of plasma membrane	5	136	0.212629	0.646567	BraC03g050760.1;BraC05g040200.1;BraC07g004040.1;BraC09g059040.1;BraC10g025590.1
GO:0044446	intracellular organelle part	155	6268	0.220265	0.66302	BraC01g000200.1;BraC01g001090.1;BraC01g004490.1;BraC01g004920.1;BraC01g009870.1;BraC01g013580.1;BraC01g015590.1;BraC01g017640.1;BraC01g017910.1;BraC01g019310.1;BraC01g023330.1;BraC01g025160.1;BraC01g031630.1;BraC01g033320.1;BraC01g036160.1;BraC01g037650.1;BraC01g039080.1;BraC01g040560.1;BraC01g041190.1;BraC01g041990.1;BraC01g042000.1;BraC01g042010.1;BraC01g042020.1;BraC01g045460.1;BraC02g005120.1…
GO:0044422	organelle part	155	6280	0.228132	0.674983	BraC01g000200.1;BraC01g001090.1;BraC01g004490.1;BraC01g004920.1;BraC01g009870.1;BraC01g013580.1;BraC01g015590.1;BraC01g017640.1;BraC01g017910.1;BraC01g019310.1;BraC01g023330.1;BraC01g025160.1;BraC01g031630.1;BraC01g033320.1;BraC01g036160.1;BraC01g037650.1;BraC01g039080.1;BraC01g040560.1;BraC01g041190.1;BraC01g041990.1;BraC01g042000.1;BraC01g042010.1;BraC01g042020.1;BraC01g045460.1;BraC02g005120.1…
GO:0048471	perinuclear region of cytoplasm	1	11	0.228769	0.674983	BraC06g002850.1
GO:0009522	photosystem I	2	40	0.23943	0.6887	BraC08g000590.1;BraC08g002390.1
GO:0009574	preprophase band	2	40	0.23943	0.6887	BraC01g017910.1;BraC09g038660.1
GO:0005775	vacuolar lumen	1	12	0.246772	0.6887	BraC05g038110.1
GO:0072686	mitotic spindle	1	12	0.246772	0.6887	BraC01g017910.1
GO:0044437	vacuolar part	32	1203	0.247239	0.6887	BraC01g009870.1;BraC01g015590.1;BraC01g036160.1;BraC01g037650.1;BraC01g040560.1;BraC02g007050.1;BraC02g020190.1;BraC03g016590.1;BraC03g031960.1;BraC03g047090.1;BraC03g050890.1;BraC05g031450.1;BraC05g037470.1;BraC05g038110.1;BraC05g045050.1;BraC06g029240.1;BraC06g049900.1;BraC07g003620.1;BraC07g009240.1;BraC07g039070.1;BraC07g039480.1;BraC07g041420.1;BraC08g003080.1;BraC08g035910.1;BraC09g053340.1…
GO:0000151	ubiquitin ligase complex	11	370	0.248845	0.6887	BraC02g005010.1;BraC04g005630.1;BraC04g025680.1;BraC04g033980.1;BraC05g011670.1;BraC06g007310.1;BraC06g050410.1;BraC07g016250.1;BraC07g041190.1;BraC09g043040.1;BraC10g010080.1
GO:0005887	integral component of plasma membrane	4	109	0.250408	0.6887	BraC01g026170.1;BraC02g022290.1;BraC03g004070.1;BraC09g047080.1
GO:0030076	light-harvesting complex	2	42	0.256795	0.6887	BraC06g019640.1;BraC10g012790.1
GO:0012507	ER to Golgi transport vesicle membrane	1	13	0.264355	0.6887	BraC04g008430.1
GO:0030127	COPII vesicle coat	1	13	0.264355	0.6887	BraC04g008430.1
GO:0005778	peroxisomal membrane	2	43	0.265486	0.6887	BraC06g019670.1;BraC10g030270.1
GO:0031903	microbody membrane	2	43	0.265486	0.6887	BraC06g019670.1;BraC10g030270.1
GO:0033178	proton-transporting two-sector ATPase complex, catalytic domain	2	43	0.265486	0.6887	BraC02g028860.1;BraC07g039480.1
GO:0010287	plastoglobule	4	112	0.265773	0.6887	BraC01g000200.1;BraC06g019640.1;BraC08g002390.1;BraC08g014230.1
GO:0009532	plastid stroma	34	1301	0.27202	0.689979	BraC01g000200.1;BraC01g001090.1;BraC01g004920.1;BraC01g017640.1;BraC01g025160.1;BraC01g041990.1;BraC01g042000.1;BraC02g005120.1;BraC02g015450.1;BraC02g027050.1;BraC03g006730.1;BraC03g031960.1;BraC03g037570.1;BraC03g043620.1;BraC03g053970.1;BraC03g055760.1;BraC03g055830.1;BraC04g026300.1;BraC06g003280.1;BraC06g006550.1;BraC06g010770.1;BraC06g018640.1;BraC06g019640.1;BraC07g021950.1;BraC07g038570.1…
GO:0005881	cytoplasmic microtubule	2	44	0.274178	0.689979	BraC01g017910.1;BraC03g050760.1
GO:0005884	actin filament	1	14	0.281528	0.689979	BraC09g038660.1
GO:0030904	retromer complex	1	14	0.281528	0.689979	BraC03g000120.1
GO:0033180	proton-transporting V-type ATPase, V1 domain	1	14	0.281528	0.689979	BraC07g039480.1
GO:0009570	chloroplast stroma	33	1267	0.28222	0.689979	BraC01g000200.1;BraC01g001090.1;BraC01g004920.1;BraC01g017640.1;BraC01g025160.1;BraC01g041990.1;BraC01g042000.1;BraC02g005120.1;BraC02g015450.1;BraC02g027050.1;BraC03g006730.1;BraC03g031960.1;BraC03g037570.1;BraC03g043620.1;BraC03g053970.1;BraC03g055760.1;BraC03g055830.1;BraC04g026300.1;BraC06g003280.1;BraC06g006550.1;BraC06g010770.1;BraC06g018640.1;BraC06g019640.1;BraC07g021950.1;BraC07g041420.1…
GO:0005774	vacuolar membrane	31	1187	0.284722	0.689979	BraC01g009870.1;BraC01g015590.1;BraC01g036160.1;BraC01g037650.1;BraC01g040560.1;BraC02g007050.1;BraC02g020190.1;BraC03g016590.1;BraC03g031960.1;BraC03g047090.1;BraC03g050890.1;BraC05g031450.1;BraC05g037470.1;BraC05g045050.1;BraC06g029240.1;BraC06g049900.1;BraC07g003620.1;BraC07g009240.1;BraC07g039070.1;BraC07g039480.1;BraC07g041420.1;BraC08g003080.1;BraC08g035910.1;BraC09g053340.1;BraC09g053560.1…
GO:0033177	proton-transporting two-sector ATPase complex, proton-transporting domain	2	46	0.291541	0.689979	BraC01g042010.1;BraC01g042020.1
GO:0044438	microbody part	2	46	0.291541	0.689979	BraC06g019670.1;BraC10g030270.1
GO:0044439	peroxisomal part	2	46	0.291541	0.689979	BraC06g019670.1;BraC10g030270.1
GO:0009524	phragmoplast	4	117	0.291736	0.689979	BraC01g017910.1;BraC06g003280.1;BraC09g038660.1;BraC09g043020.1
GO:0005759	mitochondrial matrix	4	118	0.296971	0.694482	BraC01g001090.1;BraC01g042000.1;BraC01g045460.1;BraC08g020610.1
GO:0009538	photosystem I reaction center	1	15	0.298301	0.694482	BraC08g002390.1
GO:0010008	endosome membrane	2	48	0.308848	0.694633	BraC03g000120.1;BraC03g057100.1
GO:0044440	endosomal part	2	48	0.308848	0.694633	BraC03g000120.1;BraC03g057100.1
GO:0098588	bounding membrane of organelle	42	1659	0.314212	0.694633	BraC01g009870.1;BraC01g015590.1;BraC01g036160.1;BraC01g037650.1;BraC01g040560.1;BraC02g007050.1;BraC02g020190.1;BraC03g000120.1;BraC03g016590.1;BraC03g031960.1;BraC03g047090.1;BraC03g050890.1;BraC03g057100.1;BraC03g064670.1;BraC04g008430.1;BraC05g010230.1;BraC05g031450.1;BraC05g037470.1;BraC05g045050.1;BraC05g048400.1;BraC06g019670.1;BraC06g029240.1;BraC06g049900.1;BraC07g003620.1;BraC07g009240.1…
GO:0000815	ESCRT III complex	1	16	0.314683	0.694633	BraC03g057100.1
GO:0005885	Arp2/3 protein complex	1	16	0.314683	0.694633	BraC05g011630.1
GO:0030173	integral component of Golgi membrane	1	16	0.314683	0.694633	BraC05g048400.1
GO:0031228	intrinsic component of Golgi membrane	1	16	0.314683	0.694633	BraC05g048400.1
GO:0005875	microtubule associated complex	4	125	0.333873	0.731574	BraC04g005630.1;BraC06g040790.1;BraC07g017490.1;BraC09g043040.1
GO:0031301	integral component of organelle membrane	4	126	0.339168	0.731916	BraC05g045050.1;BraC05g048400.1;BraC06g019670.1;BraC06g036690.1
GO:0005657	replication fork	1	18	0.346309	0.731916	BraC02g009650.1
GO:0005779	integral component of peroxisomal membrane	1	18	0.346309	0.731916	BraC06g019670.1
GO:0030134	ER to Golgi transport vesicle	1	18	0.346309	0.731916	BraC04g008430.1
GO:0031231	intrinsic component of peroxisomal membrane	1	18	0.346309	0.731916	BraC06g019670.1
GO:0031975	envelope	44	1768	0.35073	0.735999	BraC01g000200.1;BraC01g001090.1;BraC01g004920.1;BraC01g013580.1;BraC01g040560.1;BraC01g042020.1;BraC02g027050.1;BraC02g028860.1;BraC03g006730.1;BraC03g007690.1;BraC03g031960.1;BraC03g037570.1;BraC03g043620.1;BraC03g053970.1;BraC03g054960.1;BraC03g055550.1;BraC03g056330.1;BraC03g060400.1;BraC04g018000.1;BraC04g023420.1;BraC04g028820.1;BraC05g033460.1;BraC05g037470.1;BraC05g038080.1;BraC05g049790.1…
GO:0044430	cytoskeletal part	11	407	0.353181	0.735999	BraC01g017910.1;BraC03g017250.1;BraC03g050760.1;BraC04g005630.1;BraC05g011630.1;BraC06g003280.1;BraC06g040790.1;BraC07g017490.1;BraC09g038660.1;BraC09g043020.1;BraC09g043040.1
GO:0000323	lytic vacuole	1	19	0.361572	0.738003	BraC01g006670.1
GO:0000419	DNA-directed RNA polymerase V complex	1	19	0.361572	0.738003	BraC03g021560.1
GO:0005771	multivesicular body	1	19	0.361572	0.738003	BraC03g000120.1
GO:0031967	organelle envelope	43	1745	0.377769	0.765818	BraC01g000200.1;BraC01g001090.1;BraC01g004920.1;BraC01g013580.1;BraC01g040560.1;BraC01g042020.1;BraC02g027050.1;BraC02g028860.1;BraC03g006730.1;BraC03g007690.1;BraC03g031960.1;BraC03g037570.1;BraC03g043620.1;BraC03g053970.1;BraC03g054960.1;BraC03g055550.1;BraC03g056330.1;BraC03g060400.1;BraC04g018000.1;BraC04g028820.1;BraC05g033460.1;BraC05g037470.1;BraC05g038080.1;BraC05g049790.1;BraC06g003280.1…
GO:1902494	catalytic complex	26	1041	0.38931	0.783882	BraC01g003820.1;BraC01g004920.1;BraC01g039080.1;BraC02g004710.1;BraC02g005010.1;BraC02g009650.1;BraC02g047140.1;BraC03g021560.1;BraC03g055760.1;BraC03g055830.1;BraC03g059870.1;BraC03g060390.1;BraC04g005630.1;BraC04g025680.1;BraC04g033980.1;BraC05g011670.1;BraC06g007310.1;BraC06g050410.1;BraC07g016250.1;BraC07g020690.1;BraC07g041190.1;BraC08g001250.1;BraC09g043040.1;BraC09g060810.1;BraC10g004350.1…
GO:0000794	condensed nuclear chromosome	1	22	0.405257	0.810513	BraC07g041290.1
GO:0005769	early endosome	1	23	0.419144	0.811071	BraC06g049900.1
GO:0008180	COP9 signalosome	1	23	0.419144	0.811071	BraC08g010540.1
GO:0030288	outer membrane-bounded periplasmic space	1	23	0.419144	0.811071	BraC04g023420.1
GO:0030313	cell envelope	1	23	0.419144	0.811071	BraC04g023420.1
GO:0045261	proton-transporting ATP synthase complex, catalytic core F(1)	1	23	0.419144	0.811071	BraC02g028860.1
GO:0031090	organelle membrane	51	2120	0.431207	0.818619	BraC01g009870.1;BraC01g013580.1;BraC01g015590.1;BraC01g036160.1;BraC01g037650.1;BraC01g040560.1;BraC01g042020.1;BraC02g007050.1;BraC02g020190.1;BraC03g000120.1;BraC03g016590.1;BraC03g031960.1;BraC03g047090.1;BraC03g050890.1;BraC03g056330.1;BraC03g057100.1;BraC03g060400.1;BraC03g064670.1;BraC04g008430.1;BraC04g018000.1;BraC04g028820.1;BraC05g010230.1;BraC05g031450.1;BraC05g037470.1;BraC05g045050.1…
GO:0000418	DNA-directed RNA polymerase IV complex	1	24	0.432708	0.818619	BraC03g021560.1
GO:0042597	periplasmic space	1	24	0.432708	0.818619	BraC04g023420.1
GO:0005819	spindle	3	104	0.438766	0.818619	BraC01g017910.1;BraC09g038660.1;BraC09g043020.1
GO:0005777	peroxisome	10	396	0.444812	0.818619	BraC03g031960.1;BraC03g048590.1;BraC03g056330.1;BraC04g003120.1;BraC06g004530.1;BraC06g019670.1;BraC07g018080.1;BraC08g003540.1;BraC09g003400.1;BraC10g030270.1
GO:0042579	microbody	10	396	0.444812	0.818619	BraC03g031960.1;BraC03g048590.1;BraC03g056330.1;BraC04g003120.1;BraC06g004530.1;BraC06g019670.1;BraC07g018080.1;BraC08g003540.1;BraC09g003400.1;BraC10g030270.1
GO:0099512	supramolecular fiber	6	229	0.445021	0.818619	BraC01g017910.1;BraC03g050760.1;BraC06g040790.1;BraC07g017490.1;BraC09g038660.1;BraC09g043020.1
GO:0099513	polymeric cytoskeletal fiber	6	229	0.445021	0.818619	BraC01g017910.1;BraC03g050760.1;BraC06g040790.1;BraC07g017490.1;BraC09g038660.1;BraC09g043020.1
GO:0098805	whole membrane	36	1496	0.448821	0.819125	BraC01g009870.1;BraC01g015590.1;BraC01g036160.1;BraC01g037650.1;BraC01g040560.1;BraC02g007050.1;BraC02g020190.1;BraC03g000120.1;BraC03g016590.1;BraC03g031960.1;BraC03g047090.1;BraC03g050890.1;BraC03g057100.1;BraC04g008430.1;BraC05g031450.1;BraC05g037470.1;BraC05g045050.1;BraC06g019670.1;BraC06g029240.1;BraC06g049900.1;BraC07g003620.1;BraC07g009240.1;BraC07g039070.1;BraC07g039480.1;BraC07g041420.1…
GO:0005856	cytoskeleton	12	482	0.450794	0.819125	BraC01g017910.1;BraC03g017250.1;BraC03g050760.1;BraC04g005630.1;BraC05g011630.1;BraC06g003280.1;BraC06g040790.1;BraC07g017490.1;BraC09g038660.1;BraC09g043020.1;BraC09g043040.1;BraC09g050910.1
GO:0031300	intrinsic component of organelle membrane	4	150	0.464936	0.826567	BraC05g045050.1;BraC05g048400.1;BraC06g019670.1;BraC06g036690.1
GO:0000229	cytoplasmic chromosome	1	27	0.471531	0.826567	BraC07g038570.1
GO:0005763	mitochondrial small ribosomal subunit	1	27	0.471531	0.826567	BraC01g042000.1
GO:0005770	late endosome	1	27	0.471531	0.826567	BraC03g000120.1
GO:0009508	plastid chromosome	1	27	0.471531	0.826567	BraC07g038570.1
GO:0036452	ESCRT complex	1	27	0.471531	0.826567	BraC03g057100.1
GO:0012505	endomembrane system	81	3435	0.477628	0.832357	BraC01g004650.1;BraC01g004680.1;BraC01g007230.1;BraC01g009870.1;BraC01g010580.1;BraC01g015680.1;BraC01g015930.1;BraC01g023790.1;BraC01g036160.1;BraC01g038500.1;BraC01g040560.1;BraC01g048350.1;BraC02g003580.1;BraC02g009740.1;BraC02g018740.1;BraC02g036500.1;BraC02g044250.1;BraC02g047140.1;BraC03g000120.1;BraC03g000420.1;BraC03g000650.1;BraC03g006080.1;BraC03g016590.1;BraC03g022960.1;BraC03g031960.1…
GO:0030658	transport vesicle membrane	1	28	0.483873	0.838339	BraC04g008430.1
GO:0030176	integral component of endoplasmic reticulum membrane	1	29	0.495928	0.854257	BraC05g045050.1
GO:0061695	transferase complex, transferring phosphorus-containing groups	3	116	0.510399	0.874132	BraC02g009650.1;BraC03g021560.1;BraC08g001250.1
GO:0000312	plastid small ribosomal subunit	1	31	0.519199	0.884122	BraC01g042000.1
GO:0000428	DNA-directed RNA polymerase complex	2	76	0.532238	0.891051	BraC03g021560.1;BraC08g001250.1
GO:0030880	RNA polymerase complex	2	76	0.532238	0.891051	BraC03g021560.1;BraC08g001250.1
GO:0055029	nuclear DNA-directed RNA polymerase complex	2	76	0.532238	0.891051	BraC03g021560.1;BraC08g001250.1
GO:0031350	intrinsic component of plastid membrane	1	34	0.55211	0.900794	BraC06g036690.1
GO:0031351	integral component of plastid membrane	1	34	0.55211	0.900794	BraC06g036690.1
GO:0005874	microtubule	5	212	0.552691	0.900794	BraC01g017910.1;BraC03g050760.1;BraC06g040790.1;BraC07g017490.1;BraC09g043020.1
GO:0000228	nuclear chromosome	2	79	0.553172	0.900794	BraC02g006570.1;BraC07g041290.1
GO:0009295	nucleoid	2	79	0.553172	0.900794	BraC01g041990.1;BraC07g038570.1
GO:0000314	organellar small ribosomal subunit	1	35	0.562573	0.902212	BraC01g042000.1
GO:0005761	mitochondrial ribosome	1	35	0.562573	0.902212	BraC01g042000.1
GO:0015630	microtubule cytoskeleton	8	347	0.563126	0.902212	BraC01g017910.1;BraC03g050760.1;BraC04g005630.1;BraC06g040790.1;BraC07g017490.1;BraC09g038660.1;BraC09g043020.1;BraC09g043040.1
GO:0044451	nucleoplasm part	6	262	0.575197	0.916625	BraC03g021560.1;BraC03g059100.1;BraC04g025680.1;BraC06g006330.1;BraC08g001250.1;BraC09g001370.1
GO:0080008	Cul4-RING E3 ubiquitin ligase complex	4	174	0.581174	0.921223	BraC02g005010.1;BraC04g025680.1;BraC05g011670.1;BraC07g041190.1
GO:0016020	membrane	239	10345	0.588927	0.923913	BraC01g000200.1;BraC01g001090.1;BraC01g003820.1;BraC01g007230.1;BraC01g007380.1;BraC01g009870.1;BraC01g010580.1;BraC01g012470.1;BraC01g013580.1;BraC01g015590.1;BraC01g015930.1;BraC01g019310.1;BraC01g023330.1;BraC01g026170.1;BraC01g033920.1;BraC01g036160.1;BraC01g037650.1;BraC01g037850.1;BraC01g039080.1;BraC01g040560.1;BraC01g041400.1;BraC01g042000.1;BraC01g042010.1;BraC01g042020.1;BraC01g048660.1…
GO:0005886	plasma membrane	144	6257	0.589072	0.923913	BraC01g001090.1;BraC01g003820.1;BraC01g007230.1;BraC01g007380.1;BraC01g012470.1;BraC01g026170.1;BraC01g033920.1;BraC01g037650.1;BraC01g037850.1;BraC01g039080.1;BraC01g040560.1;BraC01g041400.1;BraC01g042000.1;BraC01g042010.1;BraC01g048660.1;BraC01g049240.1;BraC02g004710.1;BraC02g005120.1;BraC02g008750.1;BraC02g009740.1;BraC02g012250.1;BraC02g018740.1;BraC02g020190.1;BraC02g020890.1;BraC02g021840.1…
GO:0098796	membrane protein complex	18	805	0.606695	0.943048	BraC01g003820.1;BraC01g039080.1;BraC01g042010.1;BraC01g042020.1;BraC02g004710.1;BraC02g028860.1;BraC03g000120.1;BraC03g057100.1;BraC03g059870.1;BraC03g060390.1;BraC04g008430.1;BraC04g018000.1;BraC07g020690.1;BraC07g039480.1;BraC08g000590.1;BraC08g002390.1;BraC09g060810.1;BraC10g004350.1
GO:0005694	chromosome	7	316	0.607601	0.943048	BraC01g041190.1;BraC02g006570.1;BraC02g009650.1;BraC03g058800.1;BraC07g038570.1;BraC07g041290.1;BraC09g057530.1
GO:0055028	cortical microtubule	1	40	0.611336	0.943928	BraC01g017910.1
GO:0005753	mitochondrial proton-transporting ATP synthase complex	1	42	0.629285	0.966634	BraC04g018000.1
GO:0042646	plastid nucleoid	1	43	0.637947	0.974914	BraC07g038570.1
GO:0009547	plastid ribosome	1	44	0.646407	0.982802	BraC01g042000.1
GO:0043234	protein complex	53	2381	0.661281	0.99213	BraC01g003820.1;BraC01g004920.1;BraC01g039080.1;BraC01g041190.1;BraC01g042010.1;BraC01g042020.1;BraC02g004710.1;BraC02g005010.1;BraC02g009650.1;BraC02g028860.1;BraC02g047140.1;BraC03g000120.1;BraC03g017250.1;BraC03g021560.1;BraC03g043620.1;BraC03g055760.1;BraC03g055830.1;BraC03g057100.1;BraC03g059870.1;BraC03g060390.1;BraC04g005630.1;BraC04g008430.1;BraC04g018000.1;BraC04g025680.1;BraC04g033980.1…
GO:0016607	nuclear speck	1	46	0.662739	0.99213	BraC03g059100.1
GO:0030981	cortical microtubule cytoskeleton	1	46	0.662739	0.99213	BraC01g017910.1
GO:0009521	photosystem	2	98	0.670074	0.99213	BraC08g000590.1;BraC08g002390.1
GO:0010319	stromule	2	99	0.675483	0.99213	BraC01g001090.1;BraC06g003280.1
GO:0005654	nucleoplasm	6	293	0.682026	0.99213	BraC03g021560.1;BraC03g059100.1;BraC04g025680.1;BraC06g006330.1;BraC08g001250.1;BraC09g001370.1
GO:0000793	condensed chromosome	1	49	0.685835	0.99213	BraC07g041290.1
GO:0030863	cortical cytoskeleton	1	49	0.685835	0.99213	BraC01g017910.1
GO:0031227	intrinsic component of endoplasmic reticulum membrane	1	49	0.685835	0.99213	BraC05g045050.1
GO:0033176	proton-transporting V-type ATPase complex	1	49	0.685835	0.99213	BraC07g039480.1
GO:0016592	mediator complex	1	50	0.693177	0.997726	BraC09g001370.1
GO:0090406	pollen tube	2	103	0.6964	0.997726	BraC01g048660.1;BraC06g016850.1
GO:0005635	nuclear envelope	3	156	0.708369	1	BraC03g054960.1;BraC10g014650.1;BraC10g024340.1
GO:0042995	cell projection	2	106	0.711345	1	BraC01g048660.1;BraC06g016850.1
GO:0044454	nuclear chromosome part	1	53	0.714191	1	BraC07g041290.1
GO:0090575	RNA polymerase II transcription factor complex	1	53	0.714191	1	BraC08g001250.1
GO:0000313	organellar ribosome	1	54	0.720872	1	BraC01g042000.1
GO:0044798	nuclear transcription factor complex	1	55	0.727396	1	BraC08g001250.1
GO:0008287	protein serine/threonine phosphatase complex	2	112	0.739387	1	BraC03g055760.1;BraC03g055830.1
GO:1903293	phosphatase complex	2	112	0.739387	1	BraC03g055760.1;BraC03g055830.1
GO:0030133	transport vesicle	1	57	0.739991	1	BraC04g008430.1
GO:0005643	nuclear pore	1	59	0.752005	1	BraC10g024340.1
GO:0044427	chromosomal part	4	220	0.75755	1	BraC01g041190.1;BraC02g009650.1;BraC07g041290.1;BraC09g057530.1
GO:0005838	proteasome regulatory particle	1	60	0.757803	1	BraC10g016900.1
GO:0022624	proteasome accessory complex	1	60	0.757803	1	BraC10g016900.1
GO:0000139	Golgi membrane	2	117	0.760948	1	BraC03g064670.1;BraC05g048400.1
GO:0000785	chromatin	2	117	0.760948	1	BraC01g041190.1;BraC09g057530.1
GO:0016591	DNA-directed RNA polymerase II, holoenzyme	1	62	0.768995	1	BraC08g001250.1
GO:0000786	nucleosome	1	63	0.774396	1	BraC01g041190.1
GO:0005798	Golgi-associated vesicle	1	64	0.779671	1	BraC03g022960.1
GO:0042170	plastid membrane	3	176	0.781391	1	BraC01g042020.1;BraC03g060400.1;BraC06g036690.1
GO:0005667	transcription factor complex	1	68	0.799566	1	BraC08g001250.1
GO:0044815	DNA packaging complex	1	70	0.808831	1	BraC01g041190.1
GO:0005623	cell	694	29991	0.818224	1	BraC01g000200.1;BraC01g001090.1;BraC01g002370.1;BraC01g002560.1;BraC01g003000.1;BraC01g003820.1;BraC01g004090.1;BraC01g004490.1;BraC01g004650.1;BraC01g004680.1;BraC01g004690.1;BraC01g004920.1;BraC01g005890.1;BraC01g006370.1;BraC01g006670.1;BraC01g007230.1;BraC01g007380.1;BraC01g009870.1;BraC01g010580.1;BraC01g011360.1;BraC01g011670.1;BraC01g012220.1;BraC01g012230.1;BraC01g012470.1;BraC01g012490.1…
GO:0044464	cell part	694	29991	0.818224	1	BraC01g000200.1;BraC01g001090.1;BraC01g002370.1;BraC01g002560.1;BraC01g003000.1;BraC01g003820.1;BraC01g004090.1;BraC01g004490.1;BraC01g004650.1;BraC01g004680.1;BraC01g004690.1;BraC01g004920.1;BraC01g005890.1;BraC01g006370.1;BraC01g006670.1;BraC01g007230.1;BraC01g007380.1;BraC01g009870.1;BraC01g010580.1;BraC01g011360.1;BraC01g011670.1;BraC01g012220.1;BraC01g012230.1;BraC01g012470.1;BraC01g012490.1…
GO:0005768	endosome	10	547	0.823456	1	BraC01g004680.1;BraC03g000120.1;BraC03g057100.1;BraC05g002850.1;BraC05g048400.1;BraC06g003280.1;BraC06g004620.1;BraC06g049900.1;BraC08g022470.1;BraC10g003670.1
GO:0044424	intracellular part	622	27039	0.827446	1	BraC01g000200.1;BraC01g001090.1;BraC01g002370.1;BraC01g002560.1;BraC01g003000.1;BraC01g003820.1;BraC01g004490.1;BraC01g004650.1;BraC01g004680.1;BraC01g004920.1;BraC01g005890.1;BraC01g006370.1;BraC01g006670.1;BraC01g007230.1;BraC01g009870.1;BraC01g010580.1;BraC01g011360.1;BraC01g011670.1;BraC01g012220.1;BraC01g012230.1;BraC01g012470.1;BraC01g012490.1;BraC01g012760.1;BraC01g013370.1;BraC01g013580.1…
GO:0009706	chloroplast inner membrane	1	75	0.830164	1	BraC03g060400.1
GO:0030120	vesicle coat	1	75	0.830164	1	BraC04g008430.1
GO:0015935	small ribosomal subunit	3	193	0.830971	1	BraC01g042000.1;BraC04g026300.1;BraC10g034250.1
GO:0032993	protein-DNA complex	1	76	0.834136	1	BraC01g041190.1
GO:0031461	cullin-RING ubiquitin ligase complex	4	251	0.839855	1	BraC02g005010.1;BraC04g025680.1;BraC05g011670.1;BraC07g041190.1
GO:0009528	plastid inner membrane	1	78	0.841805	1	BraC03g060400.1
GO:0030662	coated vesicle membrane	1	78	0.841805	1	BraC04g008430.1
GO:0043229	intracellular organelle	549	24018	0.843491	1	BraC01g000200.1;BraC01g001090.1;BraC01g002370.1;BraC01g002560.1;BraC01g003000.1;BraC01g003820.1;BraC01g004490.1;BraC01g004650.1;BraC01g004680.1;BraC01g004920.1;BraC01g005890.1;BraC01g006370.1;BraC01g006670.1;BraC01g007230.1;BraC01g009870.1;BraC01g010580.1;BraC01g011360.1;BraC01g011670.1;BraC01g012220.1;BraC01g012470.1;BraC01g012490.1;BraC01g012760.1;BraC01g013580.1;BraC01g015590.1;BraC01g015680.1…
GO:0043226	organelle	549	24031	0.849595	1	BraC01g000200.1;BraC01g001090.1;BraC01g002370.1;BraC01g002560.1;BraC01g003000.1;BraC01g003820.1;BraC01g004490.1;BraC01g004650.1;BraC01g004680.1;BraC01g004920.1;BraC01g005890.1;BraC01g006370.1;BraC01g006670.1;BraC01g007230.1;BraC01g009870.1;BraC01g010580.1;BraC01g011360.1;BraC01g011670.1;BraC01g012220.1;BraC01g012470.1;BraC01g012490.1;BraC01g012760.1;BraC01g013580.1;BraC01g015590.1;BraC01g015680.1…
GO:0005794	Golgi apparatus	46	2256	0.849667	1	BraC01g004650.1;BraC01g007230.1;BraC01g010580.1;BraC01g015680.1;BraC01g015930.1;BraC01g038500.1;BraC01g040560.1;BraC01g048350.1;BraC02g009740.1;BraC02g018740.1;BraC02g044250.1;BraC02g047140.1;BraC03g000420.1;BraC03g000650.1;BraC03g016590.1;BraC03g022960.1;BraC03g031960.1;BraC03g043100.1;BraC03g053230.1;BraC03g058680.1;BraC03g064670.1;BraC03g067470.1;BraC05g002850.1;BraC05g016090.1;BraC05g037470.1…
GO:0044429	mitochondrial part	11	620	0.85879	1	BraC01g001090.1;BraC01g013580.1;BraC01g042000.1;BraC01g045460.1;BraC03g056330.1;BraC04g018000.1;BraC04g028820.1;BraC05g038080.1;BraC06g003280.1;BraC08g020610.1;BraC09g059890.1
GO:0030659	cytoplasmic vesicle membrane	1	83	0.859462	1	BraC04g008430.1
GO:0044433	cytoplasmic vesicle part	1	83	0.859462	1	BraC04g008430.1
GO:0005622	intracellular	623	27153	0.86774	1	BraC01g000200.1;BraC01g001090.1;BraC01g002370.1;BraC01g002560.1;BraC01g003000.1;BraC01g003820.1;BraC01g004090.1;BraC01g004490.1;BraC01g004650.1;BraC01g004680.1;BraC01g004920.1;BraC01g005890.1;BraC01g006370.1;BraC01g006670.1;BraC01g007230.1;BraC01g009870.1;BraC01g010580.1;BraC01g011360.1;BraC01g011670.1;BraC01g012220.1;BraC01g012230.1;BraC01g012470.1;BraC01g012490.1;BraC01g012760.1;BraC01g013370.1…
GO:0012506	vesicle membrane	1	87	0.87216	1	BraC04g008430.1
GO:0016023	cytoplasmic, membrane-bounded vesicle	2	152	0.872647	1	BraC03g022960.1;BraC04g008430.1
GO:0031410	cytoplasmic vesicle	2	152	0.872647	1	BraC03g022960.1;BraC04g008430.1
GO:0044428	nuclear part	26	1366	0.880902	1	BraC01g031630.1;BraC01g033320.1;BraC01g039080.1;BraC02g006570.1;BraC03g021560.1;BraC03g054960.1;BraC03g055760.1;BraC03g055830.1;BraC03g059100.1;BraC03g059870.1;BraC03g060390.1;BraC04g018000.1;BraC04g025680.1;BraC05g011670.1;BraC05g034580.1;BraC06g004130.1;BraC06g006330.1;BraC06g050410.1;BraC07g020430.1;BraC07g041290.1;BraC08g001250.1;BraC08g010540.1;BraC08g015780.1;BraC09g001370.1;BraC10g014650.1…
GO:0031988	membrane-bounded vesicle	2	164	0.898237	1	BraC03g022960.1;BraC04g008430.1
GO:0098791	Golgi subcompartment	8	501	0.90061	1	BraC03g000420.1;BraC03g022960.1;BraC05g002850.1;BraC05g048400.1;BraC06g004620.1;BraC06g017160.1;BraC08g022470.1;BraC10g003670.1
GO:0043231	intracellular membrane-bounded organelle	537	23667	0.904646	1	BraC01g000200.1;BraC01g001090.1;BraC01g002370.1;BraC01g002560.1;BraC01g003000.1;BraC01g003820.1;BraC01g004490.1;BraC01g004650.1;BraC01g004680.1;BraC01g004920.1;BraC01g005890.1;BraC01g006370.1;BraC01g006670.1;BraC01g007230.1;BraC01g009870.1;BraC01g010580.1;BraC01g011360.1;BraC01g011670.1;BraC01g012220.1;BraC01g012470.1;BraC01g012490.1;BraC01g012760.1;BraC01g013580.1;BraC01g015590.1;BraC01g015680.1…
GO:0043227	membrane-bounded organelle	537	23674	0.90695	1	BraC01g000200.1;BraC01g001090.1;BraC01g002370.1;BraC01g002560.1;BraC01g003000.1;BraC01g003820.1;BraC01g004490.1;BraC01g004650.1;BraC01g004680.1;BraC01g004920.1;BraC01g005890.1;BraC01g006370.1;BraC01g006670.1;BraC01g007230.1;BraC01g009870.1;BraC01g010580.1;BraC01g011360.1;BraC01g011670.1;BraC01g012220.1;BraC01g012470.1;BraC01g012490.1;BraC01g012760.1;BraC01g013580.1;BraC01g015590.1;BraC01g015680.1…
GO:0022625	cytosolic large ribosomal subunit	3	233	0.911029	1	BraC03g042000.1;BraC09g011340.1;BraC09g054580.1
GO:0044448	cell cortex part	1	103	0.91248	1	BraC01g017910.1
GO:0031982	vesicle	2	174	0.915815	1	BraC03g022960.1;BraC04g008430.1
GO:0005743	mitochondrial inner membrane	6	409	0.917432	1	BraC01g013580.1;BraC03g056330.1;BraC04g018000.1;BraC04g028820.1;BraC06g003280.1;BraC09g059890.1
GO:0043233	organelle lumen	22	1226	0.919372	1	BraC01g001090.1;BraC01g033320.1;BraC01g039080.1;BraC01g042000.1;BraC01g045460.1;BraC02g006570.1;BraC03g021560.1;BraC03g055760.1;BraC03g055830.1;BraC03g059100.1;BraC04g018000.1;BraC04g025680.1;BraC05g011670.1;BraC05g034580.1;BraC05g038110.1;BraC06g004130.1;BraC06g006330.1;BraC07g041290.1;BraC08g001250.1;BraC08g015780.1;BraC08g020610.1;BraC09g001370.1
GO:0070013	intracellular organelle lumen	22	1226	0.919372	1	BraC01g001090.1;BraC01g033320.1;BraC01g039080.1;BraC01g042000.1;BraC01g045460.1;BraC02g006570.1;BraC03g021560.1;BraC03g055760.1;BraC03g055830.1;BraC03g059100.1;BraC04g018000.1;BraC04g025680.1;BraC05g011670.1;BraC05g034580.1;BraC05g038110.1;BraC06g004130.1;BraC06g006330.1;BraC07g041290.1;BraC08g001250.1;BraC08g015780.1;BraC08g020610.1;BraC09g001370.1
GO:0030135	coated vesicle	1	108	0.922256	1	BraC04g008430.1
GO:0031974	membrane-enclosed lumen	22	1235	0.925004	1	BraC01g001090.1;BraC01g033320.1;BraC01g039080.1;BraC01g042000.1;BraC01g045460.1;BraC02g006570.1;BraC03g021560.1;BraC03g055760.1;BraC03g055830.1;BraC03g059100.1;BraC04g018000.1;BraC04g025680.1;BraC05g011670.1;BraC05g034580.1;BraC05g038110.1;BraC06g004130.1;BraC06g006330.1;BraC07g041290.1;BraC08g001250.1;BraC08g015780.1;BraC08g020610.1;BraC09g001370.1
GO:0043228	non-membrane-bounded organelle	40	2100	0.925719	1	BraC01g001090.1;BraC01g017910.1;BraC01g033320.1;BraC01g039080.1;BraC01g041190.1;BraC01g042000.1;BraC02g006570.1;BraC02g009650.1;BraC03g017250.1;BraC03g021560.1;BraC03g042000.1;BraC03g050760.1;BraC03g050890.1;BraC03g055760.1;BraC03g055830.1;BraC03g058800.1;BraC03g059100.1;BraC04g005630.1;BraC04g018000.1;BraC04g026300.1;BraC05g011630.1;BraC05g011670.1;BraC05g034580.1;BraC06g003280.1;BraC06g004130.1…
GO:0043232	intracellular non-membrane-bounded organelle	40	2100	0.925719	1	BraC01g001090.1;BraC01g017910.1;BraC01g033320.1;BraC01g039080.1;BraC01g041190.1;BraC01g042000.1;BraC02g006570.1;BraC02g009650.1;BraC03g017250.1;BraC03g021560.1;BraC03g042000.1;BraC03g050760.1;BraC03g050890.1;BraC03g055760.1;BraC03g055830.1;BraC03g058800.1;BraC03g059100.1;BraC04g005630.1;BraC04g018000.1;BraC04g026300.1;BraC05g011630.1;BraC05g011670.1;BraC05g034580.1;BraC06g003280.1;BraC06g004130.1…
GO:0044445	cytosolic part	9	588	0.932978	1	BraC01g001090.1;BraC01g039080.1;BraC03g042000.1;BraC03g043620.1;BraC03g050890.1;BraC09g011340.1;BraC09g054580.1;BraC09g059650.1;BraC10g034250.1
GO:0031977	thylakoid lumen	1	116	0.93568	1	BraC09g059650.1
GO:0005938	cell cortex	1	117	0.937186	1	BraC01g017910.1
GO:0099568	cytoplasmic region	1	117	0.937186	1	BraC01g017910.1
GO:0044431	Golgi apparatus part	9	594	0.937511	1	BraC03g000420.1;BraC03g022960.1;BraC03g064670.1;BraC05g002850.1;BraC05g048400.1;BraC06g004620.1;BraC06g017160.1;BraC08g022470.1;BraC10g003670.1
GO:0030117	membrane coat	1	119	0.940094	1	BraC04g008430.1
GO:0048475	coated membrane	1	119	0.940094	1	BraC04g008430.1
GO:0019866	organelle inner membrane	7	490	0.941045	1	BraC01g013580.1;BraC03g056330.1;BraC03g060400.1;BraC04g018000.1;BraC04g028820.1;BraC06g003280.1;BraC09g059890.1
GO:0005739	mitochondrion	80	4007	0.94373	1	BraC01g001090.1;BraC01g004920.1;BraC01g005890.1;BraC01g009870.1;BraC01g011670.1;BraC01g012220.1;BraC01g013580.1;BraC01g017640.1;BraC01g024660.1;BraC01g038270.1;BraC01g038730.1;BraC01g042000.1;BraC01g045460.1;BraC01g048840.1;BraC02g015450.1;BraC02g036500.1;BraC02g038020.1;BraC02g039290.1;BraC03g000650.1;BraC03g006500.1;BraC03g012290.1;BraC03g021940.1;BraC03g025700.1;BraC03g040200.1;BraC03g043100.1…
GO:0000502	proteasome complex	1	125	0.948035	1	BraC10g016900.1
GO:0022626	cytosolic ribosome	8	557	0.949303	1	BraC01g001090.1;BraC01g039080.1;BraC03g042000.1;BraC03g050890.1;BraC09g011340.1;BraC09g054580.1;BraC09g059650.1;BraC10g034250.1
GO:0005802	trans-Golgi network	6	446	0.949904	1	BraC03g022960.1;BraC05g002850.1;BraC05g048400.1;BraC06g004620.1;BraC08g022470.1;BraC10g003670.1
GO:0032991	macromolecular complex	65	3346	0.952638	1	BraC01g001090.1;BraC01g003820.1;BraC01g004920.1;BraC01g031630.1;BraC01g039080.1;BraC01g041190.1;BraC01g042000.1;BraC01g042010.1;BraC01g042020.1;BraC02g004710.1;BraC02g005010.1;BraC02g009650.1;BraC02g028860.1;BraC02g047140.1;BraC03g000120.1;BraC03g017250.1;BraC03g021560.1;BraC03g042000.1;BraC03g043620.1;BraC03g050890.1;BraC03g055760.1;BraC03g055830.1;BraC03g057100.1;BraC03g059870.1;BraC03g060390.1…
GO:0005740	mitochondrial envelope	7	510	0.954649	1	BraC01g013580.1;BraC03g056330.1;BraC04g018000.1;BraC04g028820.1;BraC05g038080.1;BraC06g003280.1;BraC09g059890.1
GO:0015934	large ribosomal subunit	3	284	0.96297	1	BraC03g042000.1;BraC09g011340.1;BraC09g054580.1
GO:0044391	ribosomal subunit	6	477	0.967714	1	BraC01g042000.1;BraC03g042000.1;BraC04g026300.1;BraC09g011340.1;BraC09g054580.1;BraC10g034250.1
GO:0031966	mitochondrial membrane	6	478	0.968178	1	BraC01g013580.1;BraC03g056330.1;BraC04g018000.1;BraC04g028820.1;BraC06g003280.1;BraC09g059890.1
GO:0031981	nuclear lumen	17	1079	0.968621	1	BraC01g033320.1;BraC01g039080.1;BraC02g006570.1;BraC03g021560.1;BraC03g055760.1;BraC03g055830.1;BraC03g059100.1;BraC04g018000.1;BraC04g025680.1;BraC05g011670.1;BraC05g034580.1;BraC06g004130.1;BraC06g006330.1;BraC07g041290.1;BraC08g001250.1;BraC08g015780.1;BraC09g001370.1
GO:0022627	cytosolic small ribosomal subunit	1	147	0.969157	1	BraC10g034250.1
GO:0005730	nucleolus	11	765	0.970232	1	BraC01g033320.1;BraC01g039080.1;BraC03g021560.1;BraC03g055760.1;BraC03g055830.1;BraC03g059100.1;BraC04g018000.1;BraC05g011670.1;BraC05g034580.1;BraC06g004130.1;BraC08g015780.1
GO:0044455	mitochondrial membrane part	3	298	0.971156	1	BraC03g056330.1;BraC04g018000.1;BraC09g059890.1
GO:0031969	chloroplast membrane	1	158	0.976242	1	BraC03g060400.1
GO:0005746	mitochondrial respiratory chain	1	169	0.981701	1	BraC09g059890.1
GO:0005840	ribosome	11	808	0.982367	1	BraC01g001090.1;BraC01g039080.1;BraC01g042000.1;BraC03g042000.1;BraC03g050890.1;BraC04g026300.1;BraC06g040400.1;BraC09g011340.1;BraC09g054580.1;BraC09g059650.1;BraC10g034250.1
GO:0070469	respiratory chain	1	181	0.986237	1	BraC09g059890.1
GO:1990204	oxidoreductase complex	1	226	0.995276	1	BraC01g004920.1
GO:0098800	inner mitochondrial membrane protein complex	1	238	0.996449	1	BraC04g018000.1
GO:0098798	mitochondrial protein complex	1	251	0.997394	1	BraC04g018000.1
GO:0030529	intracellular ribonucleoprotein complex	12	1014	0.997502	1	BraC01g001090.1;BraC01g031630.1;BraC01g039080.1;BraC01g042000.1;BraC03g042000.1;BraC03g050890.1;BraC04g026300.1;BraC06g040400.1;BraC09g011340.1;BraC09g054580.1;BraC09g059650.1;BraC10g034250.1
GO:1990904	ribonucleoprotein complex	12	1014	0.997502	1	BraC01g001090.1;BraC01g031630.1;BraC01g039080.1;BraC01g042000.1;BraC03g042000.1;BraC03g050890.1;BraC04g026300.1;BraC06g040400.1;BraC09g011340.1;BraC09g054580.1;BraC09g059650.1;BraC10g034250.1
GO:0005829	cytosol	72	4178	0.998467	1	BraC01g001090.1;BraC01g015930.1;BraC01g025160.1;BraC01g033320.1;BraC01g039080.1;BraC01g043320.1;BraC01g048660.1;BraC02g003580.1;BraC02g009330.1;BraC02g015450.1;BraC02g022840.1;BraC03g000120.1;BraC03g002870.1;BraC03g006080.1;BraC03g014390.1;BraC03g022960.1;BraC03g030230.1;BraC03g031960.1;BraC03g042000.1;BraC03g043620.1;BraC03g050890.1;BraC03g057290.1;BraC03g058390.2;BraC03g058680.1;BraC03g059100.1…
GO:0005634	nucleus	269	13245	0.998896	1	BraC01g001090.1;BraC01g002560.1;BraC01g003000.1;BraC01g003820.1;BraC01g006370.1;BraC01g011360.1;BraC01g011670.1;BraC01g012470.1;BraC01g020420.1;BraC01g020580.1;BraC01g021970.1;BraC01g024650.1;BraC01g025280.1;BraC01g031630.1;BraC01g033320.1;BraC01g037650.1;BraC01g038500.1;BraC01g039080.1;BraC01g041100.1;BraC01g041190.1;BraC01g041400.1;BraC01g042110.1;BraC01g043320.1;BraC01g046210.1;BraC01g047320.1…
