# Supplementary material for: Comparative Transcriptome Analysis of Purple and Green Non-Heading Chinese Cabbage and Function Analyses of BcTT8 Gene
Source: Genes (Basel). 2022 May 31;13(6):988. doi: 10.3390/genes13060988 (PMC9222865; doi:10.3390/genes13060988)
Supplement: Supplementary file 1 [file genes-13-00988-s001.zip › Supplementary tables/Supplementary Table S7.xlsx]

## Sheet: out.F
GO ID	Description	out (581)	All (24380)	pvalue	p.adjust	Genes
GO:0005507	copper ion binding	30	479	1.76791e-06	0.00137543	BraC02g000300.1;BraC02g000850.1;BraC02g010770.1;BraC02g043470.1;BraC03g021560.1;BraC03g031960.1;BraC03g040430.1;BraC03g043620.1;BraC03g050760.1;BraC03g067150.1;BraC03g067470.1;BraC04g018000.1;BraC04g022680.1;BraC04g028970.1;BraC05g007920.1;BraC05g015620.1;BraC05g016090.1;BraC05g032600.1;BraC06g010770.1;BraC06g020180.1;BraC06g044860.1;BraC07g009240.1;BraC08g006760.1;BraC08g010680.1;BraC08g020610.1…
GO:0035251	UDP-glucosyltransferase activity	19	237	4.58199e-06	0.0017824	BraC02g004710.1;BraC02g047140.1;BraC03g008360.1;BraC03g049930.1;BraC03g053230.1;BraC03g064920.1;BraC05g015750.1;BraC05g048400.1;BraC06g022480.1;BraC06g050580.1;BraC07g028710.1;BraC07g037490.1;BraC08g010530.1;BraC08g027200.1;BraC08g034890.1;BraC09g010940.1;BraC10g004350.1;BraC10g012540.1;BraC10g032570.1
GO:0052716	hydroquinone:oxygen oxidoreductase activity	6	26	2.7371e-05	0.00623586	BraC02g000300.1;BraC02g000850.1;BraC02g010770.1;BraC04g028970.1;BraC05g007920.1;BraC05g015620.1
GO:0046527	glucosyltransferase activity	19	272	3.2061e-05	0.00623586	BraC02g004710.1;BraC02g047140.1;BraC03g008360.1;BraC03g049930.1;BraC03g053230.1;BraC03g064920.1;BraC05g015750.1;BraC05g048400.1;BraC06g022480.1;BraC06g050580.1;BraC07g028710.1;BraC07g037490.1;BraC08g010530.1;BraC08g027200.1;BraC08g034890.1;BraC09g010940.1;BraC10g004350.1;BraC10g012540.1;BraC10g032570.1
GO:0008194	UDP-glycosyltransferase activity	25	456	0.000111764	0.0173905	BraC01g004650.1;BraC01g038500.1;BraC02g004710.1;BraC02g047140.1;BraC03g008360.1;BraC03g049930.1;BraC03g053230.1;BraC03g064920.1;BraC05g015750.1;BraC05g048400.1;BraC06g022480.1;BraC06g050580.1;BraC07g028710.1;BraC07g037490.1;BraC08g010530.1;BraC08g025680.1;BraC08g027200.1;BraC08g034890.1;BraC09g010940.1;BraC09g018040.1;BraC10g004350.1;BraC10g012540.1;BraC10g013190.1;BraC10g032570.1;BraC10g035580.1
GO:0004553	hydrolase activity, hydrolyzing O-glycosyl compounds	31	645	0.000196149	0.0245142	BraC01g014880.1;BraC02g009330.1;BraC02g012900.1;BraC03g018710.1;BraC03g043580.1;BraC03g049540.1;BraC03g052750.1;BraC03g057920.1;BraC04g012010.2;BraC04g025640.1;BraC05g009960.1;BraC05g012210.1;BraC05g034090.1;BraC05g040200.1;BraC06g005870.1;BraC06g008570.1;BraC06g015090.1;BraC06g051380.1;BraC07g013970.1;BraC07g035160.1;BraC07g035280.1;BraC08g011970.1;BraC08g023560.1;BraC09g009530.1;BraC09g014600.1…
GO:0005310	dicarboxylic acid transmembrane transporter activity	5	24	0.000220565	0.0245142	BraC02g036500.1;BraC06g033930.1;BraC06g047240.1;BraC07g003620.1;BraC10g027360.2
GO:0003824	catalytic activity	362	13456	0.000261922	0.0254719	BraC01g000200.1;BraC01g001090.1;BraC01g003000.1;BraC01g003820.1;BraC01g004490.1;BraC01g004650.1;BraC01g004680.1;BraC01g004690.1;BraC01g004920.1;BraC01g006670.1;BraC01g007380.1;BraC01g011360.1;BraC01g012230.1;BraC01g012760.1;BraC01g013370.1;BraC01g014140.1;BraC01g014880.1;BraC01g015590.1;BraC01g015680.1;BraC01g023790.1;BraC01g024650.1;BraC01g025160.1;BraC01g033920.1;BraC01g037650.1;BraC01g038270.1…
GO:0045548	phenylalanine ammonia-lyase activity	3	7	0.000438721	0.037925	BraC04g006690.1;BraC05g043170.1;BraC07g021110.1
GO:0016798	hydrolase activity, acting on glycosyl bonds	31	684	0.000532339	0.041416	BraC01g014880.1;BraC02g009330.1;BraC02g012900.1;BraC03g018710.1;BraC03g043580.1;BraC03g049540.1;BraC03g052750.1;BraC03g057920.1;BraC04g012010.2;BraC04g025640.1;BraC05g009960.1;BraC05g012210.1;BraC05g034090.1;BraC05g040200.1;BraC06g005870.1;BraC06g008570.1;BraC06g015090.1;BraC06g051380.1;BraC07g013970.1;BraC07g035160.1;BraC07g035280.1;BraC08g011970.1;BraC08g023560.1;BraC09g009530.1;BraC09g014600.1…
GO:0015140	malate transmembrane transporter activity	3	8	0.000689529	0.0427046	BraC06g033930.1;BraC07g003620.1;BraC10g027360.2
GO:0019203	carbohydrate phosphatase activity	7	63	0.000733962	0.0427046	BraC01g013370.1;BraC03g064920.1;BraC04g005970.1;BraC08g003080.1;BraC08g027200.1;BraC08g034890.1;BraC09g010940.1
GO:0003825	alpha,alpha-trehalose-phosphate synthase (UDP-forming) activity	4	18	0.000748619	0.0427046	BraC03g064920.1;BraC08g027200.1;BraC08g034890.1;BraC09g010940.1
GO:0004805	trehalose-phosphatase activity	5	31	0.000768464	0.0427046	BraC01g013370.1;BraC03g064920.1;BraC08g027200.1;BraC08g034890.1;BraC09g010940.1
GO:0016760	cellulose synthase (UDP-forming) activity	6	48	0.000936236	0.0464974	BraC02g047140.1;BraC03g008360.1;BraC03g049930.1;BraC03g053230.1;BraC05g048400.1;BraC06g050580.1
GO:0015556	C4-dicarboxylate transmembrane transporter activity	3	9	0.00101601	0.0464974	BraC06g033930.1;BraC07g003620.1;BraC10g027360.2
GO:0080116	glucuronoxylan glucuronosyltransferase activity	3	9	0.00101601	0.0464974	BraC01g004650.1;BraC01g038500.1;BraC08g025680.1
GO:0005313	L-glutamate transmembrane transporter activity	3	10	0.00142582	0.0566234	BraC02g036500.1;BraC06g033930.1;BraC06g047240.1
GO:0008061	chitin binding	4	22	0.00165942	0.0566234	BraC03g018710.1;BraC05g009960.1;BraC07g004040.1;BraC09g053020.1
GO:0015131	oxaloacetate transmembrane transporter activity	2	3	0.00167396	0.0566234	BraC06g033930.1;BraC10g027360.2
GO:0015180	L-alanine transmembrane transporter activity	2	3	0.00167396	0.0566234	BraC02g036500.1;BraC06g047240.1
GO:0015367	oxoglutarate:malate antiporter activity	2	3	0.00167396	0.0566234	BraC06g033930.1;BraC10g027360.2
GO:0022858	alanine transmembrane transporter activity	2	3	0.00167396	0.0566234	BraC02g036500.1;BraC06g047240.1
GO:0004121	cystathionine beta-lyase activity	3	11	0.00192592	0.0613461	BraC08g016070.1;BraC08g016080.1;BraC09g059130.1
GO:0015179	L-amino acid transmembrane transporter activity	4	23	0.00197128	0.0613461	BraC02g036500.1;BraC06g033930.1;BraC06g047240.1;BraC08g006360.1
GO:0016682	oxidoreductase activity, acting on diphenols and related substances as donors, oxygen as acceptor	6	56	0.00211054	0.0631537	BraC02g000300.1;BraC02g000850.1;BraC02g010770.1;BraC04g028970.1;BraC05g007920.1;BraC05g015620.1
GO:0015204	urea transmembrane transporter activity	3	12	0.00252267	0.0700941	BraC01g040560.1;BraC05g037470.1;BraC09g000660.1
GO:0016841	ammonia-lyase activity	3	12	0.00252267	0.0700941	BraC04g006690.1;BraC05g043170.1;BraC07g021110.1
GO:0008762	UDP-N-acetylmuramate dehydrogenase activity	7	81	0.00319755	0.0732433	BraC01g037650.1;BraC03g050880.1;BraC04g026850.1;BraC05g010490.1;BraC09g019960.1;BraC09g020260.1;BraC09g039600.1
GO:0050362	L-tryptophan:2-oxoglutarate aminotransferase activity	3	13	0.00322177	0.0732433	BraC08g016070.1;BraC08g016080.1;BraC09g059130.1
GO:0070529	L-tryptophan aminotransferase activity	3	13	0.00322177	0.0732433	BraC08g016070.1;BraC08g016080.1;BraC09g059130.1
GO:0016759	cellulose synthase activity	6	61	0.00326657	0.0732433	BraC02g047140.1;BraC03g008360.1;BraC03g049930.1;BraC03g053230.1;BraC05g048400.1;BraC06g050580.1
GO:0003996	acyl-CoA ligase activity	2	4	0.00329501	0.0732433	BraC02g036500.1;BraC06g047240.1
GO:0015185	gamma-aminobutyric acid transmembrane transporter activity	2	4	0.00329501	0.0732433	BraC02g036500.1;BraC06g047240.1
GO:0016754	sinapoylglucose-malate O-sinapoyltransferase activity	2	4	0.00329501	0.0732433	BraC03g026140.1;BraC07g016560.1
GO:0016758	transferase activity, transferring hexosyl groups	28	679	0.00376408	0.081346	BraC01g004650.1;BraC01g038500.1;BraC02g004710.1;BraC02g047140.1;BraC03g008360.1;BraC03g014450.1;BraC03g043580.1;BraC03g049930.1;BraC03g053230.1;BraC03g057920.1;BraC03g064920.1;BraC05g015750.1;BraC05g048400.1;BraC06g022480.1;BraC06g050580.1;BraC07g028710.1;BraC07g037490.1;BraC08g010530.1;BraC08g025680.1;BraC08g027200.1;BraC08g034890.1;BraC09g010940.1;BraC09g018040.1;BraC10g004350.1;BraC10g012540.1…
GO:0016157	sucrose synthase activity	3	14	0.00402839	0.0837481	BraC05g015750.1;BraC07g028710.1;BraC07g037490.1
GO:0032403	protein complex binding	13	233	0.00409053	0.0837481	BraC01g003820.1;BraC01g017910.1;BraC03g050760.1;BraC04g001250.1;BraC05g028510.1;BraC05g038110.1;BraC06g002850.1;BraC06g040790.1;BraC07g017490.1;BraC07g039480.1;BraC09g038660.1;BraC09g043020.1;BraC09g060810.1
GO:0015926	glucosidase activity	6	65	0.00448734	0.0894711	BraC04g012010.2;BraC05g034090.1;BraC06g051380.1;BraC09g014600.1;BraC09g068900.1;BraC10g001340.1
GO:0004568	chitinase activity	4	29	0.00472384	0.0894711	BraC03g018710.1;BraC05g009960.1;BraC09g018190.1;BraC09g053020.1
GO:0005372	water transmembrane transporter activity	6	67	0.00521028	0.0894711	BraC01g040560.1;BraC03g052560.1;BraC05g037470.1;BraC09g000660.1;BraC09g059040.1;BraC10g019840.1
GO:0015250	water channel activity	6	67	0.00521028	0.0894711	BraC01g040560.1;BraC03g052560.1;BraC05g037470.1;BraC09g000660.1;BraC09g059040.1;BraC10g019840.1
GO:0016757	transferase activity, transferring glycosyl groups	36	962	0.005374	0.0894711	BraC01g004650.1;BraC01g015680.1;BraC01g038500.1;BraC01g048350.1;BraC02g004710.1;BraC02g038020.1;BraC02g047140.1;BraC03g008360.1;BraC03g014450.1;BraC03g043580.1;BraC03g049930.1;BraC03g053230.1;BraC03g057920.1;BraC03g064920.1;BraC05g002850.1;BraC05g015750.1;BraC05g048400.1;BraC06g006550.1;BraC06g022480.1;BraC06g050580.1;BraC07g013930.1;BraC07g025620.1;BraC07g028710.1;BraC07g035460.1;BraC07g037490.1…
GO:0001070	RNA binding transcription factor activity	2	5	0.00540507	0.0894711	BraC05g016090.1;BraC08g006760.1
GO:0001072	transcription antitermination factor activity, RNA binding	2	5	0.00540507	0.0894711	BraC05g016090.1;BraC08g006760.1
GO:0047893	flavonol 3-O-glucosyltransferase activity	2	5	0.00540507	0.0894711	BraC06g022480.1;BraC10g012540.1
GO:0050577	GDP-L-fucose synthase activity	2	5	0.00540507	0.0894711	BraC07g029070.1;BraC07g037000.1
GO:0004838	L-tyrosine:2-oxoglutarate aminotransferase activity	3	17	0.00713677	0.107042	BraC08g016070.1;BraC08g016080.1;BraC09g059130.1
GO:0070547	L-tyrosine aminotransferase activity	3	17	0.00713677	0.107042	BraC08g016070.1;BraC08g016080.1;BraC09g059130.1
GO:0005342	organic acid transmembrane transporter activity	10	168	0.00718997	0.107042	BraC02g036500.1;BraC03g004070.1;BraC03g065210.1;BraC05g044550.1;BraC06g033930.1;BraC06g047240.1;BraC07g003620.1;BraC08g006360.1;BraC09g053340.1;BraC10g027360.2
GO:0046943	carboxylic acid transmembrane transporter activity	10	168	0.00718997	0.107042	BraC02g036500.1;BraC03g004070.1;BraC03g065210.1;BraC05g044550.1;BraC06g033930.1;BraC06g047240.1;BraC07g003620.1;BraC08g006360.1;BraC09g053340.1;BraC10g027360.2
GO:0015200	methylammonium transmembrane transporter activity	2	6	0.00797999	0.107042	BraC01g040560.1;BraC05g037470.1
GO:0016752	sinapoyltransferase activity	2	6	0.00797999	0.107042	BraC03g026140.1;BraC07g016560.1
GO:0016753	O-sinapoyltransferase activity	2	6	0.00797999	0.107042	BraC03g026140.1;BraC07g016560.1
GO:0030744	luteolin O-methyltransferase activity	2	6	0.00797999	0.107042	BraC03g014390.1;BraC10g012670.1
GO:0030755	quercetin 3-O-methyltransferase activity	2	6	0.00797999	0.107042	BraC03g014390.1;BraC10g012670.1
GO:0033799	myricetin 3'-O-methyltransferase activity	2	6	0.00797999	0.107042	BraC03g014390.1;BraC10g012670.1
GO:0046424	ferulate 5-hydroxylase activity	2	6	0.00797999	0.107042	BraC03g062940.1;BraC04g017970.1
GO:0008447	L-ascorbate oxidase activity	3	18	0.0084144	0.109107	BraC02g000300.1;BraC02g000850.1;BraC04g028970.1
GO:0015172	acidic amino acid transmembrane transporter activity	3	18	0.0084144	0.109107	BraC02g036500.1;BraC06g033930.1;BraC06g047240.1
GO:0016628	oxidoreductase activity, acting on the CH-CH group of donors, NAD or NADP as acceptor	7	99	0.00951564	0.117196	BraC03g031960.1;BraC03g043620.1;BraC03g055550.1;BraC03g061630.1;BraC05g028920.1;BraC05g047800.1;BraC09g057270.1
GO:1901681	sulfur compound binding	5	55	0.00986565	0.117196	BraC03g053390.1;BraC07g041420.1;BraC08g036270.1;BraC09g020570.1;BraC10g001530.1
GO:0016679	oxidoreductase activity, acting on diphenols and related substances as donors	6	78	0.0107845	0.117196	BraC02g000300.1;BraC02g000850.1;BraC02g010770.1;BraC04g028970.1;BraC05g007920.1;BraC05g015620.1
GO:0001664	G-protein coupled receptor binding	2	7	0.0109965	0.117196	BraC01g003820.1;BraC09g060810.1
GO:0003983	UTP:glucose-1-phosphate uridylyltransferase activity	2	7	0.0109965	0.117196	BraC01g048660.1;BraC09g039200.2
GO:0004020	adenylylsulfate kinase activity	2	7	0.0109965	0.117196	BraC05g047800.1;BraC06g035770.1
GO:0031683	G-protein beta/gamma-subunit complex binding	2	7	0.0109965	0.117196	BraC01g003820.1;BraC09g060810.1
GO:0043325	phosphatidylinositol-3,4-bisphosphate binding	2	7	0.0109965	0.117196	BraC03g050760.1;BraC06g002850.1
GO:0047763	caffeate O-methyltransferase activity	2	7	0.0109965	0.117196	BraC03g014390.1;BraC10g012670.1
GO:0080132	fatty acid alpha-hydroxylase activity	2	7	0.0109965	0.117196	BraC03g062940.1;BraC04g017970.1
GO:0097243	flavonoid binding	2	7	0.0109965	0.117196	BraC08g036270.1;BraC10g001530.1
GO:2001147	camalexin binding	2	7	0.0109965	0.117196	BraC08g036270.1;BraC10g001530.1
GO:2001227	quercitrin binding	2	7	0.0109965	0.117196	BraC08g036270.1;BraC10g001530.1
GO:0016702	oxidoreductase activity, acting on single donors with incorporation of molecular oxygen, incorporation of two atoms of oxygen	6	81	0.0128433	0.134953	BraC05g016510.1;BraC07g041440.1;BraC08g011600.1;BraC08g014230.1;BraC09g065620.1;BraC10g030090.1
GO:0005275	amine transmembrane transporter activity	3	21	0.0130096	0.134953	BraC01g040560.1;BraC05g037470.1;BraC09g053340.1
GO:0051748	UTP-monosaccharide-1-phosphate uridylyltransferase activity	2	8	0.0144322	0.14774	BraC01g048660.1;BraC09g039200.2
GO:0009055	electron carrier activity	27	725	0.0155545	0.155927	BraC02g009740.1;BraC02g043470.1;BraC03g012290.1;BraC03g016590.1;BraC03g040430.1;BraC03g050880.1;BraC03g056740.1;BraC03g062940.1;BraC03g063800.1;BraC03g063890.1;BraC04g026850.1;BraC05g010490.1;BraC05g032600.1;BraC05g038080.1;BraC06g044860.1;BraC06g045510.1;BraC07g038100.1;BraC09g004840.1;BraC09g019360.1;BraC09g019960.1;BraC09g020260.1;BraC09g039600.1;BraC09g055450.1;BraC09g059890.1;BraC09g073020.1…
GO:0016787	hydrolase activity	133	4697	0.0156328	0.155927	BraC01g003000.1;BraC01g003820.1;BraC01g004690.1;BraC01g006670.1;BraC01g007380.1;BraC01g013370.1;BraC01g014880.1;BraC01g023790.1;BraC01g039940.1;BraC01g042010.1;BraC01g047320.1;BraC01g048840.1;BraC01g049750.1;BraC02g005120.1;BraC02g007360.1;BraC02g008160.1;BraC02g009330.1;BraC02g009650.1;BraC02g012900.1;BraC02g016480.1;BraC02g018740.1;BraC02g022290.1;BraC02g028860.1;BraC02g039290.1;BraC03g002870.1…
GO:0016491	oxidoreductase activity	76	2501	0.0161421	0.158969	BraC01g004920.1;BraC01g012230.1;BraC01g037650.1;BraC01g049180.1;BraC02g000300.1;BraC02g000850.1;BraC02g009740.1;BraC02g010770.1;BraC02g012250.1;BraC02g015960.1;BraC02g025780.1;BraC03g012290.1;BraC03g016590.1;BraC03g017460.1;BraC03g019980.1;BraC03g031960.1;BraC03g040200.1;BraC03g043620.1;BraC03g045600.1;BraC03g048590.1;BraC03g050880.1;BraC03g052160.1;BraC03g053970.1;BraC03g055550.1;BraC03g056330.1…
GO:0051015	actin filament binding	4	42	0.0174745	0.169939	BraC04g001250.1;BraC06g002850.1;BraC07g039480.1;BraC09g038660.1
GO:0004021	L-alanine:2-oxoglutarate aminotransferase activity	3	24	0.0187842	0.173977	BraC08g016070.1;BraC08g016080.1;BraC09g059130.1
GO:0015175	neutral amino acid transmembrane transporter activity	3	24	0.0187842	0.173977	BraC02g036500.1;BraC03g065210.1;BraC06g047240.1
GO:0016872	intramolecular lyase activity	3	24	0.0187842	0.173977	BraC09g053560.1;BraC09g053860.1;BraC09g063010.1
GO:0047635	alanine-oxo-acid transaminase activity	3	24	0.0187842	0.173977	BraC08g016070.1;BraC08g016080.1;BraC09g059130.1
GO:0004069	L-aspartate:2-oxoglutarate aminotransferase activity	3	25	0.0209758	0.174403	BraC08g016070.1;BraC08g016080.1;BraC09g059130.1
GO:0043167	ion binding	223	8368	0.021247	0.174403	BraC01g001090.1;BraC01g004680.1;BraC01g004920.1;BraC01g005890.1;BraC01g007380.1;BraC01g011360.1;BraC01g020580.1;BraC01g033920.1;BraC01g037650.1;BraC01g041100.1;BraC01g046210.1;BraC01g047320.1;BraC01g049180.1;BraC01g049750.1;BraC02g000300.1;BraC02g000850.1;BraC02g003580.1;BraC02g005120.1;BraC02g007050.1;BraC02g007360.1;BraC02g008160.1;BraC02g008750.1;BraC02g009650.1;BraC02g009740.1;BraC02g010770.1…
GO:0015181	arginine transmembrane transporter activity	2	10	0.0224752	0.174403	BraC02g036500.1;BraC06g047240.1
GO:0015189	L-lysine transmembrane transporter activity	2	10	0.0224752	0.174403	BraC02g036500.1;BraC06g047240.1
GO:0050307	sucrose-phosphate phosphatase activity	2	10	0.0224752	0.174403	BraC04g005970.1;BraC08g003080.1
GO:0070569	uridylyltransferase activity	2	10	0.0224752	0.174403	BraC01g048660.1;BraC09g039200.2
GO:0004364	glutathione transferase activity	5	68	0.0230314	0.174403	BraC02g007050.1;BraC07g041420.1;BraC08g036270.1;BraC10g001530.1;BraC10g024210.1
GO:0008422	beta-glucosidase activity	4	46	0.0236612	0.174403	BraC04g012010.2;BraC05g034090.1;BraC06g051380.1;BraC10g001340.1
GO:0016840	carbon-nitrogen lyase activity	4	46	0.0236612	0.174403	BraC04g004070.1;BraC04g006690.1;BraC05g043170.1;BraC07g021110.1
GO:0003689	DNA clamp loader activity	1	1	0.023831	0.174403	BraC02g009650.1
GO:0005095	GTPase inhibitor activity	1	1	0.023831	0.174403	BraC09g060810.1
GO:0008281	sulfonylurea receptor activity	1	1	0.023831	0.174403	BraC10g002620.1
GO:0008897	holo-[acyl-carrier-protein] synthase activity	1	1	0.023831	0.174403	BraC05g042210.1
GO:0015139	alpha-ketoglutarate transmembrane transporter activity	1	1	0.023831	0.174403	BraC10g027360.2
GO:0015252	hydrogen ion channel activity	1	1	0.023831	0.174403	BraC01g042010.1
GO:0016761	cellulose synthase (GDP-forming) activity	1	1	0.023831	0.174403	BraC03g008360.1
GO:0018826	methionine gamma-lyase activity	1	1	0.023831	0.174403	BraC09g013290.1
GO:0033170	protein-DNA loading ATPase activity	1	1	0.023831	0.174403	BraC02g009650.1
GO:0071771	aldehyde decarbonylase activity	1	1	0.023831	0.174403	BraC09g074350.1
GO:0080018	anthocyanin 5-O-glucosyltransferase activity	1	1	0.023831	0.174403	BraC08g010530.1
GO:0004872	receptor activity	11	232	0.0239294	0.174403	BraC03g017400.1;BraC03g020300.1;BraC03g030330.1;BraC03g043340.1;BraC03g049560.1;BraC04g023420.1;BraC06g006330.1;BraC09g060910.1;BraC09g061910.1;BraC10g002620.1;BraC10g024340.1
GO:0060089	molecular transducer activity	11	232	0.0239294	0.174403	BraC03g017400.1;BraC03g020300.1;BraC03g030330.1;BraC03g043340.1;BraC03g049560.1;BraC04g023420.1;BraC06g006330.1;BraC09g060910.1;BraC09g061910.1;BraC10g002620.1;BraC10g024340.1
GO:0015171	amino acid transmembrane transporter activity	7	119	0.023986	0.174403	BraC02g036500.1;BraC03g004070.1;BraC03g065210.1;BraC06g033930.1;BraC06g047240.1;BraC08g006360.1;BraC09g053340.1
GO:0016701	oxidoreductase activity, acting on single donors with incorporation of molecular oxygen	6	94	0.0249604	0.179808	BraC05g016510.1;BraC07g041440.1;BraC08g011600.1;BraC08g014230.1;BraC09g065620.1;BraC10g030090.1
GO:0045430	chalcone isomerase activity	2	11	0.0270417	0.193014	BraC09g053560.1;BraC09g053860.1
GO:0042887	amide transmembrane transporter activity	3	28	0.0283546	0.195947	BraC01g040560.1;BraC05g037470.1;BraC09g000660.1
GO:0043295	glutathione binding	3	28	0.0283546	0.195947	BraC07g041420.1;BraC08g036270.1;BraC10g001530.1
GO:1900750	oligopeptide binding	3	28	0.0283546	0.195947	BraC07g041420.1;BraC08g036270.1;BraC10g001530.1
GO:0016791	phosphatase activity	21	560	0.0284602	0.195947	BraC01g013370.1;BraC01g023790.1;BraC02g016480.1;BraC02g022290.1;BraC03g043340.1;BraC03g055760.1;BraC03g055830.1;BraC03g059210.1;BraC03g064920.1;BraC04g005970.1;BraC05g043310.1;BraC06g013950.1;BraC06g038450.1;BraC07g038870.1;BraC08g003080.1;BraC08g027200.1;BraC08g034890.1;BraC08g035910.1;BraC09g010940.1;BraC10g006520.1;BraC10g035680.1
GO:0004888	transmembrane signaling receptor activity	6	100	0.0325021	0.221813	BraC03g017400.1;BraC03g043340.1;BraC03g049560.1;BraC04g023420.1;BraC06g006330.1;BraC10g002620.1
GO:0015020	glucuronosyltransferase activity	3	30	0.0339403	0.229614	BraC01g004650.1;BraC01g038500.1;BraC08g025680.1
GO:0043169	cation binding	127	4597	0.0361781	0.2332	BraC01g004680.1;BraC01g005890.1;BraC01g011360.1;BraC01g046210.1;BraC01g049180.1;BraC02g000300.1;BraC02g000850.1;BraC02g007050.1;BraC02g010770.1;BraC02g012250.1;BraC02g012900.1;BraC02g015450.1;BraC02g025780.1;BraC02g043470.1;BraC02g047140.1;BraC03g006730.1;BraC03g008360.1;BraC03g012960.1;BraC03g015900.1;BraC03g016590.1;BraC03g021560.1;BraC03g031960.1;BraC03g034340.2;BraC03g040200.1;BraC03g040430.1…
GO:0050660	flavin adenine dinucleotide binding	11	248	0.0363278	0.2332	BraC01g037650.1;BraC02g009740.1;BraC03g045600.1;BraC03g050880.1;BraC03g056330.1;BraC03g058450.1;BraC04g026850.1;BraC05g010490.1;BraC09g019960.1;BraC09g020260.1;BraC09g039600.1
GO:0022838	substrate-specific channel activity	10	218	0.036853	0.2332	BraC01g040560.1;BraC01g042010.1;BraC03g017400.1;BraC03g052560.1;BraC03g058150.1;BraC04g023420.1;BraC05g037470.1;BraC09g000660.1;BraC09g059040.1;BraC10g019840.1
GO:0004129	cytochrome-c oxidase activity	3	31	0.0369309	0.2332	BraC03g012290.1;BraC05g038080.1;BraC09g059890.1
GO:0015002	heme-copper terminal oxidase activity	3	31	0.0369309	0.2332	BraC03g012290.1;BraC05g038080.1;BraC09g059890.1
GO:0016675	oxidoreductase activity, acting on a heme group of donors	3	31	0.0369309	0.2332	BraC03g012290.1;BraC05g038080.1;BraC09g059890.1
GO:0016676	oxidoreductase activity, acting on a heme group of donors, oxygen as acceptor	3	31	0.0369309	0.2332	BraC03g012290.1;BraC05g038080.1;BraC09g059890.1
GO:0050162	oxalate oxidase activity	2	13	0.0371681	0.2332	BraC07g029070.1;BraC07g037000.1
GO:0080019	fatty-acyl-CoA reductase (alcohol-forming) activity	2	13	0.0371681	0.2332	BraC03g031960.1;BraC10g020410.1
GO:0015267	channel activity	10	220	0.0388285	0.23975	BraC01g040560.1;BraC01g042010.1;BraC03g017400.1;BraC03g052560.1;BraC03g058150.1;BraC04g023420.1;BraC05g037470.1;BraC09g000660.1;BraC09g059040.1;BraC10g019840.1
GO:0022803	passive transmembrane transporter activity	10	220	0.0388285	0.23975	BraC01g040560.1;BraC01g042010.1;BraC03g017400.1;BraC03g052560.1;BraC03g058150.1;BraC04g023420.1;BraC05g037470.1;BraC09g000660.1;BraC09g059040.1;BraC10g019840.1
GO:0008238	exopeptidase activity	7	133	0.0403335	0.247082	BraC01g006670.1;BraC03g026140.1;BraC03g050890.1;BraC05g034580.1;BraC05g043120.1;BraC07g016560.1;BraC09g057960.1
GO:0004575	sucrose alpha-glucosidase activity	2	14	0.0426913	0.249251	BraC09g014600.1;BraC09g068900.1
GO:0015101	organic cation transmembrane transporter activity	2	14	0.0426913	0.249251	BraC01g040560.1;BraC05g037470.1
GO:0043531	ADP binding	6	107	0.0430023	0.249251	BraC01g041100.1;BraC02g007360.1;BraC03g050360.1;BraC07g032360.1;BraC09g025970.1;BraC09g049540.1
GO:0015301	anion:anion antiporter activity	3	33	0.0433019	0.249251	BraC02g023350.1;BraC06g033930.1;BraC10g027360.2
GO:0016779	nucleotidyltransferase activity	12	288	0.0443479	0.249251	BraC01g041990.1;BraC01g048660.1;BraC02g007360.1;BraC02g009650.1;BraC03g021560.1;BraC03g026000.1;BraC03g027860.1;BraC04g021120.1;BraC09g039200.2;BraC09g043860.1;BraC10g004420.1;BraC10g026100.1
GO:0008092	cytoskeletal protein binding	14	354	0.0456005	0.249251	BraC01g017910.1;BraC03g017250.1;BraC03g050760.1;BraC04g001250.1;BraC04g005630.1;BraC05g011070.1;BraC05g038110.1;BraC06g002850.1;BraC06g040790.1;BraC07g017490.1;BraC07g039480.1;BraC09g038660.1;BraC09g043020.1;BraC09g043040.1
GO:0008514	organic anion transmembrane transporter activity	11	258	0.0460462	0.249251	BraC02g036500.1;BraC03g004070.1;BraC03g065210.1;BraC05g044550.1;BraC06g004620.1;BraC06g033930.1;BraC06g047240.1;BraC07g003620.1;BraC08g006360.1;BraC09g053340.1;BraC10g027360.2
GO:0004650	polygalacturonase activity	6	109	0.0463506	0.249251	BraC01g014880.1;BraC03g049540.1;BraC03g052750.1;BraC07g013970.1;BraC07g035160.1;BraC07g035280.1
GO:0016891	endoribonuclease activity, producing 5'-phosphomonoesters	3	34	0.0466794	0.249251	BraC03g059210.1;BraC04g020650.1;BraC05g037450.1
GO:0004419	hydroxymethylglutaryl-CoA lyase activity	1	2	0.0470951	0.249251	BraC03g025700.1
GO:0004496	mevalonate kinase activity	1	2	0.0470951	0.249251	BraC09g004270.1
GO:0008240	tripeptidyl-peptidase activity	1	2	0.0470951	0.249251	BraC03g050890.1
GO:0008419	RNA lariat debranching enzyme activity	1	2	0.0470951	0.249251	BraC03g059210.1
GO:0009045	xylose isomerase activity	1	2	0.0470951	0.249251	BraC10g015980.1
GO:0010997	anaphase-promoting complex binding	1	2	0.0470951	0.249251	BraC05g028510.1
GO:0046510	UDP-sulfoquinovose:DAG sulfoquinovosyltransferase activity	1	2	0.0470951	0.249251	BraC10g035580.1
GO:0047807	cytokinin 7-beta-glucosyltransferase activity	1	2	0.0470951	0.249251	BraC10g032570.1
GO:0050567	glutaminyl-tRNA synthase (glutamine-hydrolyzing) activity	1	2	0.0470951	0.249251	BraC08g017610.1
GO:0050589	leucocyanidin oxygenase activity	1	2	0.0470951	0.249251	BraC03g052160.1
GO:0080062	cytokinin 9-beta-glucosyltransferase activity	1	2	0.0470951	0.249251	BraC10g032570.1
GO:0016627	oxidoreductase activity, acting on the CH-CH group of donors	8	168	0.0485922	0.255437	BraC03g031960.1;BraC03g043620.1;BraC03g055550.1;BraC03g061630.1;BraC05g028920.1;BraC05g047800.1;BraC09g057270.1;BraC10g020410.1
GO:0004185	serine-type carboxypeptidase activity	4	58	0.0493673	0.25777	BraC01g006670.1;BraC03g026140.1;BraC05g043120.1;BraC07g016560.1
GO:0045543	gibberellin 2-beta-dioxygenase activity	2	16	0.0545719	0.279984	BraC01g012230.1;BraC02g025780.1
GO:0052634	C-19 gibberellin 2-beta-dioxygenase activity	2	16	0.0545719	0.279984	BraC01g012230.1;BraC02g025780.1
GO:0004857	enzyme inhibitor activity	11	266	0.0549988	0.279984	BraC01g004690.1;BraC01g039940.1;BraC03g037570.1;BraC05g000700.1;BraC06g003280.1;BraC08g012730.1;BraC09g050650.1;BraC09g060190.1;BraC09g060810.1;BraC09g069290.1;BraC10g031510.1
GO:0016616	oxidoreductase activity, acting on the CH-OH group of donors, NAD or NADP as acceptor	13	331	0.0550612	0.279984	BraC01g037650.1;BraC03g019980.1;BraC03g050880.1;BraC04g026850.1;BraC05g010490.1;BraC07g029070.1;BraC07g037000.1;BraC08g022590.1;BraC09g016120.1;BraC09g018850.1;BraC09g019960.1;BraC09g020260.1;BraC09g039600.1
GO:0016903	oxidoreductase activity, acting on the aldehyde or oxo group of donors	7	143	0.0556258	0.281019	BraC02g015960.1;BraC03g031960.1;BraC03g058090.1;BraC07g029070.1;BraC07g037000.1;BraC09g020570.1;BraC10g020410.1
GO:0046982	protein heterodimerization activity	9	204	0.05639	0.283042	BraC01g041190.1;BraC01g046210.1;BraC02g036270.1;BraC03g000120.1;BraC03g054960.1;BraC03g061850.1;BraC08g001250.1;BraC09g016120.1;BraC10g014650.1
GO:0004930	G-protein coupled receptor activity	2	17	0.0608965	0.285836	BraC03g017400.1;BraC06g006330.1
GO:0070011	peptidase activity, acting on L-amino acid peptides	25	755	0.0626112	0.285836	BraC01g003000.1;BraC01g006670.1;BraC02g007360.1;BraC02g022290.1;BraC03g002870.1;BraC03g026140.1;BraC03g050890.1;BraC05g034580.1;BraC05g038110.1;BraC05g043120.1;BraC06g015230.1;BraC06g046400.1;BraC07g015500.1;BraC07g016560.1;BraC07g026180.1;BraC08g005880.1;BraC08g010540.1;BraC08g028460.1;BraC09g001530.1;BraC09g014240.1;BraC09g057960.1;BraC10g000160.1;BraC10g031060.1;BraC10g033950.1;BraCxxg000480.1
GO:0004521	endoribonuclease activity	4	63	0.0632882	0.285836	BraC03g059210.1;BraC04g020650.1;BraC05g037450.1;BraC07g013450.1
GO:0051213	dioxygenase activity	11	273	0.0637272	0.285836	BraC01g012230.1;BraC02g025780.1;BraC03g048590.1;BraC03g052160.1;BraC03g067470.1;BraC05g016510.1;BraC07g041440.1;BraC08g011600.1;BraC08g014230.1;BraC09g065620.1;BraC10g030090.1
GO:0016847	1-aminocyclopropane-1-carboxylate synthase activity	3	39	0.0654178	0.285836	BraC08g016070.1;BraC08g016080.1;BraC09g059130.1
GO:0016893	endonuclease activity, active with either ribo- or deoxyribonucleic acids and producing 5'-phosphomonoesters	3	39	0.0654178	0.285836	BraC03g059210.1;BraC04g020650.1;BraC05g037450.1
GO:0048038	quinone binding	3	39	0.0654178	0.285836	BraC03g021560.1;BraC03g067150.1;BraC08g010680.1
GO:0090599	alpha-glucosidase activity	2	18	0.0674568	0.285836	BraC09g014600.1;BraC09g068900.1
GO:0051020	GTPase binding	5	92	0.0689673	0.285836	BraC01g041330.1;BraC01g049240.1;BraC02g003580.1;BraC09g060810.1;BraC10g024340.1
GO:0099516	ion antiporter activity	6	121	0.0697741	0.285836	BraC02g023350.1;BraC03g047090.1;BraC06g033930.1;BraC07g021410.1;BraC09g073330.1;BraC10g027360.2
GO:0099600	transmembrane receptor activity	6	121	0.0697741	0.285836	BraC03g017400.1;BraC03g043340.1;BraC03g049560.1;BraC04g023420.1;BraC06g006330.1;BraC10g002620.1
GO:0003838	sterol 24-C-methyltransferase activity	1	3	0.0698056	0.285836	BraC03g006080.1
GO:0003977	UDP-N-acetylglucosamine diphosphorylase activity	1	3	0.0698056	0.285836	BraC09g039200.2
GO:0004015	adenosylmethionine-8-amino-7-oxononanoate transaminase activity	1	3	0.0698056	0.285836	BraC10g016040.1
GO:0004141	dethiobiotin synthase activity	1	3	0.0698056	0.285836	BraC10g016040.1
GO:0004318	enoyl-[acyl-carrier-protein] reductase (NADH) activity	1	3	0.0698056	0.285836	BraC03g043620.1
GO:0004523	RNA-DNA hybrid ribonuclease activity	1	3	0.0698056	0.285836	BraC04g020650.1
GO:0004768	stearoyl-CoA 9-desaturase activity	1	3	0.0698056	0.285836	BraC07g021950.1
GO:0008198	ferrous iron binding	1	3	0.0698056	0.285836	BraC05g016510.1
GO:0008887	glycerate kinase activity	1	3	0.0698056	0.285836	BraC02g027050.1
GO:0010283	pinoresinol reductase activity	1	3	0.0698056	0.285836	BraC05g028920.1
GO:0010303	limit dextrinase activity	1	3	0.0698056	0.285836	BraC10g033760.1
GO:0016215	acyl-CoA desaturase activity	1	3	0.0698056	0.285836	BraC07g021950.1
GO:0016631	enoyl-[acyl-carrier-protein] reductase activity	1	3	0.0698056	0.285836	BraC03g043620.1
GO:0030775	glucuronoxylan 4-O-methyltransferase activity	1	3	0.0698056	0.285836	BraC09g035100.1
GO:0031320	hexitol dehydrogenase activity	1	3	0.0698056	0.285836	BraC08g022590.1
GO:0033862	UMP kinase activity	1	3	0.0698056	0.285836	BraC05g050050.1
GO:0034639	L-amino acid efflux transmembrane transporter activity	1	3	0.0698056	0.285836	BraC08g006360.1
GO:0042392	sphingosine-1-phosphate phosphatase activity	1	3	0.0698056	0.285836	BraC08g003080.1
GO:0046029	mannitol dehydrogenase activity	1	3	0.0698056	0.285836	BraC08g022590.1
GO:0047681	aryl-alcohol dehydrogenase (NADP+) activity	1	3	0.0698056	0.285836	BraC08g022590.1
GO:0051060	pullulanase activity	1	3	0.0698056	0.285836	BraC10g033760.1
GO:0052630	UDP-N-acetylgalactosamine diphosphorylase activity	1	3	0.0698056	0.285836	BraC09g039200.2
GO:0052684	L-serine hydro-lyase (adding indole, L-tryptophan-forming) activity	1	3	0.0698056	0.285836	BraC04g013340.1
GO:0070273	phosphatidylinositol-4-phosphate binding	1	3	0.0698056	0.285836	BraC06g002850.1
GO:0016740	transferase activity	148	5567	0.0702254	0.286049	BraC01g001090.1;BraC01g004490.1;BraC01g004650.1;BraC01g004680.1;BraC01g011360.1;BraC01g014140.1;BraC01g015680.1;BraC01g024650.1;BraC01g025160.1;BraC01g033920.1;BraC01g038270.1;BraC01g038500.1;BraC01g041990.1;BraC01g048350.1;BraC01g048660.1;BraC02g003580.1;BraC02g004710.1;BraC02g007050.1;BraC02g007360.1;BraC02g008750.1;BraC02g009650.1;BraC02g015450.1;BraC02g018740.1;BraC02g022840.1;BraC02g027050.1…
GO:0070008	serine-type exopeptidase activity	4	66	0.0725271	0.29219	BraC01g006670.1;BraC03g026140.1;BraC05g043120.1;BraC07g016560.1
GO:0008236	serine-type peptidase activity	10	247	0.0728597	0.29219	BraC01g006670.1;BraC03g026140.1;BraC03g050890.1;BraC05g043120.1;BraC06g015230.1;BraC07g016560.1;BraC09g001530.1;BraC09g014240.1;BraC10g000160.1;BraC10g031060.1
GO:0017171	serine hydrolase activity	10	247	0.0728597	0.29219	BraC01g006670.1;BraC03g026140.1;BraC03g050890.1;BraC05g043120.1;BraC06g015230.1;BraC07g016560.1;BraC09g001530.1;BraC09g014240.1;BraC10g000160.1;BraC10g031060.1
GO:0005546	phosphatidylinositol-4,5-bisphosphate binding	2	19	0.0742379	0.29619	BraC03g050760.1;BraC06g002850.1
GO:0030170	pyridoxal phosphate binding	8	186	0.0779046	0.309234	BraC01g001090.1;BraC01g004920.1;BraC04g013340.1;BraC08g016070.1;BraC08g016080.1;BraC09g013290.1;BraC09g059130.1;BraC10g016040.1
GO:0016846	carbon-sulfur lyase activity	4	68	0.079046	0.310887	BraC08g016070.1;BraC08g016080.1;BraC09g013290.1;BraC09g059130.1
GO:0015078	hydrogen ion transmembrane transporter activity	10	251	0.0791203	0.310887	BraC01g042010.1;BraC01g042020.1;BraC02g028860.1;BraC03g012290.1;BraC03g047090.1;BraC05g038080.1;BraC07g021410.1;BraC07g039480.1;BraC09g059890.1;BraC09g073330.1
GO:0015174	basic amino acid transmembrane transporter activity	2	20	0.0812256	0.315968	BraC02g036500.1;BraC06g047240.1
GO:0035252	UDP-xylosyltransferase activity	2	20	0.0812256	0.315968	BraC06g022480.1;BraC10g012540.1
GO:0008233	peptidase activity	27	855	0.0851116	0.316625	BraC01g003000.1;BraC01g006670.1;BraC02g007360.1;BraC02g022290.1;BraC03g002870.1;BraC03g026140.1;BraC03g050890.1;BraC04g006240.1;BraC05g034580.1;BraC05g038110.1;BraC05g043120.1;BraC06g015230.1;BraC06g046400.1;BraC07g015500.1;BraC07g016560.1;BraC07g026180.1;BraC08g005880.1;BraC08g010540.1;BraC08g028460.1;BraC09g001530.1;BraC09g014240.1;BraC09g057960.1;BraC10g000160.1;BraC10g031060.1;BraC10g032460.1…
GO:0004564	beta-fructofuranosidase activity	2	21	0.0884062	0.316625	BraC09g014600.1;BraC09g068900.1
GO:0008235	metalloexopeptidase activity	2	21	0.0884062	0.316625	BraC05g034580.1;BraC09g057960.1
GO:0004180	carboxypeptidase activity	4	71	0.0893493	0.316625	BraC01g006670.1;BraC03g026140.1;BraC05g043120.1;BraC07g016560.1
GO:0048037	cofactor binding	27	860	0.0896384	0.316625	BraC01g001090.1;BraC01g004920.1;BraC01g037650.1;BraC02g009740.1;BraC03g019980.1;BraC03g021560.1;BraC03g045600.1;BraC03g050880.1;BraC03g053390.1;BraC03g056330.1;BraC03g058090.1;BraC03g058450.1;BraC03g067150.1;BraC04g013340.1;BraC04g026850.1;BraC05g010490.1;BraC08g010680.1;BraC08g016070.1;BraC08g016080.1;BraC09g013290.1;BraC09g018850.1;BraC09g019960.1;BraC09g020260.1;BraC09g020570.1;BraC09g039600.1…
GO:0046933	proton-transporting ATP synthase activity, rotational mechanism	3	45	0.091691	0.316625	BraC01g042010.1;BraC02g028860.1;BraC07g039480.1
GO:0072341	modified amino acid binding	3	45	0.091691	0.316625	BraC07g041420.1;BraC08g036270.1;BraC10g001530.1
GO:0003879	ATP phosphoribosyltransferase activity	1	4	0.0919758	0.316625	BraC06g006550.1
GO:0003881	CDP-diacylglycerol-inositol 3-phosphatidyltransferase activity	1	4	0.0919758	0.316625	BraC02g018740.1
GO:0004140	dephospho-CoA kinase activity	1	4	0.0919758	0.316625	BraC07g018080.1
GO:0004591	oxoglutarate dehydrogenase (succinyl-transferring) activity	1	4	0.0919758	0.316625	BraC09g020570.1
GO:0004594	pantothenate kinase activity	1	4	0.0919758	0.316625	BraC08g018120.1
GO:0004652	polynucleotide adenylyltransferase activity	1	4	0.0919758	0.316625	BraC04g021120.1
GO:0004657	proline dehydrogenase activity	1	4	0.0919758	0.316625	BraC09g003280.1
GO:0005547	phosphatidylinositol-3,4,5-trisphosphate binding	1	4	0.0919758	0.316625	BraC03g050760.1
GO:0008805	carbon-monoxide oxygenase activity	1	4	0.0919758	0.316625	BraC02g015960.1
GO:0009883	red or far-red light photoreceptor activity	1	4	0.0919758	0.316625	BraC06g006330.1
GO:0016622	oxidoreductase activity, acting on the aldehyde or oxo group of donors, cytochrome as acceptor	1	4	0.0919758	0.316625	BraC02g015960.1
GO:0019776	Atg8 ligase activity	1	4	0.0919758	0.316625	BraC05g038110.1
GO:0019786	Atg8-specific protease activity	1	4	0.0919758	0.316625	BraC05g038110.1
GO:0031176	endo-1,4-beta-xylanase activity	1	4	0.0919758	0.316625	BraC09g070080.1
GO:0031516	far-red light photoreceptor activity	1	4	0.0919758	0.316625	BraC06g006330.1
GO:0034432	bis(5'-adenosyl)-pentaphosphatase activity	1	4	0.0919758	0.316625	BraC02g039290.1
GO:0042781	3'-tRNA processing endoribonuclease activity	1	4	0.0919758	0.316625	BraC05g037450.1
GO:0052731	phosphocholine phosphatase activity	1	4	0.0919758	0.316625	BraC02g022290.1
GO:0052732	phosphoethanolamine phosphatase activity	1	4	0.0919758	0.316625	BraC02g022290.1
GO:0042578	phosphoric ester hydrolase activity	22	680	0.0925669	0.317256	BraC01g013370.1;BraC01g023790.1;BraC01g047320.1;BraC02g016480.1;BraC02g022290.1;BraC03g043340.1;BraC03g055760.1;BraC03g055830.1;BraC03g059210.1;BraC03g064920.1;BraC04g005970.1;BraC05g043310.1;BraC06g013950.1;BraC06g038450.1;BraC07g038870.1;BraC08g003080.1;BraC08g027200.1;BraC08g034890.1;BraC08g035910.1;BraC09g010940.1;BraC10g006520.1;BraC10g035680.1
GO:0016763	transferase activity, transferring pentosyl groups	5	101	0.0938877	0.320371	BraC06g006550.1;BraC06g022480.1;BraC07g013930.1;BraC07g025620.1;BraC10g012540.1
GO:0003843	1,3-beta-D-glucan synthase activity	2	22	0.0957667	0.323941	BraC02g004710.1;BraC10g004350.1
GO:0019894	kinesin binding	2	22	0.0957667	0.323941	BraC04g005630.1;BraC09g043040.1
GO:0035091	phosphatidylinositol binding	6	133	0.0989171	0.332752	BraC01g020580.1;BraC03g000120.1;BraC03g050760.1;BraC06g002850.1;BraC08g005170.1;BraC08g007110.1
GO:0046914	transition metal ion binding	82	2995	0.0992268	0.332752	BraC01g004680.1;BraC01g046210.1;BraC01g049180.1;BraC02g000300.1;BraC02g000850.1;BraC02g010770.1;BraC02g012250.1;BraC02g025780.1;BraC02g043470.1;BraC02g047140.1;BraC03g008360.1;BraC03g012960.1;BraC03g015900.1;BraC03g016590.1;BraC03g021560.1;BraC03g031960.1;BraC03g034340.2;BraC03g040430.1;BraC03g043620.1;BraC03g044080.1;BraC03g048590.1;BraC03g050760.1;BraC03g057290.1;BraC03g059100.1;BraC03g062940.1…
GO:0050897	cobalt ion binding	5	103	0.0999752	0.333823	BraC04g018000.1;BraC05g038080.1;BraC08g036270.1;BraC09g020570.1;BraC10g001530.1
GO:0042802	identical protein binding	15	436	0.100794	0.335117	BraC01g046210.1;BraC02g037170.1;BraC03g016590.1;BraC03g043340.1;BraC03g054960.1;BraC03g061630.1;BraC04g013340.1;BraC06g006330.1;BraC06g015230.1;BraC06g019670.1;BraC08g020610.1;BraC09g001530.1;BraC09g060910.1;BraC10g000160.1;BraC10g014650.1
GO:0008519	ammonium transmembrane transporter activity	2	23	0.103294	0.340521	BraC01g040560.1;BraC05g037470.1
GO:0016623	oxidoreductase activity, acting on the aldehyde or oxo group of donors, oxygen as acceptor	2	23	0.103294	0.340521	BraC07g029070.1;BraC07g037000.1
GO:0016879	ligase activity, forming carbon-nitrogen bonds	6	137	0.109867	0.350775	BraC01g045460.1;BraC03g063310.1;BraC06g004720.1;BraC08g017610.1;BraC10g016040.1;BraC10g026970.1
GO:0016780	phosphotransferase activity, for other substituted phosphate groups	2	24	0.110977	0.350775	BraC02g018740.1;BraC05g042210.1
GO:0003842	1-pyrroline-5-carboxylate dehydrogenase activity	1	5	0.113618	0.350775	BraC09g003280.1
GO:0004013	adenosylhomocysteinase activity	1	5	0.113618	0.350775	BraC07g009240.1
GO:0004512	inositol-3-phosphate synthase activity	1	5	0.113618	0.350775	BraC09g063010.1
GO:0004654	polyribonucleotide nucleotidyltransferase activity	1	5	0.113618	0.350775	BraC10g026100.1
GO:0008253	5'-nucleotidase activity	1	5	0.113618	0.350775	BraC07g038870.1
GO:0009041	uridylate kinase activity	1	5	0.113618	0.350775	BraC05g050050.1
GO:0010309	acireductone dioxygenase [iron(II)-requiring] activity	1	5	0.113618	0.350775	BraC08g011600.1
GO:0010341	gibberellin carboxyl-O-methyltransferase activity	1	5	0.113618	0.350775	BraC03g054930.1
GO:0016710	trans-cinnamate 4-monooxygenase activity	1	5	0.113618	0.350775	BraC03g016590.1
GO:0016802	trialkylsulfonium hydrolase activity	1	5	0.113618	0.350775	BraC07g009240.1
GO:0019779	Atg8 activating enzyme activity	1	5	0.113618	0.350775	BraC05g038110.1
GO:0045435	lycopene epsilon cyclase activity	1	5	0.113618	0.350775	BraC01g038410.1
GO:0047216	inositol 3-alpha-galactosyltransferase activity	1	5	0.113618	0.350775	BraC09g018040.1
GO:0090353	polygalacturonase inhibitor activity	1	5	0.113618	0.350775	BraC10g031510.1
GO:0015077	monovalent inorganic cation transmembrane transporter activity	13	375	0.11533	0.352043	BraC01g040560.1;BraC01g042010.1;BraC01g042020.1;BraC02g028860.1;BraC03g012290.1;BraC03g047090.1;BraC03g058150.1;BraC05g037470.1;BraC05g038080.1;BraC07g021410.1;BraC07g039480.1;BraC09g059890.1;BraC09g073330.1
GO:0016614	oxidoreductase activity, acting on CH-OH group of donors	13	375	0.11533	0.352043	BraC01g037650.1;BraC03g019980.1;BraC03g050880.1;BraC04g026850.1;BraC05g010490.1;BraC07g029070.1;BraC07g037000.1;BraC08g022590.1;BraC09g016120.1;BraC09g018850.1;BraC09g019960.1;BraC09g020260.1;BraC09g039600.1
GO:0008017	microtubule binding	7	171	0.115387	0.352043	BraC01g017910.1;BraC03g050760.1;BraC05g038110.1;BraC06g040790.1;BraC07g017490.1;BraC09g038660.1;BraC09g043020.1
GO:0016717	oxidoreductase activity, acting on paired donors, with oxidation of a pair of donors resulting in the reduction of molecular oxygen to two molecules of water	3	50	0.116373	0.353666	BraC01g049180.1;BraC07g021950.1;BraC08g035020.1
GO:0051087	chaperone binding	2	25	0.118803	0.359646	BraC06g010770.1;BraC08g020610.1
GO:0003697	single-stranded DNA binding	3	51	0.121581	0.366628	BraC05g016090.1;BraC06g039540.1;BraC08g006760.1
GO:0008234	cysteine-type peptidase activity	7	175	0.125921	0.373334	BraC01g003000.1;BraC03g002870.1;BraC05g038110.1;BraC07g015500.1;BraC08g005880.1;BraC08g028460.1;BraC10g033950.1
GO:0008483	transaminase activity	5	111	0.126214	0.373334	BraC01g025160.1;BraC08g016070.1;BraC08g016080.1;BraC09g059130.1;BraC10g016040.1
GO:0016769	transferase activity, transferring nitrogenous groups	5	111	0.126214	0.373334	BraC01g025160.1;BraC08g016070.1;BraC08g016080.1;BraC09g059130.1;BraC10g016040.1
GO:0004033	aldo-keto reductase (NADP) activity	2	26	0.126762	0.373334	BraC03g019980.1;BraC09g016120.1
GO:0003779	actin binding	6	143	0.127397	0.373334	BraC03g017250.1;BraC04g001250.1;BraC05g011070.1;BraC06g002850.1;BraC07g039480.1;BraC09g038660.1
GO:0044877	macromolecular complex binding	22	710	0.128063	0.373334	BraC01g003820.1;BraC01g017910.1;BraC01g049240.1;BraC02g021000.1;BraC02g037170.1;BraC03g012960.1;BraC03g047290.1;BraC03g050760.1;BraC04g001250.1;BraC04g030280.1;BraC05g028510.1;BraC05g038110.1;BraC06g002850.1;BraC06g040790.1;BraC06g041390.1;BraC07g017490.1;BraC07g035800.1;BraC07g039480.1;BraC09g038660.1;BraC09g043020.1;BraC09g060810.1;BraC10g015190.1
GO:0004540	ribonuclease activity	5	112	0.129697	0.373334	BraC03g059210.1;BraC04g020650.1;BraC05g037450.1;BraC07g013450.1;BraC10g026100.1
GO:0030234	enzyme regulator activity	15	457	0.133383	0.373334	BraC01g004690.1;BraC01g017640.1;BraC01g039940.1;BraC02g028860.1;BraC03g037570.1;BraC03g053010.1;BraC05g000700.1;BraC06g003280.1;BraC08g012730.1;BraC08g020610.1;BraC09g050650.1;BraC09g060190.1;BraC09g060810.1;BraC09g069290.1;BraC10g031510.1
GO:0038023	signaling receptor activity	6	145	0.133525	0.373334	BraC03g017400.1;BraC03g043340.1;BraC03g049560.1;BraC04g023420.1;BraC06g006330.1;BraC10g002620.1
GO:0000248	C-5 sterol desaturase activity	1	6	0.134746	0.373334	BraC01g049180.1
GO:0000774	adenyl-nucleotide exchange factor activity	1	6	0.134746	0.373334	BraC08g020610.1
GO:0003785	actin monomer binding	1	6	0.134746	0.373334	BraC05g011070.1
GO:0003849	3-deoxy-7-phosphoheptulonate synthase activity	1	6	0.134746	0.373334	BraC01g004490.1
GO:0004075	biotin carboxylase activity	1	6	0.134746	0.373334	BraC06g004720.1
GO:0004126	cytidine deaminase activity	1	6	0.134746	0.373334	BraC03g057290.1
GO:0004326	tetrahydrofolylpolyglutamate synthase activity	1	6	0.134746	0.373334	BraC01g045460.1
GO:0008020	G-protein coupled photoreceptor activity	1	6	0.134746	0.373334	BraC06g006330.1
GO:0032266	phosphatidylinositol-3-phosphate binding	1	6	0.134746	0.373334	BraC06g002850.1
GO:0045486	naringenin 3-dioxygenase activity	1	6	0.134746	0.373334	BraC10g030090.1
GO:0080139	borate efflux transmembrane transporter activity	1	6	0.134746	0.373334	BraC02g023350.1
GO:0009982	pseudouridine synthase activity	2	27	0.134842	0.373334	BraC01g012760.1;BraC07g039490.1
GO:0015095	magnesium ion transmembrane transporter activity	2	27	0.134842	0.373334	BraC05g029690.1;BraC07g009130.1
GO:1902936	phosphatidylinositol bisphosphate binding	2	27	0.134842	0.373334	BraC03g050760.1;BraC06g002850.1
GO:0046983	protein dimerization activity	26	867	0.137284	0.378541	BraC01g041190.1;BraC01g046210.1;BraC02g036270.1;BraC02g038290.1;BraC03g000120.1;BraC03g014390.1;BraC03g052220.1;BraC03g054960.1;BraC03g056710.1;BraC03g061630.1;BraC03g061850.1;BraC04g013340.1;BraC04g016160.1;BraC06g006330.1;BraC06g029940.1;BraC07g019880.1;BraC07g043020.1;BraC08g001250.1;BraC08g020610.1;BraC09g014020.1;BraC09g016120.1;BraC09g027820.1;BraC09g060910.1;BraC10g006910.2;BraC10g012670.1…
GO:0043621	protein self-association	3	54	0.137695	0.378541	BraC03g000120.1;BraC03g030960.1;BraC05g049610.1
GO:0015075	ion transmembrane transporter activity	36	1253	0.142334	0.389916	BraC01g012470.1;BraC01g040560.1;BraC01g042010.1;BraC01g042020.1;BraC02g003450.1;BraC02g023350.1;BraC02g028860.1;BraC02g036500.1;BraC03g004070.1;BraC03g012290.1;BraC03g017400.1;BraC03g047090.1;BraC03g058150.1;BraC03g065210.1;BraC04g023420.1;BraC05g029690.1;BraC05g037470.1;BraC05g038080.1;BraC05g044550.1;BraC05g045050.1;BraC06g004620.1;BraC06g033930.1;BraC06g047240.1;BraC07g003620.1;BraC07g009130.1…
GO:0032440	2-alkenal reductase [NAD(P)] activity	3	55	0.143221	0.390968	BraC03g061630.1;BraC05g047800.1;BraC09g057270.1
GO:0008757	S-adenosylmethionine-dependent methyltransferase activity	7	183	0.148381	0.391193	BraC01g024650.1;BraC03g006080.1;BraC03g014390.1;BraC03g054930.1;BraC05g016580.1;BraC09g035100.1;BraC10g012670.1
GO:0046872	metal ion binding	114	4363	0.148546	0.391193	BraC01g004680.1;BraC01g005890.1;BraC01g011360.1;BraC01g046210.1;BraC01g049180.1;BraC02g000300.1;BraC02g000850.1;BraC02g010770.1;BraC02g012250.1;BraC02g015450.1;BraC02g025780.1;BraC02g043470.1;BraC02g047140.1;BraC03g006730.1;BraC03g008360.1;BraC03g012960.1;BraC03g015900.1;BraC03g016590.1;BraC03g021560.1;BraC03g031960.1;BraC03g034340.2;BraC03g040200.1;BraC03g040430.1;BraC03g043620.1;BraC03g044080.1…
GO:0030145	manganese ion binding	3	56	0.148819	0.391193	BraC07g029070.1;BraC07g037000.1;BraC10g001060.1
GO:0016638	oxidoreductase activity, acting on the CH-NH2 group of donors	4	86	0.149452	0.391193	BraC01g004920.1;BraC03g067150.1;BraC03g067470.1;BraC08g010680.1
GO:0000155	phosphorelay sensor kinase activity	2	29	0.151326	0.391193	BraC03g043340.1;BraC06g006330.1
GO:0004252	serine-type endopeptidase activity	6	151	0.152719	0.391193	BraC03g050890.1;BraC06g015230.1;BraC09g001530.1;BraC09g014240.1;BraC10g000160.1;BraC10g031060.1
GO:0015631	tubulin binding	7	185	0.154274	0.391193	BraC01g017910.1;BraC03g050760.1;BraC05g038110.1;BraC06g040790.1;BraC07g017490.1;BraC09g038660.1;BraC09g043020.1
GO:0016168	chlorophyll binding	3	57	0.154486	0.391193	BraC01g023330.1;BraC06g019640.1;BraC08g000590.1
GO:0003917	DNA topoisomerase type I activity	1	7	0.155371	0.391193	BraC03g058800.1
GO:0003999	adenine phosphoribosyltransferase activity	1	7	0.155371	0.391193	BraC07g025620.1
GO:0004965	G-protein coupled GABA receptor activity	1	7	0.155371	0.391193	BraC03g017400.1
GO:0009884	cytokinin receptor activity	1	7	0.155371	0.391193	BraC03g043340.1
GO:0015203	polyamine transmembrane transporter activity	1	7	0.155371	0.391193	BraC01g037850.1
GO:0016630	protochlorophyllide reductase activity	1	7	0.155371	0.391193	BraC03g055550.1
GO:0016882	cyclo-ligase activity	1	7	0.155371	0.391193	BraC10g016040.1
GO:0016917	GABA receptor activity	1	7	0.155371	0.391193	BraC03g017400.1
GO:0033897	ribonuclease T2 activity	1	7	0.155371	0.391193	BraC07g013450.1
GO:0050062	long-chain-fatty-acyl-CoA reductase activity	1	7	0.155371	0.391193	BraC10g020410.1
GO:0052625	4-aminobenzoate amino acid synthetase activity	1	7	0.155371	0.391193	BraC10g026970.1
GO:0052626	benzoate amino acid synthetase activity	1	7	0.155371	0.391193	BraC10g026970.1
GO:0052627	vanillate amino acid synthetase activity	1	7	0.155371	0.391193	BraC10g026970.1
GO:0052628	4-hydroxybenzoate amino acid synthetase activity	1	7	0.155371	0.391193	BraC10g026970.1
GO:0052635	C-20 gibberellin 2-beta-dioxygenase activity	1	7	0.155371	0.391193	BraC01g012230.1
GO:0070401	NADP+ binding	1	7	0.155371	0.391193	BraC03g019980.1
GO:0050308	sugar-phosphatase activity	2	30	0.15971	0.400807	BraC04g005970.1;BraC08g003080.1
GO:0016881	acid-amino acid ligase activity	3	58	0.16022	0.400807	BraC01g045460.1;BraC03g063310.1;BraC10g026970.1
GO:0098772	molecular function regulator	16	512	0.16567	0.406769	BraC01g004690.1;BraC01g017640.1;BraC01g039940.1;BraC02g028860.1;BraC03g037570.1;BraC03g053010.1;BraC05g000700.1;BraC05g045150.1;BraC06g003280.1;BraC08g012730.1;BraC08g020610.1;BraC09g050650.1;BraC09g060190.1;BraC09g060810.1;BraC09g069290.1;BraC10g031510.1
GO:0008047	enzyme activator activity	3	59	0.166017	0.406769	BraC01g017640.1;BraC03g037570.1;BraC06g003280.1
GO:0008028	monocarboxylic acid transmembrane transporter activity	2	31	0.168178	0.406769	BraC02g036500.1;BraC06g047240.1
GO:0008131	primary amine oxidase activity	2	31	0.168178	0.406769	BraC03g067150.1;BraC08g010680.1
GO:0008515	sucrose transmembrane transporter activity	2	31	0.168178	0.406769	BraC01g026170.1;BraC09g047080.1
GO:0042803	protein homodimerization activity	8	225	0.170528	0.406769	BraC01g046210.1;BraC03g054960.1;BraC03g061630.1;BraC04g013340.1;BraC06g006330.1;BraC08g020610.1;BraC09g060910.1;BraC10g014650.1
GO:0016765	transferase activity, transferring alkyl or aryl (other than methyl) groups	7	191	0.172582	0.406769	BraC01g004490.1;BraC02g007050.1;BraC07g009390.1;BraC07g041420.1;BraC08g036270.1;BraC10g001530.1;BraC10g024210.1
GO:0000285	1-phosphatidylinositol-3-phosphate 5-kinase activity	1	8	0.175505	0.406769	BraC01g004680.1
GO:0003871	5-methyltetrahydropteroyltriglutamate-homocysteine S-methyltransferase activity	1	8	0.175505	0.406769	BraC03g031960.1
GO:0004375	glycine dehydrogenase (decarboxylating) activity	1	8	0.175505	0.406769	BraC01g004920.1
GO:0004647	phosphoserine phosphatase activity	1	8	0.175505	0.406769	BraC06g013950.1
GO:0005034	osmosensor activity	1	8	0.175505	0.406769	BraC03g043340.1
GO:0008705	methionine synthase activity	1	8	0.175505	0.406769	BraC03g031960.1
GO:0008928	mannose-1-phosphate guanylyltransferase (GDP) activity	1	8	0.175505	0.406769	BraC03g027860.1
GO:0015369	calcium:proton antiporter activity	1	8	0.175505	0.406769	BraC03g047090.1
GO:0016642	oxidoreductase activity, acting on the CH-NH2 group of donors, disulfide as acceptor	1	8	0.175505	0.406769	BraC01g004920.1
GO:0016707	gibberellin 3-beta-dioxygenase activity	1	8	0.175505	0.406769	BraC01g012230.1
GO:0042084	5-methyltetrahydrofolate-dependent methyltransferase activity	1	8	0.175505	0.406769	BraC03g031960.1
GO:0042085	5-methyltetrahydropteroyltri-L-glutamate-dependent methyltransferase activity	1	8	0.175505	0.406769	BraC03g031960.1
GO:0042349	guiding stereospecific synthesis activity	1	8	0.175505	0.406769	BraC03g053010.1
GO:0045300	acyl-[acyl-carrier-protein] desaturase activity	1	8	0.175505	0.406769	BraC07g021950.1
GO:0045552	dihydrokaempferol 4-reductase activity	1	8	0.175505	0.406769	BraC09g018850.1
GO:0043168	anion binding	113	4365	0.176141	0.406769	BraC01g001090.1;BraC01g004680.1;BraC01g004920.1;BraC01g007380.1;BraC01g020580.1;BraC01g033920.1;BraC01g037650.1;BraC01g041100.1;BraC01g047320.1;BraC01g049750.1;BraC02g003580.1;BraC02g005120.1;BraC02g007360.1;BraC02g008160.1;BraC02g008750.1;BraC02g009650.1;BraC02g009740.1;BraC02g022840.1;BraC02g027050.1;BraC02g035040.1;BraC03g000120.1;BraC03g017250.1;BraC03g019360.1;BraC03g019980.1;BraC03g022960.1…
GO:0016160	amylase activity	2	32	0.17672	0.406769	BraC08g011970.1;BraC10g033760.1
GO:0031418	L-ascorbic acid binding	2	32	0.17672	0.406769	BraC03g067470.1;BraC10g030090.1
GO:0048029	monosaccharide binding	2	32	0.17672	0.406769	BraC03g067470.1;BraC10g030090.1
GO:0060589	nucleoside-triphosphatase regulator activity	2	32	0.17672	0.406769	BraC08g020610.1;BraC09g060810.1
GO:0015154	disaccharide transmembrane transporter activity	2	33	0.185327	0.424073	BraC01g026170.1;BraC09g047080.1
GO:1901981	phosphatidylinositol phosphate binding	2	33	0.185327	0.424073	BraC03g050760.1;BraC06g002850.1
GO:0008509	anion transmembrane transporter activity	14	449	0.187397	0.425307	BraC02g003450.1;BraC02g023350.1;BraC02g036500.1;BraC03g004070.1;BraC03g065210.1;BraC05g044550.1;BraC06g004620.1;BraC06g033930.1;BraC06g047240.1;BraC07g003620.1;BraC07g025620.1;BraC08g006360.1;BraC09g053340.1;BraC10g027360.2
GO:0022891	substrate-specific transmembrane transporter activity	42	1529	0.188677	0.425307	BraC01g012470.1;BraC01g026170.1;BraC01g037850.1;BraC01g040560.1;BraC01g042010.1;BraC01g042020.1;BraC02g003450.1;BraC02g023350.1;BraC02g028860.1;BraC02g036500.1;BraC03g004070.1;BraC03g012290.1;BraC03g017400.1;BraC03g047090.1;BraC03g052560.1;BraC03g058150.1;BraC03g065210.1;BraC04g023420.1;BraC05g029690.1;BraC05g037470.1;BraC05g038080.1;BraC05g044550.1;BraC05g045050.1;BraC06g004620.1;BraC06g033930.1…
GO:0019842	vitamin binding	3	63	0.189787	0.425307	BraC03g067470.1;BraC09g020570.1;BraC10g030090.1
GO:0004970	ionotropic glutamate receptor activity	2	34	0.193993	0.425307	BraC03g017400.1;BraC04g023420.1
GO:0005217	intracellular ligand-gated ion channel activity	2	34	0.193993	0.425307	BraC03g017400.1;BraC04g023420.1
GO:0005231	excitatory extracellular ligand-gated ion channel activity	2	34	0.193993	0.425307	BraC03g017400.1;BraC04g023420.1
GO:0005234	extracellular-glutamate-gated ion channel activity	2	34	0.193993	0.425307	BraC03g017400.1;BraC04g023420.1
GO:0008066	glutamate receptor activity	2	34	0.193993	0.425307	BraC03g017400.1;BraC04g023420.1
GO:0004430	1-phosphatidylinositol 4-kinase activity	1	9	0.19516	0.425307	BraC06g002850.1
GO:0004849	uridine kinase activity	1	9	0.19516	0.425307	BraC02g022840.1
GO:0008905	mannose-phosphate guanylyltransferase activity	1	9	0.19516	0.425307	BraC03g027860.1
GO:0018685	alkane 1-monooxygenase activity	1	9	0.19516	0.425307	BraC10g000390.1
GO:0034768	(E)-beta-ocimene synthase activity	1	9	0.19516	0.425307	BraC03g064920.1
GO:0052622	ATP dimethylallyltransferase activity	1	9	0.19516	0.425307	BraC07g009390.1
GO:0052623	ADP dimethylallyltransferase activity	1	9	0.19516	0.425307	BraC07g009390.1
GO:0070704	sterol desaturase activity	1	9	0.19516	0.425307	BraC01g049180.1
GO:0080032	methyl jasmonate esterase activity	1	9	0.19516	0.425307	BraC03g046380.1
GO:0042277	peptide binding	3	64	0.19586	0.42564	BraC07g041420.1;BraC08g036270.1;BraC10g001530.1
GO:0016705	oxidoreductase activity, acting on paired donors, with incorporation or reduction of molecular oxygen	19	643	0.198913	0.43107	BraC01g012230.1;BraC01g049180.1;BraC02g025780.1;BraC03g016590.1;BraC03g017460.1;BraC03g045600.1;BraC03g048590.1;BraC03g052160.1;BraC03g062940.1;BraC03g063800.1;BraC03g063890.1;BraC03g067470.1;BraC06g045510.1;BraC07g021950.1;BraC07g038100.1;BraC08g035020.1;BraC09g055450.1;BraC10g000390.1;BraC10g030090.1
GO:0000287	magnesium ion binding	7	200	0.201687	0.433262	BraC02g015450.1;BraC04g005970.1;BraC05g042210.1;BraC06g006550.1;BraC06g013950.1;BraC08g003080.1;BraC10g016040.1
GO:0016829	lyase activity	18	607	0.202636	0.433262	BraC01g000200.1;BraC01g015590.1;BraC03g025700.1;BraC03g054060.1;BraC03g064920.1;BraC03g067470.1;BraC04g004070.1;BraC04g006690.1;BraC04g013340.1;BraC05g043170.1;BraC07g009000.1;BraC07g021110.1;BraC07g031100.1;BraC08g016070.1;BraC08g016080.1;BraC09g013290.1;BraC09g059130.1;BraC09g074350.1
GO:0004673	protein histidine kinase activity	2	35	0.202709	0.433262	BraC03g043340.1;BraC06g006330.1
GO:0015157	oligosaccharide transmembrane transporter activity	2	35	0.202709	0.433262	BraC01g026170.1;BraC09g047080.1
GO:0016775	phosphotransferase activity, nitrogenous group as acceptor	2	35	0.202709	0.433262	BraC03g043340.1;BraC06g006330.1
GO:0005230	extracellular ligand-gated ion channel activity	2	36	0.211467	0.441177	BraC03g017400.1;BraC04g023420.1
GO:0003985	acetyl-CoA C-acetyltransferase activity	1	10	0.214347	0.441177	BraC09g003400.1
GO:0004045	aminoacyl-tRNA hydrolase activity	1	10	0.214347	0.441177	BraC01g048840.1
GO:0004362	glutathione-disulfide reductase activity	1	10	0.214347	0.441177	BraC03g056740.1
GO:0008169	C-methyltransferase activity	1	10	0.214347	0.441177	BraC03g006080.1
GO:0009824	AMP dimethylallyltransferase activity	1	10	0.214347	0.441177	BraC07g009390.1
GO:0015137	citrate transmembrane transporter activity	1	10	0.214347	0.441177	BraC05g044550.1
GO:0016453	C-acetyltransferase activity	1	10	0.214347	0.441177	BraC09g003400.1
GO:0030976	thiamine pyrophosphate binding	1	10	0.214347	0.441177	BraC09g020570.1
GO:0035004	phosphatidylinositol 3-kinase activity	1	10	0.214347	0.441177	BraC06g002850.1
GO:0045431	flavonol synthase activity	1	10	0.214347	0.441177	BraC10g030090.1
GO:0051139	metal ion:proton antiporter activity	1	10	0.214347	0.441177	BraC03g047090.1
GO:0060590	ATPase regulator activity	1	10	0.214347	0.441177	BraC08g020610.1
GO:0016641	oxidoreductase activity, acting on the CH-NH2 group of donors, oxygen as acceptor	3	67	0.214351	0.441177	BraC03g067150.1;BraC03g067470.1;BraC08g010680.1
GO:0042285	xylosyltransferase activity	2	38	0.229086	0.465188	BraC06g022480.1;BraC10g012540.1
GO:0022890	inorganic cation transmembrane transporter activity	16	545	0.231108	0.465188	BraC01g040560.1;BraC01g042010.1;BraC01g042020.1;BraC02g028860.1;BraC03g012290.1;BraC03g047090.1;BraC03g058150.1;BraC05g029690.1;BraC05g037470.1;BraC05g038080.1;BraC05g045050.1;BraC07g009130.1;BraC07g021410.1;BraC07g039480.1;BraC09g059890.1;BraC09g073330.1
GO:0003994	aconitate hydratase activity	1	11	0.233078	0.465188	BraC03g067470.1
GO:0004108	citrate (Si)-synthase activity	1	11	0.233078	0.465188	BraC04g003120.1
GO:0004781	sulfate adenylyltransferase (ATP) activity	1	11	0.233078	0.465188	BraC10g004420.1
GO:0005452	inorganic anion exchanger activity	1	11	0.233078	0.465188	BraC02g023350.1
GO:0008106	alcohol dehydrogenase (NADP+) activity	1	11	0.233078	0.465188	BraC03g019980.1
GO:0010340	carboxyl-O-methyltransferase activity	1	11	0.233078	0.465188	BraC03g054930.1
GO:0036440	citrate synthase activity	1	11	0.233078	0.465188	BraC04g003120.1
GO:0050736	O-malonyltransferase activity	1	11	0.233078	0.465188	BraC09g003150.1
GO:0008171	O-methyltransferase activity	3	70	0.233192	0.465188	BraC03g014390.1;BraC03g054930.1;BraC10g012670.1
GO:0044769	ATPase activity, coupled to transmembrane movement of ions, rotational mechanism	3	70	0.233192	0.465188	BraC01g042010.1;BraC02g028860.1;BraC07g039480.1
GO:0000156	phosphorelay response regulator activity	3	71	0.239538	0.471874	BraC02g037170.1;BraC03g043340.1;BraC05g028920.1
GO:0008289	lipid binding	12	398	0.24306	0.471874	BraC01g020580.1;BraC01g042020.1;BraC01g047320.1;BraC03g000120.1;BraC03g030330.1;BraC03g050760.1;BraC04g006240.1;BraC05g021310.1;BraC06g002850.1;BraC08g005170.1;BraC08g007110.1;BraC10g032460.1
GO:0030599	pectinesterase activity	6	176	0.243821	0.471874	BraC01g004690.1;BraC01g039940.1;BraC05g000700.1;BraC09g060190.1;BraC09g069290.1;BraC09g072320.1
GO:0004871	signal transducer activity	14	475	0.245485	0.471874	BraC01g003820.1;BraC02g037170.1;BraC03g017400.1;BraC03g043340.1;BraC03g049560.1;BraC03g059870.1;BraC03g060390.1;BraC04g023420.1;BraC05g028920.1;BraC06g006330.1;BraC07g020690.1;BraC09g060810.1;BraC10g002620.1;BraC10g025370.1
GO:0070566	adenylyltransferase activity	2	40	0.246797	0.471874	BraC04g021120.1;BraC10g004420.1
GO:0004175	endopeptidase activity	13	439	0.250708	0.471874	BraC02g007360.1;BraC02g022290.1;BraC03g050890.1;BraC06g015230.1;BraC06g046400.1;BraC07g026180.1;BraC08g010540.1;BraC09g001530.1;BraC09g014240.1;BraC10g000160.1;BraC10g031060.1;BraC10g033950.1;BraCxxg000480.1
GO:0003913	DNA photolyase activity	1	12	0.251363	0.471874	BraC03g054060.1
GO:0003989	acetyl-CoA carboxylase activity	1	12	0.251363	0.471874	BraC06g004720.1
GO:0004372	glycine hydroxymethyltransferase activity	1	12	0.251363	0.471874	BraC01g001090.1
GO:0004556	alpha-amylase activity	1	12	0.251363	0.471874	BraC10g033760.1
GO:0004709	MAP kinase kinase kinase activity	1	12	0.251363	0.471874	BraC10g025370.1
GO:0004834	tryptophan synthase activity	1	12	0.251363	0.471874	BraC04g013340.1
GO:0016247	channel regulator activity	1	12	0.251363	0.471874	BraC09g060810.1
GO:0016892	endoribonuclease activity, producing 3'-phosphomonoesters	1	12	0.251363	0.471874	BraC07g013450.1
GO:0016894	endonuclease activity, active with either ribo- or deoxyribonucleic acids and producing 3'-phosphomonoesters	1	12	0.251363	0.471874	BraC07g013450.1
GO:0019187	beta-1,4-mannosyltransferase activity	1	12	0.251363	0.471874	BraC05g048400.1
GO:0030332	cyclin binding	1	12	0.251363	0.471874	BraC03g039340.1
GO:0042800	histone methyltransferase activity (H3-K4 specific)	1	12	0.251363	0.471874	BraC05g016580.1
GO:0042973	glucan endo-1,3-beta-D-glucosidase activity	1	12	0.251363	0.471874	BraC06g051380.1
GO:0050551	myrcene synthase activity	1	12	0.251363	0.471874	BraC03g064920.1
GO:0051753	mannan synthase activity	1	12	0.251363	0.471874	BraC05g048400.1
GO:0080025	phosphatidylinositol-3,5-bisphosphate binding	1	12	0.251363	0.471874	BraC03g050760.1
GO:0008026	ATP-dependent helicase activity	6	178	0.251731	0.471874	BraC01g049750.1;BraC02g008160.1;BraC05g026590.1;BraC07g020430.1;BraC08g015780.1;BraC09g016640.1
GO:0070035	purine NTP-dependent helicase activity	6	178	0.251731	0.471874	BraC01g049750.1;BraC02g008160.1;BraC05g026590.1;BraC07g020430.1;BraC08g015780.1;BraC09g016640.1
GO:0008536	Ran GTPase binding	3	73	0.252313	0.471874	BraC01g041330.1;BraC01g049240.1;BraC10g024340.1
GO:0046910	pectinesterase inhibitor activity	3	73	0.252313	0.471874	BraC01g039940.1;BraC05g000700.1;BraC09g060190.1
GO:0016405	CoA-ligase activity	2	41	0.255672	0.477008	BraC02g036500.1;BraC06g047240.1
GO:0016788	hydrolase activity, acting on ester bonds	38	1426	0.259638	0.482535	BraC01g004690.1;BraC01g013370.1;BraC01g023790.1;BraC01g039940.1;BraC01g047320.1;BraC01g048840.1;BraC02g016480.1;BraC02g022290.1;BraC03g043340.1;BraC03g046380.1;BraC03g055760.1;BraC03g055830.1;BraC03g059210.1;BraC03g064920.1;BraC04g005970.1;BraC04g020650.1;BraC05g000700.1;BraC05g037450.1;BraC05g043310.1;BraC06g004530.1;BraC06g013950.1;BraC06g018640.1;BraC06g038450.1;BraC07g011630.1;BraC07g013450.1…
GO:0022857	transmembrane transporter activity	47	1787	0.259874	0.482535	BraC01g012470.1;BraC01g026170.1;BraC01g037850.1;BraC01g040560.1;BraC01g042010.1;BraC01g042020.1;BraC02g003450.1;BraC02g018740.1;BraC02g023350.1;BraC02g028860.1;BraC02g036500.1;BraC03g004070.1;BraC03g012290.1;BraC03g017400.1;BraC03g025810.1;BraC03g047090.1;BraC03g052560.1;BraC03g058150.1;BraC03g065210.1;BraC04g023420.1;BraC05g029690.1;BraC05g037470.1;BraC05g038080.1;BraC05g044550.1;BraC05g045050.1…
GO:0000062	fatty-acyl-CoA binding	1	13	0.269212	0.488222	BraC03g053390.1
GO:0008113	peptide-methionine (S)-S-oxide reductase activity	1	13	0.269212	0.488222	BraC03g053970.1
GO:0010427	abscisic acid binding	1	13	0.269212	0.488222	BraC03g030330.1
GO:0010436	carotenoid dioxygenase activity	1	13	0.269212	0.488222	BraC07g041440.1
GO:0015142	tricarboxylic acid transmembrane transporter activity	1	13	0.269212	0.488222	BraC05g044550.1
GO:0045549	9-cis-epoxycarotenoid dioxygenase activity	1	13	0.269212	0.488222	BraC07g041440.1
GO:0046715	borate transmembrane transporter activity	1	13	0.269212	0.488222	BraC02g023350.1
GO:0052654	L-leucine transaminase activity	1	13	0.269212	0.488222	BraC01g025160.1
GO:0052655	L-valine transaminase activity	1	13	0.269212	0.488222	BraC01g025160.1
GO:0052656	L-isoleucine transaminase activity	1	13	0.269212	0.488222	BraC01g025160.1
GO:0043424	protein histidine kinase binding	2	43	0.273432	0.494722	BraC02g020190.1;BraC03g043340.1
GO:0008374	O-acyltransferase activity	4	112	0.278026	0.500894	BraC03g026140.1;BraC07g016560.1;BraC09g003150.1;BraC09g050910.1
GO:0015299	solute:proton antiporter activity	3	77	0.278131	0.500894	BraC03g047090.1;BraC07g021410.1;BraC09g073330.1
GO:0004084	branched-chain-amino-acid transaminase activity	1	14	0.286637	0.504533	BraC01g025160.1
GO:0004332	fructose-bisphosphate aldolase activity	1	14	0.286637	0.504533	BraC01g000200.1
GO:0004779	sulfate adenylyltransferase activity	1	14	0.286637	0.504533	BraC10g004420.1
GO:0004860	protein kinase inhibitor activity	1	14	0.286637	0.504533	BraC09g050650.1
GO:0004861	cyclin-dependent protein serine/threonine kinase inhibitor activity	1	14	0.286637	0.504533	BraC09g050650.1
GO:0016420	malonyltransferase activity	1	14	0.286637	0.504533	BraC09g003150.1
GO:0016421	CoA carboxylase activity	1	14	0.286637	0.504533	BraC06g004720.1
GO:0016885	ligase activity, forming carbon-carbon bonds	1	14	0.286637	0.504533	BraC06g004720.1
GO:0030291	protein serine/threonine kinase inhibitor activity	1	14	0.286637	0.504533	BraC09g050650.1
GO:0045551	cinnamyl-alcohol dehydrogenase activity	1	14	0.286637	0.504533	BraC08g022590.1
GO:0016877	ligase activity, forming carbon-sulfur bonds	3	79	0.291137	0.511297	BraC02g036500.1;BraC05g038110.1;BraC06g047240.1
GO:0005543	phospholipid binding	7	226	0.29449	0.51602	BraC01g020580.1;BraC01g047320.1;BraC03g000120.1;BraC03g050760.1;BraC06g002850.1;BraC08g005170.1;BraC08g007110.1
GO:0005506	iron ion binding	15	536	0.299044	0.522649	BraC01g049180.1;BraC02g012250.1;BraC02g025780.1;BraC03g016590.1;BraC03g048590.1;BraC03g062940.1;BraC03g063800.1;BraC03g063890.1;BraC04g017970.1;BraC05g016510.1;BraC06g045510.1;BraC07g038100.1;BraC09g055450.1;BraC09g065620.1;BraC10g000390.1
GO:0016878	acid-thiol ligase activity	2	46	0.300025	0.522649	BraC02g036500.1;BraC06g047240.1
GO:0001104	RNA polymerase II transcription cofactor activity	1	15	0.303647	0.522649	BraC09g001370.1
GO:0004551	nucleotide diphosphatase activity	1	15	0.303647	0.522649	BraC02g039290.1
GO:0008878	glucose-1-phosphate adenylyltransferase activity	1	15	0.303647	0.522649	BraC10g004420.1
GO:0009881	photoreceptor activity	1	15	0.303647	0.522649	BraC06g006330.1
GO:0017025	TBP-class protein binding	1	15	0.303647	0.522649	BraC10g033950.1
GO:0019210	kinase inhibitor activity	1	15	0.303647	0.522649	BraC09g050650.1
GO:0016837	carbon-oxygen lyase activity, acting on polysaccharides	2	47	0.308858	0.529277	BraC07g009000.1;BraC07g031100.1
GO:0030570	pectate lyase activity	2	47	0.308858	0.529277	BraC07g009000.1;BraC07g031100.1
GO:0015297	antiporter activity	7	230	0.309597	0.529376	BraC02g023350.1;BraC03g047090.1;BraC05g044550.1;BraC06g033930.1;BraC07g021410.1;BraC09g073330.1;BraC10g027360.2
GO:0022892	substrate-specific transporter activity	45	1749	0.316982	0.536974	BraC01g012470.1;BraC01g026170.1;BraC01g037850.1;BraC01g040560.1;BraC01g042010.1;BraC01g042020.1;BraC02g003450.1;BraC02g023350.1;BraC02g028860.1;BraC02g036500.1;BraC03g000420.1;BraC03g004070.1;BraC03g012290.1;BraC03g017400.1;BraC03g047090.1;BraC03g052560.1;BraC03g058150.1;BraC03g065210.1;BraC04g023420.1;BraC05g029690.1;BraC05g037470.1;BraC05g038080.1;BraC05g044550.1;BraC05g045050.1;BraC06g004620.1…
GO:0003993	acid phosphatase activity	3	83	0.317255	0.536974	BraC02g016480.1;BraC05g043310.1;BraC08g035910.1
GO:0001076	transcription factor activity, RNA polymerase II transcription factor binding	1	16	0.320252	0.536974	BraC09g001370.1
GO:0004366	glycerol-3-phosphate O-acyltransferase activity	1	16	0.320252	0.536974	BraC09g050910.1
GO:0015386	potassium:proton antiporter activity	1	16	0.320252	0.536974	BraC09g073330.1
GO:0016801	hydrolase activity, acting on ether bonds	1	16	0.320252	0.536974	BraC07g009240.1
GO:0017169	CDP-alcohol phosphatidyltransferase activity	1	16	0.320252	0.536974	BraC02g018740.1
GO:0052742	phosphatidylinositol kinase activity	1	16	0.320252	0.536974	BraC06g002850.1
GO:0070568	guanylyltransferase activity	1	16	0.320252	0.536974	BraC03g027860.1
GO:0017016	Ras GTPase binding	3	84	0.323794	0.540583	BraC01g041330.1;BraC01g049240.1;BraC10g024340.1
GO:0031267	small GTPase binding	3	84	0.323794	0.540583	BraC01g041330.1;BraC01g049240.1;BraC10g024340.1
GO:0016762	xyloglucan:xyloglucosyl transferase activity	2	49	0.326452	0.543854	BraC03g043580.1;BraC03g057920.1
GO:0034061	DNA polymerase activity	2	50	0.335206	0.549931	BraC02g007360.1;BraC02g009650.1
GO:0008172	S-methyltransferase activity	1	17	0.336462	0.549931	BraC03g031960.1
GO:0008506	sucrose:proton symporter activity	1	17	0.336462	0.549931	BraC09g047080.1
GO:0015368	calcium:cation antiporter activity	1	17	0.336462	0.549931	BraC03g047090.1
GO:0016165	linoleate 13S-lipoxygenase activity	1	17	0.336462	0.549931	BraC09g065620.1
GO:0016621	cinnamoyl-CoA reductase activity	1	17	0.336462	0.549931	BraC03g058090.1
GO:0019137	thioglucosidase activity	1	17	0.336462	0.549931	BraC09g009530.1
GO:0019840	isoprenoid binding	1	17	0.336462	0.549931	BraC03g030330.1
GO:0035250	UDP-galactosyltransferase activity	1	17	0.336462	0.549931	BraC09g018040.1
GO:0033218	amide binding	3	87	0.343406	0.560105	BraC07g041420.1;BraC08g036270.1;BraC10g001530.1
GO:0015491	cation:cation antiporter activity	3	88	0.349935	0.564502	BraC03g047090.1;BraC07g021410.1;BraC09g073330.1
GO:0004335	galactokinase activity	1	18	0.352286	0.564502	BraC09g004270.1
GO:0008252	nucleotidase activity	1	18	0.352286	0.564502	BraC07g038870.1
GO:0015037	peptide disulfide oxidoreductase activity	1	18	0.352286	0.564502	BraC03g056740.1
GO:0015038	glutathione disulfide oxidoreductase activity	1	18	0.352286	0.564502	BraC03g056740.1
GO:0016833	oxo-acid-lyase activity	1	18	0.352286	0.564502	BraC03g025700.1
GO:0022821	potassium ion antiporter activity	1	18	0.352286	0.564502	BraC09g073330.1
GO:0070696	transmembrane receptor protein serine/threonine kinase binding	1	18	0.352286	0.564502	BraC09g043040.1
GO:0005057	receptor signaling protein activity	5	164	0.352947	0.564502	BraC02g037170.1;BraC03g043340.1;BraC05g028920.1;BraC06g006330.1;BraC10g025370.1
GO:0004519	endonuclease activity	4	126	0.353358	0.564502	BraC03g059210.1;BraC04g020650.1;BraC05g037450.1;BraC07g013450.1
GO:0015298	solute:cation antiporter activity	3	89	0.356457	0.567124	BraC03g047090.1;BraC07g021410.1;BraC09g073330.1
GO:0045735	nutrient reservoir activity	3	89	0.356457	0.567124	BraC07g029070.1;BraC07g037000.1;BraC10g001060.1
GO:0019899	enzyme binding	9	322	0.361107	0.573349	BraC01g041330.1;BraC01g049240.1;BraC02g003580.1;BraC02g020190.1;BraC03g043340.1;BraC09g058400.1;BraC09g060810.1;BraC10g024340.1;BraCxxg003540.1
GO:0044212	transcription regulatory region DNA binding	3	90	0.36297	0.575133	BraC03g042140.1;BraC05g028920.1;BraC09g014950.1
GO:0003916	DNA topoisomerase activity	1	19	0.367733	0.577972	BraC03g058800.1
GO:0003988	acetyl-CoA C-acyltransferase activity	1	19	0.367733	0.577972	BraC09g003400.1
GO:0004869	cysteine-type endopeptidase inhibitor activity	1	19	0.367733	0.577972	BraC08g012730.1
GO:0070300	phosphatidic acid binding	1	19	0.367733	0.577972	BraC06g002850.1
GO:0050662	coenzyme binding	16	604	0.368517	0.578037	BraC01g037650.1;BraC02g009740.1;BraC03g019980.1;BraC03g045600.1;BraC03g050880.1;BraC03g053390.1;BraC03g056330.1;BraC03g058090.1;BraC03g058450.1;BraC04g026850.1;BraC05g010490.1;BraC09g018850.1;BraC09g019960.1;BraC09g020260.1;BraC09g020570.1;BraC09g039600.1
GO:0042623	ATPase activity, coupled	17	647	0.375049	0.585123	BraC01g042010.1;BraC01g049750.1;BraC02g008160.1;BraC02g009650.1;BraC02g018740.1;BraC02g028860.1;BraC05g026590.1;BraC05g045050.1;BraC06g003280.1;BraC07g020430.1;BraC07g039480.1;BraC08g015780.1;BraC09g016640.1;BraC09g057270.1;BraC10g002620.1;BraC10g030270.1;BraCxxg000480.1
GO:0004693	cyclin-dependent protein serine/threonine kinase activity	2	55	0.378399	0.585123	BraC05g004920.1;BraC09g058400.1
GO:0008134	transcription factor binding	2	55	0.378399	0.585123	BraC03g061630.1;BraC10g033950.1
GO:0015276	ligand-gated ion channel activity	2	55	0.378399	0.585123	BraC03g017400.1;BraC04g023420.1
GO:0015562	efflux transmembrane transporter activity	2	55	0.378399	0.585123	BraC02g023350.1;BraC08g006360.1
GO:0022834	ligand-gated channel activity	2	55	0.378399	0.585123	BraC03g017400.1;BraC04g023420.1
GO:0097472	cyclin-dependent protein kinase activity	2	55	0.378399	0.585123	BraC05g004920.1;BraC09g058400.1
GO:0003950	NAD+ ADP-ribosyltransferase activity	1	20	0.382812	0.585123	BraC07g013930.1
GO:0004003	ATP-dependent DNA helicase activity	1	20	0.382812	0.585123	BraC07g020430.1
GO:0004630	phospholipase D activity	1	20	0.382812	0.585123	BraC01g047320.1
GO:0008641	small protein activating enzyme activity	1	20	0.382812	0.585123	BraC05g038110.1
GO:0016161	beta-amylase activity	1	20	0.382812	0.585123	BraC08g011970.1
GO:0019239	deaminase activity	1	20	0.382812	0.585123	BraC03g057290.1
GO:0008237	metallopeptidase activity	4	132	0.385831	0.588581	BraC05g034580.1;BraC08g010540.1;BraC09g057960.1;BraCxxg000480.1
GO:0019205	nucleobase-containing compound kinase activity	2	56	0.386902	0.58906	BraC02g022840.1;BraC05g050050.1
GO:0008324	cation transmembrane transporter activity	22	856	0.388762	0.590737	BraC01g012470.1;BraC01g040560.1;BraC01g042010.1;BraC01g042020.1;BraC02g028860.1;BraC02g036500.1;BraC03g012290.1;BraC03g047090.1;BraC03g058150.1;BraC05g029690.1;BraC05g037470.1;BraC05g038080.1;BraC05g045050.1;BraC06g047240.1;BraC07g009130.1;BraC07g021410.1;BraC07g039480.1;BraC08g008680.1;BraC09g010220.1;BraC09g047080.1;BraC09g059890.1;BraC09g073330.1
GO:0016620	oxidoreductase activity, acting on the aldehyde or oxo group of donors, NAD or NADP as acceptor	3	95	0.395346	0.598414	BraC03g031960.1;BraC03g058090.1;BraC10g020410.1
GO:0019783	ubiquitin-like protein-specific protease activity	2	57	0.395353	0.598414	BraC03g002870.1;BraC05g038110.1
GO:0000030	mannosyltransferase activity	1	21	0.397532	0.599431	BraC05g048400.1
GO:0016706	oxidoreductase activity, acting on paired donors, with incorporation or reduction of molecular oxygen, 2-oxoglutarate as one donor, and incorporation of one atom each of oxygen into both donors	6	213	0.397566	0.599431	BraC01g012230.1;BraC02g025780.1;BraC03g048590.1;BraC03g052160.1;BraC03g067470.1;BraC10g030090.1
GO:0000975	regulatory region DNA binding	3	96	0.401773	0.603435	BraC03g042140.1;BraC05g028920.1;BraC09g014950.1
GO:0001067	regulatory region nucleic acid binding	3	96	0.401773	0.603435	BraC03g042140.1;BraC05g028920.1;BraC09g014950.1
GO:0016874	ligase activity	10	376	0.407244	0.609494	BraC01g045460.1;BraC02g036500.1;BraC03g063310.1;BraC05g038110.1;BraC06g004720.1;BraC06g047240.1;BraC08g017610.1;BraC09g057950.1;BraC10g016040.1;BraC10g026970.1
GO:0003774	motor activity	4	136	0.407374	0.609494	BraC03g017250.1;BraC06g003280.1;BraC06g040790.1;BraC07g017490.1
GO:0045330	aspartyl esterase activity	3	97	0.40818	0.609528	BraC01g004690.1;BraC09g069290.1;BraC09g072320.1
GO:0004723	calcium-dependent protein serine/threonine phosphatase activity	1	22	0.411902	0.6104	BraC06g038450.1
GO:0009672	auxin:proton symporter activity	1	22	0.411902	0.6104	BraC09g010220.1
GO:0030695	GTPase regulator activity	1	22	0.411902	0.6104	BraC09g060810.1
GO:0047617	acyl-CoA hydrolase activity	1	22	0.411902	0.6104	BraC06g004530.1
GO:0072509	divalent inorganic cation transmembrane transporter activity	4	137	0.412738	0.610476	BraC03g047090.1;BraC05g029690.1;BraC05g045050.1;BraC07g009130.1
GO:0005515	protein binding	126	5188	0.420627	0.620963	BraC01g001090.1;BraC01g003820.1;BraC01g004490.1;BraC01g004920.1;BraC01g017910.1;BraC01g037650.1;BraC01g041190.1;BraC01g041330.1;BraC01g042000.1;BraC01g046210.1;BraC01g049240.1;BraC02g003580.1;BraC02g011060.1;BraC02g015960.1;BraC02g020190.1;BraC02g021840.1;BraC02g036270.1;BraC02g037170.1;BraC02g038290.1;BraC03g000120.1;BraC03g014390.1;BraC03g016590.1;BraC03g017250.1;BraC03g017400.1;BraC03g020300.1…
GO:0003964	RNA-directed DNA polymerase activity	1	23	0.42593	0.621714	BraC02g007360.1
GO:0004427	inorganic diphosphatase activity	1	23	0.42593	0.621714	BraC02g022290.1
GO:0016308	1-phosphatidylinositol-4-phosphate 5-kinase activity	1	23	0.42593	0.621714	BraC01g004680.1
GO:0016624	oxidoreductase activity, acting on the aldehyde or oxo group of donors, disulfide as acceptor	1	23	0.42593	0.621714	BraC09g020570.1
GO:0016742	hydroxymethyl-, formyl- and related transferase activity	1	23	0.42593	0.621714	BraC01g001090.1
GO:0097599	xylanase activity	1	23	0.42593	0.621714	BraC09g070080.1
GO:0005261	cation channel activity	2	61	0.428599	0.624439	BraC01g042010.1;BraC03g058150.1
GO:0015085	calcium ion transmembrane transporter activity	2	62	0.43676	0.634927	BraC03g047090.1;BraC05g045050.1
GO:0000175	3'-5'-exoribonuclease activity	1	24	0.439623	0.634927	BraC10g026100.1
GO:0016408	C-acyltransferase activity	1	24	0.439623	0.634927	BraC09g003400.1
GO:0016713	oxidoreductase activity, acting on paired donors, with incorporation or reduction of molecular oxygen, reduced iron-sulfur protein as one donor, and incorporation of one atom of oxygen	1	24	0.439623	0.634927	BraC10g000390.1
GO:0003899	DNA-directed RNA polymerase activity	3	102	0.439879	0.634927	BraC01g041990.1;BraC03g021560.1;BraC09g043860.1
GO:0005484	SNAP receptor activity	2	63	0.444858	0.640925	BraC02g021840.1;BraC09g037880.1
GO:0016746	transferase activity, transferring acyl groups	14	553	0.447003	0.642826	BraC01g038270.1;BraC03g026140.1;BraC03g043620.1;BraC04g003120.1;BraC07g016560.1;BraC07g018910.1;BraC07g027620.1;BraC08g022590.1;BraC08g035940.1;BraC09g003150.1;BraC09g003400.1;BraC09g050910.1;BraC09g060630.1;BraC10g030900.1
GO:0008271	secondary active sulfate transmembrane transporter activity	1	25	0.452991	0.647843	BraC02g003450.1
GO:0016861	intramolecular oxidoreductase activity, interconverting aldoses and ketoses	1	25	0.452991	0.647843	BraC10g015980.1
GO:0016884	carbon-nitrogen ligase activity, with glutamine as amido-N-donor	1	25	0.452991	0.647843	BraC08g017610.1
GO:0004842	ubiquitin-protein transferase activity	12	473	0.453854	0.647887	BraC01g011360.1;BraC03g000440.1;BraC03g013400.1;BraC04g001950.1;BraC04g005630.1;BraC04g025680.1;BraC04g033980.1;BraC05g011670.1;BraC06g007310.1;BraC07g016250.1;BraC09g043040.1;BraC10g010080.1
GO:0000049	tRNA binding	1	26	0.46604	0.661641	BraC09g057950.1
GO:0004675	transmembrane receptor protein serine/threonine kinase activity	1	26	0.46604	0.661641	BraC03g049560.1
GO:0010333	terpene synthase activity	1	26	0.46604	0.661641	BraC03g064920.1
GO:0005451	monovalent cation:proton antiporter activity	2	66	0.468753	0.66428	BraC07g021410.1;BraC09g073330.1
GO:0004190	aspartic-type endopeptidase activity	3	107	0.470906	0.664909	BraC02g007360.1;BraC06g046400.1;BraC07g026180.1
GO:0070001	aspartic-type peptidase activity	3	107	0.470906	0.664909	BraC02g007360.1;BraC06g046400.1;BraC07g026180.1
GO:0019787	ubiquitin-like protein transferase activity	12	480	0.474095	0.66635	BraC01g011360.1;BraC03g000440.1;BraC03g013400.1;BraC04g001950.1;BraC04g005630.1;BraC04g025680.1;BraC04g033980.1;BraC05g011670.1;BraC06g007310.1;BraC07g016250.1;BraC09g043040.1;BraC10g010080.1
GO:0003887	DNA-directed DNA polymerase activity	1	27	0.478778	0.66635	BraC02g009650.1
GO:0004439	phosphatidylinositol-4,5-bisphosphate 5-phosphatase activity	1	27	0.478778	0.66635	BraC01g023790.1
GO:0009815	1-aminocyclopropane-1-carboxylate oxidase activity	1	27	0.478778	0.66635	BraC03g067470.1
GO:0016307	phosphatidylinositol phosphate kinase activity	1	27	0.478778	0.66635	BraC01g004680.1
GO:0019201	nucleotide kinase activity	1	27	0.478778	0.66635	BraC05g050050.1
GO:0019206	nucleoside kinase activity	1	27	0.478778	0.66635	BraC02g022840.1
GO:0034595	phosphatidylinositol phosphate 5-phosphatase activity	1	27	0.478778	0.66635	BraC01g023790.1
GO:0004497	monooxygenase activity	10	399	0.480609	0.667419	BraC03g016590.1;BraC03g045600.1;BraC03g062940.1;BraC03g063800.1;BraC03g063890.1;BraC04g017970.1;BraC06g045510.1;BraC07g038100.1;BraC09g055450.1;BraC10g000390.1
GO:0052689	carboxylic ester hydrolase activity	8	316	0.481262	0.667419	BraC01g004690.1;BraC01g039940.1;BraC01g048840.1;BraC03g046380.1;BraC05g000700.1;BraC09g060190.1;BraC09g069290.1;BraC09g072320.1
GO:0004722	protein serine/threonine phosphatase activity	7	275	0.483411	0.669205	BraC03g055760.1;BraC03g055830.1;BraC03g059210.1;BraC05g043310.1;BraC06g038450.1;BraC10g006520.1;BraC10g035680.1
GO:0005216	ion channel activity	4	151	0.486379	0.670463	BraC01g042010.1;BraC03g017400.1;BraC03g058150.1;BraC04g023420.1
GO:0009975	cyclase activity	1	28	0.491213	0.670463	BraC01g038410.1
GO:0015116	sulfate transmembrane transporter activity	1	28	0.491213	0.670463	BraC02g003450.1
GO:0016843	amine-lyase activity	1	28	0.491213	0.670463	BraC04g004070.1
GO:0016844	strictosidine synthase activity	1	28	0.491213	0.670463	BraC04g004070.1
GO:0030955	potassium ion binding	1	28	0.491213	0.670463	BraC02g015450.1
GO:0031420	alkali metal ion binding	1	28	0.491213	0.670463	BraC02g015450.1
GO:0042562	hormone binding	1	28	0.491213	0.670463	BraC03g030330.1
GO:0034062	RNA polymerase activity	3	112	0.501133	0.682805	BraC01g041990.1;BraC03g021560.1;BraC09g043860.1
GO:0004532	exoribonuclease activity	1	29	0.503352	0.683435	BraC10g026100.1
GO:0016896	exoribonuclease activity, producing 5'-phosphomonoesters	1	29	0.503352	0.683435	BraC10g026100.1
GO:0008168	methyltransferase activity	11	452	0.514577	0.694674	BraC01g001090.1;BraC01g024650.1;BraC03g006080.1;BraC03g014390.1;BraC03g031960.1;BraC03g039530.1;BraC03g054930.1;BraC03g056780.1;BraC05g016580.1;BraC09g035100.1;BraC10g012670.1
GO:0004743	pyruvate kinase activity	1	30	0.515202	0.694674	BraC02g015450.1
GO:0016229	steroid dehydrogenase activity	1	30	0.515202	0.694674	BraC03g019980.1
GO:0033293	monocarboxylic acid binding	1	30	0.515202	0.694674	BraC03g030330.1
GO:0008094	DNA-dependent ATPase activity	2	73	0.522029	0.702662	BraC02g009650.1;BraC07g020430.1
GO:0005102	receptor binding	3	116	0.524668	0.704169	BraC01g003820.1;BraC09g043040.1;BraC09g060810.1
GO:0016646	oxidoreductase activity, acting on the CH-NH group of donors, NAD or NADP as acceptor	1	31	0.526769	0.704169	BraC09g003280.1
GO:0016796	exonuclease activity, active with either ribo- or deoxyribonucleic acids and producing 5'-phosphomonoesters	1	31	0.526769	0.704169	BraC10g026100.1
GO:0016814	hydrolase activity, acting on carbon-nitrogen (but not peptide) bonds, in cyclic amidines	1	31	0.526769	0.704169	BraC03g057290.1
GO:0046906	tetrapyrrole binding	13	542	0.530026	0.705461	BraC01g023330.1;BraC03g016590.1;BraC03g059210.1;BraC03g062940.1;BraC03g063800.1;BraC03g063890.1;BraC06g019640.1;BraC06g045510.1;BraC07g038100.1;BraC08g000590.1;BraC09g055450.1;BraC10g000390.1;BraC10g010810.1
GO:0031406	carboxylic acid binding	3	117	0.530456	0.705461	BraC03g030330.1;BraC03g067470.1;BraC10g030090.1
GO:0043177	organic acid binding	3	117	0.530456	0.705461	BraC03g030330.1;BraC03g067470.1;BraC10g030090.1
GO:0097367	carbohydrate derivative binding	86	3626	0.537633	0.709511	BraC01g004680.1;BraC01g004920.1;BraC01g007380.1;BraC01g033920.1;BraC01g041100.1;BraC01g049750.1;BraC02g003580.1;BraC02g005120.1;BraC02g007360.1;BraC02g008160.1;BraC02g008750.1;BraC02g009650.1;BraC02g022840.1;BraC02g027050.1;BraC02g035040.1;BraC03g017250.1;BraC03g018710.1;BraC03g019360.1;BraC03g022960.1;BraC03g032480.1;BraC03g043340.1;BraC03g049560.1;BraC03g050360.1;BraC03g053070.2;BraC03g064670.1…
GO:0004499	N,N-dimethylaniline monooxygenase activity	1	32	0.538061	0.709511	BraC03g045600.1
GO:0015145	monosaccharide transmembrane transporter activity	1	32	0.538061	0.709511	BraC01g012470.1
GO:0016289	CoA hydrolase activity	1	32	0.538061	0.709511	BraC06g004530.1
GO:0034593	phosphatidylinositol bisphosphate phosphatase activity	1	32	0.538061	0.709511	BraC01g023790.1
GO:0022804	active transmembrane transporter activity	23	973	0.546372	0.719251	BraC01g012470.1;BraC01g040560.1;BraC01g042010.1;BraC02g003450.1;BraC02g018740.1;BraC02g023350.1;BraC02g028860.1;BraC03g047090.1;BraC05g037470.1;BraC05g044550.1;BraC05g045050.1;BraC06g003280.1;BraC06g033930.1;BraC07g021410.1;BraC07g039480.1;BraC08g008680.1;BraC09g010220.1;BraC09g047080.1;BraC09g053340.1;BraC09g057270.1;BraC09g073330.1;BraC10g002620.1;BraC10g027360.2
GO:0003723	RNA binding	29	1232	0.554858	0.729189	BraC01g001090.1;BraC01g012760.1;BraC02g005120.1;BraC02g007360.1;BraC02g008220.1;BraC02g028680.1;BraC03g030230.1;BraC03g058390.2;BraC03g062000.1;BraC04g020650.1;BraC04g021120.1;BraC04g026300.1;BraC05g016090.1;BraC05g031220.1;BraC05g031920.1;BraC05g032090.1;BraC05g045150.1;BraC06g020590.1;BraC06g031190.1;BraC06g039540.1;BraC07g013450.1;BraC07g039490.1;BraC08g006760.1;BraC09g028690.1;BraC09g057530.1…
GO:0019001	guanyl nucleotide binding	10	424	0.557895	0.730804	BraC01g003820.1;BraC02g005120.1;BraC03g022960.1;BraC03g064670.1;BraC05g045150.1;BraC06g049900.1;BraC07g021380.1;BraC08g013780.1;BraC09g016530.1;BraC09g060810.1
GO:0022836	gated channel activity	3	122	0.558789	0.730804	BraC03g017400.1;BraC03g058150.1;BraC04g023420.1
GO:0003713	transcription coactivator activity	1	34	0.559845	0.730804	BraC03g043930.1
GO:0046912	transferase activity, transferring acyl groups, acyl groups converted into alkyl on transfer	1	34	0.559845	0.730804	BraC04g003120.1
GO:0016887	ATPase activity	20	855	0.566329	0.73803	BraC01g007380.1;BraC01g042010.1;BraC01g049750.1;BraC02g008160.1;BraC02g009650.1;BraC02g018740.1;BraC02g028860.1;BraC05g026590.1;BraC05g045050.1;BraC06g003280.1;BraC07g020430.1;BraC07g039480.1;BraC08g015780.1;BraC09g016640.1;BraC09g057270.1;BraC10g001580.1;BraC10g002620.1;BraC10g030270.1;BraCxxg000480.1;BraCxxg010190.1
GO:0052866	phosphatidylinositol phosphate phosphatase activity	1	35	0.570349	0.742025	BraC01g023790.1
GO:0004518	nuclease activity	6	257	0.577178	0.749658	BraC03g059210.1;BraC04g020650.1;BraC05g037450.1;BraC06g018640.1;BraC07g013450.1;BraC10g026100.1
GO:0016741	transferase activity, transferring one-carbon groups	11	474	0.578202	0.749736	BraC01g001090.1;BraC01g024650.1;BraC03g006080.1;BraC03g014390.1;BraC03g031960.1;BraC03g039530.1;BraC03g054930.1;BraC03g056780.1;BraC05g016580.1;BraC09g035100.1;BraC10g012670.1
GO:0016668	oxidoreductase activity, acting on a sulfur group of donors, NAD(P) as acceptor	1	36	0.580602	0.750477	BraC03g056740.1
GO:0004721	phosphoprotein phosphatase activity	8	345	0.580703	0.750477	BraC03g043340.1;BraC03g055760.1;BraC03g055830.1;BraC03g059210.1;BraC05g043310.1;BraC06g038450.1;BraC10g006520.1;BraC10g035680.1
GO:0004386	helicase activity	6	259	0.584746	0.75217	BraC01g049750.1;BraC02g008160.1;BraC05g026590.1;BraC07g020430.1;BraC08g015780.1;BraC09g016640.1
GO:0003712	transcription cofactor activity	2	82	0.585065	0.75217	BraC03g043930.1;BraC09g001370.1
GO:0016747	transferase activity, transferring acyl groups other than amino-acyl groups	10	435	0.590452	0.75217	BraC03g026140.1;BraC03g043620.1;BraC07g016560.1;BraC07g018910.1;BraC08g022590.1;BraC08g035940.1;BraC09g003150.1;BraC09g003400.1;BraC09g050910.1;BraC10g030900.1
GO:0016832	aldehyde-lyase activity	1	37	0.590612	0.75217	BraC01g000200.1
GO:0016838	carbon-oxygen lyase activity, acting on phosphates	1	37	0.590612	0.75217	BraC03g064920.1
GO:1901682	sulfur compound transmembrane transporter activity	1	37	0.590612	0.75217	BraC02g003450.1
GO:0005215	transporter activity	52	2233	0.591632	0.75217	BraC01g012470.1;BraC01g026170.1;BraC01g037850.1;BraC01g040560.1;BraC01g042010.1;BraC01g042020.1;BraC02g003450.1;BraC02g018740.1;BraC02g023350.1;BraC02g028860.1;BraC02g036500.1;BraC03g000420.1;BraC03g004070.1;BraC03g012290.1;BraC03g017400.1;BraC03g025810.1;BraC03g047090.1;BraC03g052560.1;BraC03g058150.1;BraC03g065210.1;BraC04g008430.1;BraC04g023420.1;BraC04g028820.1;BraC05g029690.1;BraC05g037470.1…
GO:0000989	transcription factor activity, transcription factor binding	2	83	0.591678	0.75217	BraC03g043930.1;BraC09g001370.1
GO:0004713	protein tyrosine kinase activity	10	436	0.593358	0.75217	BraC03g049560.1;BraC03g053070.2;BraC04g015350.1;BraC05g036370.1;BraC05g040460.1;BraC07g039490.1;BraC08g010070.1;BraC09g001850.1;BraC10g030970.1;BraCxxg012140.1
GO:0016860	intramolecular oxidoreductase activity	2	84	0.598211	0.75217	BraC01g038410.1;BraC10g015980.1
GO:0005516	calmodulin binding	8	351	0.600172	0.75217	BraC01g037650.1;BraC03g030220.1;BraC03g050760.1;BraC03g053410.1;BraC03g058150.1;BraC03g069030.1;BraC06g010770.1;BraC08g017570.1
GO:0005388	calcium-transporting ATPase activity	1	38	0.600383	0.75217	BraC05g045050.1
GO:0015114	phosphate ion transmembrane transporter activity	1	38	0.600383	0.75217	BraC07g025620.1
GO:0016776	phosphotransferase activity, phosphate group as acceptor	1	38	0.600383	0.75217	BraC05g050050.1
GO:0018024	histone-lysine N-methyltransferase activity	1	38	0.600383	0.75217	BraC05g016580.1
GO:0019199	transmembrane receptor protein kinase activity	1	38	0.600383	0.75217	BraC03g049560.1
GO:0031625	ubiquitin protein ligase binding	1	38	0.600383	0.75217	BraCxxg003540.1
GO:0043178	alcohol binding	1	38	0.600383	0.75217	BraC03g030330.1
GO:0044389	ubiquitin-like protein ligase binding	1	38	0.600383	0.75217	BraCxxg003540.1
GO:0019901	protein kinase binding	3	130	0.60191	0.752871	BraC02g020190.1;BraC03g043340.1;BraC09g058400.1
GO:0016853	isomerase activity	9	396	0.604006	0.753895	BraC01g012760.1;BraC01g038410.1;BraC03g058800.1;BraC07g039490.1;BraC09g053560.1;BraC09g053860.1;BraC09g059650.1;BraC09g063010.1;BraC10g015980.1
GO:0004222	metalloendopeptidase activity	2	85	0.604666	0.753895	BraC08g010540.1;BraCxxg000480.1
GO:0015291	secondary active transmembrane transporter activity	12	529	0.609721	0.758017	BraC01g012470.1;BraC02g003450.1;BraC02g023350.1;BraC03g047090.1;BraC05g044550.1;BraC06g033930.1;BraC07g021410.1;BraC08g008680.1;BraC09g010220.1;BraC09g047080.1;BraC09g073330.1;BraC10g027360.2
GO:0004177	aminopeptidase activity	1	39	0.609921	0.758017	BraC09g057960.1
GO:0016709	oxidoreductase activity, acting on paired donors, with incorporation or reduction of molecular oxygen, NAD(P)H as one donor, and incorporation of one atom of oxygen	2	86	0.611042	0.758199	BraC03g016590.1;BraC03g045600.1
GO:0004565	beta-galactosidase activity	1	40	0.619232	0.758681	BraC02g012900.1
GO:0004843	thiol-dependent ubiquitin-specific protease activity	1	40	0.619232	0.758681	BraC03g002870.1
GO:0008187	poly-pyrimidine tract binding	1	40	0.619232	0.758681	BraC01g001090.1
GO:0008266	poly(U) RNA binding	1	40	0.619232	0.758681	BraC01g001090.1
GO:0016278	lysine N-methyltransferase activity	1	40	0.619232	0.758681	BraC05g016580.1
GO:0016279	protein-lysine N-methyltransferase activity	1	40	0.619232	0.758681	BraC05g016580.1
GO:0036459	thiol-dependent ubiquitinyl hydrolase activity	1	40	0.619232	0.758681	BraC03g002870.1
GO:0101005	ubiquitinyl hydrolase activity	1	40	0.619232	0.758681	BraC03g002870.1
GO:0004197	cysteine-type endopeptidase activity	1	41	0.628321	0.766978	BraC10g033950.1
GO:0008173	RNA methyltransferase activity	1	41	0.628321	0.766978	BraC03g039530.1
GO:0016830	carbon-carbon lyase activity	4	181	0.628962	0.766978	BraC01g000200.1;BraC03g025700.1;BraC03g054060.1;BraC09g074350.1
GO:0004176	ATP-dependent peptidase activity	1	42	0.637193	0.7758	BraCxxg000480.1
GO:0036094	small molecule binding	123	5291	0.639707	0.777644	BraC01g003150.1;BraC01g003820.1;BraC01g004680.1;BraC01g004920.1;BraC01g007380.1;BraC01g033920.1;BraC01g037650.1;BraC01g039080.1;BraC01g041100.1;BraC01g049750.1;BraC02g003580.1;BraC02g005120.1;BraC02g007360.1;BraC02g008160.1;BraC02g008220.1;BraC02g008750.1;BraC02g009650.1;BraC02g009740.1;BraC02g012250.1;BraC02g022840.1;BraC02g027050.1;BraC02g028680.1;BraC02g035040.1;BraC03g017250.1;BraC03g019360.1…
GO:0003690	double-stranded DNA binding	3	138	0.642163	0.777824	BraC05g016090.1;BraC06g039540.1;BraC08g006760.1
GO:0042626	ATPase activity, coupled to transmembrane movement of substances	8	365	0.643762	0.777824	BraC01g042010.1;BraC02g018740.1;BraC02g028860.1;BraC05g045050.1;BraC06g003280.1;BraC07g039480.1;BraC09g057270.1;BraC10g002620.1
GO:0043492	ATPase activity, coupled to movement of substances	8	365	0.643762	0.777824	BraC01g042010.1;BraC02g018740.1;BraC02g028860.1;BraC05g045050.1;BraC06g003280.1;BraC07g039480.1;BraC09g057270.1;BraC10g002620.1
GO:0000166	nucleotide binding	119	5128	0.645649	0.777824	BraC01g003150.1;BraC01g003820.1;BraC01g004680.1;BraC01g004920.1;BraC01g007380.1;BraC01g033920.1;BraC01g037650.1;BraC01g039080.1;BraC01g041100.1;BraC01g049750.1;BraC02g003580.1;BraC02g005120.1;BraC02g007360.1;BraC02g008160.1;BraC02g008220.1;BraC02g008750.1;BraC02g009650.1;BraC02g009740.1;BraC02g012250.1;BraC02g022840.1;BraC02g027050.1;BraC02g028680.1;BraC02g035040.1;BraC03g017250.1;BraC03g019360.1…
GO:1901265	nucleoside phosphate binding	119	5128	0.645649	0.777824	BraC01g003150.1;BraC01g003820.1;BraC01g004680.1;BraC01g004920.1;BraC01g007380.1;BraC01g033920.1;BraC01g037650.1;BraC01g039080.1;BraC01g041100.1;BraC01g049750.1;BraC02g003580.1;BraC02g005120.1;BraC02g007360.1;BraC02g008160.1;BraC02g008220.1;BraC02g008750.1;BraC02g009650.1;BraC02g009740.1;BraC02g012250.1;BraC02g022840.1;BraC02g027050.1;BraC02g028680.1;BraC02g035040.1;BraC03g017250.1;BraC03g019360.1…
GO:0004312	fatty acid synthase activity	1	43	0.645854	0.777824	BraC03g043620.1
GO:0017076	purine nucleotide binding	82	3557	0.646963	0.777955	BraC01g003820.1;BraC01g004680.1;BraC01g004920.1;BraC01g007380.1;BraC01g033920.1;BraC01g041100.1;BraC01g049750.1;BraC02g003580.1;BraC02g005120.1;BraC02g007360.1;BraC02g008160.1;BraC02g008750.1;BraC02g009650.1;BraC02g022840.1;BraC02g027050.1;BraC02g035040.1;BraC03g017250.1;BraC03g019360.1;BraC03g022960.1;BraC03g032480.1;BraC03g043340.1;BraC03g049560.1;BraC03g050360.1;BraC03g053070.2;BraC03g064670.1…
GO:0032559	adenyl ribonucleotide binding	71	3089	0.648141	0.778146	BraC01g004680.1;BraC01g004920.1;BraC01g007380.1;BraC01g033920.1;BraC01g041100.1;BraC01g049750.1;BraC02g003580.1;BraC02g007360.1;BraC02g008160.1;BraC02g008750.1;BraC02g009650.1;BraC02g022840.1;BraC02g027050.1;BraC02g035040.1;BraC03g017250.1;BraC03g019360.1;BraC03g032480.1;BraC03g043340.1;BraC03g049560.1;BraC03g050360.1;BraC03g053070.2;BraC04g015350.1;BraC04g033980.1;BraC05g016090.1;BraC05g026590.1…
GO:0016651	oxidoreductase activity, acting on NAD(P)H	4	186	0.650122	0.778146	BraC03g056330.1;BraC03g056740.1;BraC03g062940.1;BraC04g017970.1
GO:0019829	cation-transporting ATPase activity	4	186	0.650122	0.778146	BraC01g042010.1;BraC02g028860.1;BraC05g045050.1;BraC07g039480.1
GO:0008146	sulfotransferase activity	1	44	0.654309	0.781833	BraC07g030820.1
GO:0016820	hydrolase activity, acting on acid anhydrides, catalyzing transmembrane movement of substances	8	369	0.65571	0.781833	BraC01g042010.1;BraC02g018740.1;BraC02g028860.1;BraC05g045050.1;BraC06g003280.1;BraC07g039480.1;BraC09g057270.1;BraC10g002620.1
GO:0019900	kinase binding	3	141	0.656499	0.781833	BraC02g020190.1;BraC03g043340.1;BraC09g058400.1
GO:0003924	GTPase activity	5	234	0.658327	0.781833	BraC01g003820.1;BraC02g005120.1;BraC03g022960.1;BraC09g016530.1;BraC09g060810.1
GO:0000988	transcription factor activity, protein binding	2	94	0.659232	0.781833	BraC03g043930.1;BraC09g001370.1
GO:0016866	intramolecular transferase activity	2	94	0.659232	0.781833	BraC01g012760.1;BraC07g039490.1
GO:0030554	adenyl nucleotide binding	72	3144	0.661622	0.783474	BraC01g004680.1;BraC01g004920.1;BraC01g007380.1;BraC01g033920.1;BraC01g041100.1;BraC01g049750.1;BraC02g003580.1;BraC02g007360.1;BraC02g008160.1;BraC02g008750.1;BraC02g009650.1;BraC02g022840.1;BraC02g027050.1;BraC02g035040.1;BraC03g017250.1;BraC03g019360.1;BraC03g032480.1;BraC03g043340.1;BraC03g049560.1;BraC03g050360.1;BraC03g053070.2;BraC04g015350.1;BraC04g033980.1;BraC05g016090.1;BraC05g026590.1…
GO:0005249	voltage-gated potassium channel activity	1	46	0.670618	0.791202	BraC03g058150.1
GO:0016671	oxidoreductase activity, acting on a sulfur group of donors, disulfide as acceptor	1	46	0.670618	0.791202	BraC03g053970.1
GO:0001883	purine nucleoside binding	80	3497	0.673228	0.791202	BraC01g004680.1;BraC01g004920.1;BraC01g007380.1;BraC01g033920.1;BraC01g041100.1;BraC01g049750.1;BraC02g003580.1;BraC02g005120.1;BraC02g007360.1;BraC02g008160.1;BraC02g008750.1;BraC02g009650.1;BraC02g022840.1;BraC02g027050.1;BraC02g035040.1;BraC03g017250.1;BraC03g019360.1;BraC03g022960.1;BraC03g032480.1;BraC03g043340.1;BraC03g049560.1;BraC03g050360.1;BraC03g053070.2;BraC03g064670.1;BraC04g015350.1…
GO:0032550	purine ribonucleoside binding	80	3497	0.673228	0.791202	BraC01g004680.1;BraC01g004920.1;BraC01g007380.1;BraC01g033920.1;BraC01g041100.1;BraC01g049750.1;BraC02g003580.1;BraC02g005120.1;BraC02g007360.1;BraC02g008160.1;BraC02g008750.1;BraC02g009650.1;BraC02g022840.1;BraC02g027050.1;BraC02g035040.1;BraC03g017250.1;BraC03g019360.1;BraC03g022960.1;BraC03g032480.1;BraC03g043340.1;BraC03g049560.1;BraC03g050360.1;BraC03g053070.2;BraC03g064670.1;BraC04g015350.1…
GO:0016772	transferase activity, transferring phosphorus-containing groups	61	2684	0.67412	0.791202	BraC01g004680.1;BraC01g014140.1;BraC01g033920.1;BraC01g041990.1;BraC01g048660.1;BraC02g003580.1;BraC02g007360.1;BraC02g008750.1;BraC02g009650.1;BraC02g015450.1;BraC02g018740.1;BraC02g022840.1;BraC02g027050.1;BraC02g044250.1;BraC03g019360.1;BraC03g021560.1;BraC03g026000.1;BraC03g027860.1;BraC03g032010.1;BraC03g032480.1;BraC03g041900.1;BraC03g043340.1;BraC03g049560.1;BraC03g052460.1;BraC03g053070.2…
GO:0032555	purine ribonucleotide binding	80	3498	0.674251	0.791202	BraC01g004680.1;BraC01g004920.1;BraC01g007380.1;BraC01g033920.1;BraC01g041100.1;BraC01g049750.1;BraC02g003580.1;BraC02g005120.1;BraC02g007360.1;BraC02g008160.1;BraC02g008750.1;BraC02g009650.1;BraC02g022840.1;BraC02g027050.1;BraC02g035040.1;BraC03g017250.1;BraC03g019360.1;BraC03g022960.1;BraC03g032480.1;BraC03g043340.1;BraC03g049560.1;BraC03g050360.1;BraC03g053070.2;BraC03g064670.1;BraC04g015350.1…
GO:0008408	3'-5' exonuclease activity	1	47	0.678482	0.791869	BraC10g026100.1
GO:0015925	galactosidase activity	1	47	0.678482	0.791869	BraC02g012900.1
GO:0030551	cyclic nucleotide binding	1	47	0.678482	0.791869	BraC03g058150.1
GO:0030246	carbohydrate binding	8	377	0.67889	0.791869	BraC01g015590.1;BraC01g041400.1;BraC03g041900.1;BraC03g067470.1;BraC09g012220.1;BraC09g069360.1;BraC10g030090.1;BraCxxg003540.1
GO:0005525	GTP binding	9	423	0.680971	0.791922	BraC02g005120.1;BraC03g022960.1;BraC03g064670.1;BraC05g045150.1;BraC06g049900.1;BraC07g021380.1;BraC08g013780.1;BraC09g016530.1;BraC09g060810.1
GO:0032561	guanyl ribonucleotide binding	9	423	0.680971	0.791922	BraC02g005120.1;BraC03g022960.1;BraC03g064670.1;BraC05g045150.1;BraC06g049900.1;BraC07g021380.1;BraC08g013780.1;BraC09g016530.1;BraC09g060810.1
GO:0022843	voltage-gated cation channel activity	1	48	0.686159	0.793501	BraC03g058150.1
GO:0042054	histone methyltransferase activity	1	48	0.686159	0.793501	BraC05g016580.1
GO:0047262	polygalacturonate 4-alpha-galacturonosyltransferase activity	1	48	0.686159	0.793501	BraC10g013190.1
GO:0032549	ribonucleoside binding	80	3510	0.686409	0.793501	BraC01g004680.1;BraC01g004920.1;BraC01g007380.1;BraC01g033920.1;BraC01g041100.1;BraC01g049750.1;BraC02g003580.1;BraC02g005120.1;BraC02g007360.1;BraC02g008160.1;BraC02g008750.1;BraC02g009650.1;BraC02g022840.1;BraC02g027050.1;BraC02g035040.1;BraC03g017250.1;BraC03g019360.1;BraC03g022960.1;BraC03g032480.1;BraC03g043340.1;BraC03g049560.1;BraC03g050360.1;BraC03g053070.2;BraC03g064670.1;BraC04g015350.1…
GO:0019825	oxygen binding	7	335	0.689208	0.794613	BraC03g040200.1;BraC03g063800.1;BraC03g063890.1;BraC06g045510.1;BraC07g038100.1;BraC09g055450.1;BraC10g000390.1
GO:0001882	nucleoside binding	80	3513	0.689414	0.794613	BraC01g004680.1;BraC01g004920.1;BraC01g007380.1;BraC01g033920.1;BraC01g041100.1;BraC01g049750.1;BraC02g003580.1;BraC02g005120.1;BraC02g007360.1;BraC02g008160.1;BraC02g008750.1;BraC02g009650.1;BraC02g022840.1;BraC02g027050.1;BraC02g035040.1;BraC03g017250.1;BraC03g019360.1;BraC03g022960.1;BraC03g032480.1;BraC03g043340.1;BraC03g049560.1;BraC03g050360.1;BraC03g053070.2;BraC03g064670.1;BraC04g015350.1…
GO:0004866	endopeptidase inhibitor activity	1	49	0.693653	0.795962	BraC08g012730.1
GO:0005085	guanyl-nucleotide exchange factor activity	1	49	0.693653	0.795962	BraC05g045150.1
GO:0061135	endopeptidase regulator activity	1	49	0.693653	0.795962	BraC08g012730.1
GO:0005488	binding	379	16123	0.695493	0.796898	BraC01g001090.1;BraC01g003150.1;BraC01g003820.1;BraC01g004490.1;BraC01g004680.1;BraC01g004920.1;BraC01g005890.1;BraC01g007380.1;BraC01g011360.1;BraC01g012760.1;BraC01g015590.1;BraC01g017910.1;BraC01g020420.1;BraC01g020580.1;BraC01g023330.1;BraC01g031760.1;BraC01g033830.1;BraC01g033920.1;BraC01g037650.1;BraC01g039080.1;BraC01g041100.1;BraC01g041190.1;BraC01g041330.1;BraC01g041400.1;BraC01g041990.1…
GO:0015079	potassium ion transmembrane transporter activity	2	101	0.697368	0.7973	BraC03g058150.1;BraC09g073330.1
GO:0003678	DNA helicase activity	1	50	0.700969	0.7973	BraC07g020430.1
GO:0005267	potassium channel activity	1	50	0.700969	0.7973	BraC03g058150.1
GO:0015385	sodium:proton antiporter activity	1	50	0.700969	0.7973	BraC07g021410.1
GO:0046961	proton-transporting ATPase activity, rotational mechanism	1	50	0.700969	0.7973	BraC02g028860.1
GO:0016462	pyrophosphatase activity	31	1409	0.704046	0.799632	BraC01g003820.1;BraC01g007380.1;BraC01g042010.1;BraC01g049750.1;BraC02g005120.1;BraC02g008160.1;BraC02g009650.1;BraC02g018740.1;BraC02g022290.1;BraC02g028860.1;BraC02g039290.1;BraC03g017250.1;BraC03g022960.1;BraC05g026590.1;BraC05g045050.1;BraC06g003280.1;BraC06g040790.1;BraC07g017490.1;BraC07g020430.1;BraC07g039480.1;BraC08g015780.1;BraC09g016530.1;BraC09g016640.1;BraC09g049540.1;BraC09g057270.1…
GO:0046873	metal ion transmembrane transporter activity	7	343	0.712275	0.807331	BraC03g047090.1;BraC03g058150.1;BraC05g029690.1;BraC05g045050.1;BraC07g009130.1;BraC07g021410.1;BraC09g073330.1
GO:0020037	heme binding	10	481	0.7129	0.807331	BraC03g016590.1;BraC03g059210.1;BraC03g062940.1;BraC03g063800.1;BraC03g063890.1;BraC06g045510.1;BraC07g038100.1;BraC09g055450.1;BraC10g000390.1;BraC10g010810.1
GO:0042625	ATPase coupled ion transmembrane transporter activity	4	204	0.719474	0.813592	BraC01g042010.1;BraC02g028860.1;BraC05g045050.1;BraC07g039480.1
GO:0016645	oxidoreductase activity, acting on the CH-NH group of donors	1	53	0.721884	0.815132	BraC09g003280.1
GO:0003777	microtubule motor activity	2	107	0.727182	0.819924	BraC06g040790.1;BraC07g017490.1
GO:0016818	hydrolase activity, acting on acid anhydrides, in phosphorus-containing anhydrides	31	1428	0.731086	0.822861	BraC01g003820.1;BraC01g007380.1;BraC01g042010.1;BraC01g049750.1;BraC02g005120.1;BraC02g008160.1;BraC02g009650.1;BraC02g018740.1;BraC02g022290.1;BraC02g028860.1;BraC02g039290.1;BraC03g017250.1;BraC03g022960.1;BraC05g026590.1;BraC05g045050.1;BraC06g003280.1;BraC06g040790.1;BraC07g017490.1;BraC07g020430.1;BraC07g039480.1;BraC08g015780.1;BraC09g016530.1;BraC09g016640.1;BraC09g049540.1;BraC09g057270.1…
GO:0050661	NADP binding	2	108	0.731902	0.822861	BraC03g019980.1;BraC03g045600.1
GO:0016835	carbon-oxygen lyase activity	5	258	0.73906	0.826446	BraC03g064920.1;BraC03g067470.1;BraC04g013340.1;BraC07g009000.1;BraC07g031100.1
GO:0032553	ribonucleotide binding	80	3565	0.739165	0.826446	BraC01g004680.1;BraC01g004920.1;BraC01g007380.1;BraC01g033920.1;BraC01g041100.1;BraC01g049750.1;BraC02g003580.1;BraC02g005120.1;BraC02g007360.1;BraC02g008160.1;BraC02g008750.1;BraC02g009650.1;BraC02g022840.1;BraC02g027050.1;BraC02g035040.1;BraC03g017250.1;BraC03g019360.1;BraC03g022960.1;BraC03g032480.1;BraC03g043340.1;BraC03g049560.1;BraC03g050360.1;BraC03g053070.2;BraC03g064670.1;BraC04g015350.1…
GO:0017111	nucleoside-triphosphatase activity	29	1347	0.741181	0.826446	BraC01g003820.1;BraC01g007380.1;BraC01g042010.1;BraC01g049750.1;BraC02g005120.1;BraC02g008160.1;BraC02g009650.1;BraC02g018740.1;BraC02g028860.1;BraC03g017250.1;BraC03g022960.1;BraC05g026590.1;BraC05g045050.1;BraC06g003280.1;BraC06g040790.1;BraC07g017490.1;BraC07g020430.1;BraC07g039480.1;BraC08g015780.1;BraC09g016530.1;BraC09g016640.1;BraC09g049540.1;BraC09g057270.1;BraC09g060810.1;BraC10g001580.1…
GO:0016538	cyclin-dependent protein serine/threonine kinase regulator activity	1	56	0.74134	0.826446	BraC09g050650.1
GO:0080161	auxin transmembrane transporter activity	1	56	0.74134	0.826446	BraC09g010220.1
GO:0015103	inorganic anion transmembrane transporter activity	3	161	0.741465	0.826446	BraC02g003450.1;BraC02g023350.1;BraC07g025620.1
GO:0016817	hydrolase activity, acting on acid anhydrides	31	1443	0.751371	0.83629	BraC01g003820.1;BraC01g007380.1;BraC01g042010.1;BraC01g049750.1;BraC02g005120.1;BraC02g008160.1;BraC02g009650.1;BraC02g018740.1;BraC02g022290.1;BraC02g028860.1;BraC02g039290.1;BraC03g017250.1;BraC03g022960.1;BraC05g026590.1;BraC05g045050.1;BraC06g003280.1;BraC06g040790.1;BraC07g017490.1;BraC07g020430.1;BraC07g039480.1;BraC08g015780.1;BraC09g016530.1;BraC09g016640.1;BraC09g049540.1;BraC09g057270.1…
GO:0030414	peptidase inhibitor activity	1	58	0.753549	0.836321	BraC08g012730.1
GO:0061134	peptidase regulator activity	1	58	0.753549	0.836321	BraC08g012730.1
GO:0015036	disulfide oxidoreductase activity	3	166	0.759891	0.842158	BraC03g056330.1;BraC03g056740.1;BraC09g073020.1
GO:0003954	NADH dehydrogenase activity	1	61	0.770793	0.851814	BraC03g056330.1
GO:0016782	transferase activity, transferring sulfur-containing groups	1	61	0.770793	0.851814	BraC07g030820.1
GO:0003682	chromatin binding	9	462	0.77465	0.854862	BraC01g049240.1;BraC02g021000.1;BraC02g037170.1;BraC03g012960.1;BraC03g047290.1;BraC04g030280.1;BraC06g041390.1;BraC07g035800.1;BraC10g015190.1
GO:0004702	receptor signaling protein serine/threonine kinase activity	1	62	0.776269	0.855435	BraC10g025370.1
GO:0033612	receptor serine/threonine kinase binding	1	63	0.781614	0.860107	BraC09g043040.1
GO:0008378	galactosyltransferase activity	1	64	0.786832	0.863407	BraC09g018040.1
GO:0016790	thiolester hydrolase activity	1	64	0.786832	0.863407	BraC06g004530.1
GO:0005200	structural constituent of cytoskeleton	1	65	0.791925	0.867772	BraC09g050910.1
GO:0051119	sugar transmembrane transporter activity	4	228	0.795392	0.870345	BraC01g012470.1;BraC01g026170.1;BraC08g008680.1;BraC09g047080.1
GO:0016667	oxidoreductase activity, acting on a sulfur group of donors	4	229	0.798161	0.872148	BraC03g053970.1;BraC03g056330.1;BraC03g056740.1;BraC09g073020.1
GO:0003746	translation elongation factor activity	1	68	0.806488	0.880011	BraC02g005120.1
GO:0005524	ATP binding	65	2993	0.807835	0.880246	BraC01g004680.1;BraC01g004920.1;BraC01g007380.1;BraC01g033920.1;BraC01g049750.1;BraC02g003580.1;BraC02g008160.1;BraC02g008750.1;BraC02g009650.1;BraC02g022840.1;BraC02g027050.1;BraC03g017250.1;BraC03g019360.1;BraC03g032480.1;BraC03g043340.1;BraC03g049560.1;BraC03g053070.2;BraC04g015350.1;BraC04g033980.1;BraC05g016090.1;BraC05g026590.1;BraC05g036370.1;BraC05g040460.1;BraC05g045050.1;BraC05g047800.1…
GO:0036442	hydrogen-exporting ATPase activity	1	69	0.811112	0.882581	BraC02g028860.1
GO:0019887	protein kinase regulator activity	1	70	0.815627	0.885398	BraC09g050650.1
GO:0016810	hydrolase activity, acting on carbon-nitrogen (but not peptide) bonds	2	129	0.815977	0.885398	BraC03g057290.1;BraC06g022430.1
GO:0035639	purine ribonucleoside triphosphate binding	74	3402	0.820084	0.888615	BraC01g004680.1;BraC01g004920.1;BraC01g007380.1;BraC01g033920.1;BraC01g049750.1;BraC02g003580.1;BraC02g005120.1;BraC02g008160.1;BraC02g008750.1;BraC02g009650.1;BraC02g022840.1;BraC02g027050.1;BraC03g017250.1;BraC03g019360.1;BraC03g022960.1;BraC03g032480.1;BraC03g043340.1;BraC03g049560.1;BraC03g053070.2;BraC03g064670.1;BraC04g015350.1;BraC04g033980.1;BraC05g016090.1;BraC05g026590.1;BraC05g036370.1…
GO:0015294	solute:cation symporter activity	4	239	0.824214	0.891848	BraC01g012470.1;BraC08g008680.1;BraC09g010220.1;BraC09g047080.1
GO:0015293	symporter activity	4	240	0.82666	0.892928	BraC01g012470.1;BraC08g008680.1;BraC09g010220.1;BraC09g047080.1
GO:0005351	sugar:proton symporter activity	3	188	0.828655	0.892928	BraC01g012470.1;BraC08g008680.1;BraC09g047080.1
GO:0005402	cation:sugar symporter activity	3	188	0.828655	0.892928	BraC01g012470.1;BraC08g008680.1;BraC09g047080.1
GO:0008276	protein methyltransferase activity	1	75	0.836632	0.898525	BraC05g016580.1
GO:0019207	kinase regulator activity	1	75	0.836632	0.898525	BraC09g050650.1
GO:0015144	carbohydrate transmembrane transporter activity	4	245	0.838469	0.898525	BraC01g012470.1;BraC01g026170.1;BraC08g008680.1;BraC09g047080.1
GO:1901476	carbohydrate transporter activity	4	245	0.838469	0.898525	BraC01g012470.1;BraC01g026170.1;BraC08g008680.1;BraC09g047080.1
GO:0008170	N-methyltransferase activity	1	76	0.840537	0.899502	BraC05g016580.1
GO:0015405	P-P-bond-hydrolysis-driven transmembrane transporter activity	8	450	0.84371	0.900825	BraC01g042010.1;BraC02g018740.1;BraC02g028860.1;BraC05g045050.1;BraC06g003280.1;BraC07g039480.1;BraC09g057270.1;BraC10g002620.1
GO:0015295	solute:proton symporter activity	3	195	0.846677	0.900825	BraC01g012470.1;BraC08g008680.1;BraC09g047080.1
GO:0005244	voltage-gated ion channel activity	1	78	0.848071	0.900825	BraC03g058150.1
GO:0015081	sodium ion transmembrane transporter activity	1	78	0.848071	0.900825	BraC07g021410.1
GO:0022832	voltage-gated channel activity	1	78	0.848071	0.900825	BraC03g058150.1
GO:0015399	primary active transmembrane transporter activity	8	453	0.848721	0.900825	BraC01g042010.1;BraC02g018740.1;BraC02g028860.1;BraC05g045050.1;BraC06g003280.1;BraC07g039480.1;BraC09g057270.1;BraC10g002620.1
GO:0004683	calmodulin-dependent protein kinase activity	1	79	0.851703	0.90153	BraC07g039490.1
GO:0019200	carbohydrate kinase activity	1	79	0.851703	0.90153	BraC09g004270.1
GO:0016773	phosphotransferase activity, alcohol group as acceptor	41	1986	0.853373	0.902071	BraC01g004680.1;BraC01g014140.1;BraC01g033920.1;BraC02g003580.1;BraC02g008750.1;BraC02g015450.1;BraC02g022840.1;BraC02g027050.1;BraC03g019360.1;BraC03g032480.1;BraC03g043340.1;BraC03g049560.1;BraC03g052460.1;BraC03g053070.2;BraC04g015350.1;BraC04g033980.1;BraC05g004920.1;BraC05g036370.1;BraC05g040460.1;BraC05g047800.1;BraC06g002850.1;BraC06g006330.1;BraC06g035770.1;BraC06g038450.1;BraC06g049400.1…
GO:0003727	single-stranded RNA binding	1	83	0.865385	0.91229	BraC01g001090.1
GO:0003755	peptidyl-prolyl cis-trans isomerase activity	1	83	0.865385	0.91229	BraC09g059650.1
GO:0031072	heat shock protein binding	2	148	0.870863	0.916821	BraC03g056530.1;BraC09g016530.1
GO:0016836	hydro-lyase activity	2	150	0.875669	0.920636	BraC03g067470.1;BraC04g013340.1
GO:0015035	protein disulfide oxidoreductase activity	2	151	0.87801	0.921851	BraC03g056740.1;BraC09g073020.1
GO:0016859	cis-trans isomerase activity	1	93	0.894328	0.937718	BraC09g059650.1
GO:0004674	protein serine/threonine kinase activity	26	1361	0.900931	0.942809	BraC02g003580.1;BraC02g008750.1;BraC03g019360.1;BraC03g032480.1;BraC03g049560.1;BraC03g053070.2;BraC04g015350.1;BraC04g033980.1;BraC05g004920.1;BraC05g036370.1;BraC05g040460.1;BraC06g038450.1;BraC06g049400.1;BraC07g000360.1;BraC07g009300.1;BraC07g016250.1;BraC07g032720.1;BraC07g039490.1;BraC08g010070.1;BraC09g001850.1;BraC09g058400.1;BraC10g010080.1;BraC10g025370.1;BraC10g030970.1;BraCxxg003540.1…
GO:0004712	protein serine/threonine/tyrosine kinase activity	1	96	0.901732	0.942809	BraC04g015350.1
GO:0005509	calcium ion binding	7	441	0.903674	0.942809	BraC01g005890.1;BraC03g050760.1;BraC03g056330.1;BraC05g029870.1;BraC06g038450.1;BraC07g039490.1;BraC09g072060.1
GO:0004527	exonuclease activity	1	97	0.904083	0.942809	BraC10g026100.1
GO:0004620	phospholipase activity	1	98	0.906378	0.942809	BraC01g047320.1
GO:0016298	lipase activity	3	225	0.906454	0.942809	BraC01g047320.1;BraC07g011630.1;BraC07g027620.1
GO:0051082	unfolded protein binding	2	167	0.910326	0.945573	BraC03g056530.1;BraC09g016530.1
GO:0015238	drug transmembrane transporter activity	1	105	0.920979	0.954028	BraC05g044550.1
GO:0008270	zinc ion binding	37	1907	0.922465	0.954028	BraC01g004680.1;BraC01g046210.1;BraC02g047140.1;BraC03g008360.1;BraC03g012960.1;BraC03g015900.1;BraC03g031960.1;BraC03g034340.2;BraC03g044080.1;BraC03g057290.1;BraC03g059100.1;BraC04g001250.1;BraC04g008430.1;BraC04g018000.1;BraC04g025680.1;BraC04g028100.1;BraC05g016510.1;BraC05g038080.1;BraC05g042750.1;BraC05g049950.1;BraC06g007310.1;BraC06g020180.1;BraC06g020590.1;BraC06g036690.1;BraC06g044720.1…
GO:0016209	antioxidant activity	3	237	0.923781	0.954028	BraC03g056740.1;BraC03g059210.1;BraC10g010810.1
GO:0016301	kinase activity	45	2279	0.924535	0.954028	BraC01g004680.1;BraC01g014140.1;BraC01g033920.1;BraC02g003580.1;BraC02g008750.1;BraC02g022840.1;BraC02g027050.1;BraC03g019360.1;BraC03g032010.1;BraC03g032480.1;BraC03g041900.1;BraC03g043340.1;BraC03g049560.1;BraC03g052460.1;BraC03g053070.2;BraC04g015350.1;BraC04g026670.1;BraC04g033980.1;BraC05g004920.1;BraC05g036370.1;BraC05g040460.1;BraC05g047800.1;BraC05g050050.1;BraC06g002850.1;BraC06g006330.1…
GO:0008565	protein transporter activity	3	240	0.927628	0.954028	BraC03g000420.1;BraC06g017160.1;BraC10g024340.1
GO:0004812	aminoacyl-tRNA ligase activity	1	109	0.928277	0.954028	BraC09g057950.1
GO:0016875	ligase activity, forming carbon-oxygen bonds	1	109	0.928277	0.954028	BraC09g057950.1
GO:0016876	ligase activity, forming aminoacyl-tRNA and related compounds	1	109	0.928277	0.954028	BraC09g057950.1
GO:0015662	ATPase activity, coupled to transmembrane movement of ions, phosphorylative mechanism	1	110	0.929994	0.954532	BraC05g045050.1
GO:0090484	drug transporter activity	1	112	0.933306	0.956669	BraC05g044550.1
GO:0008081	phosphoric diester hydrolase activity	1	114	0.936461	0.95864	BraC01g047320.1
GO:0004601	peroxidase activity	2	190	0.942995	0.964061	BraC03g059210.1;BraC10g010810.1
GO:0016684	oxidoreductase activity, acting on peroxide as acceptor	2	194	0.947374	0.967266	BraC03g059210.1;BraC10g010810.1
GO:0001071	nucleic acid binding transcription factor activity	55	2802	0.950012	0.968689	BraC01g020420.1;BraC01g048700.1;BraC02g021000.1;BraC02g033460.1;BraC02g036270.1;BraC02g037170.1;BraC02g038290.1;BraC03g012960.1;BraC03g025740.1;BraC03g042140.1;BraC03g047290.1;BraC03g052220.1;BraC03g056710.1;BraC03g059630.1;BraC03g059650.1;BraC03g061630.1;BraC03g061850.1;BraC04g016160.1;BraC04g030280.1;BraC04g033440.1;BraC04g034480.1;BraC05g005550.1;BraC05g008570.1;BraC05g011570.1;BraC05g016090.1…
GO:0043565	sequence-specific DNA binding	10	667	0.958302	0.974336	BraC02g036270.1;BraC03g015900.1;BraC03g061850.1;BraC05g008570.1;BraC05g049720.1;BraC08g023140.1;BraC09g000490.1;BraC09g008990.1;BraC09g014950.1;BraC10g006910.2
GO:0004672	protein kinase activity	31	1710	0.958489	0.974336	BraC01g014140.1;BraC01g033920.1;BraC02g003580.1;BraC02g008750.1;BraC03g019360.1;BraC03g032480.1;BraC03g043340.1;BraC03g049560.1;BraC03g052460.1;BraC03g053070.2;BraC04g015350.1;BraC04g033980.1;BraC05g004920.1;BraC05g036370.1;BraC05g040460.1;BraC06g006330.1;BraC06g038450.1;BraC06g049400.1;BraC07g000360.1;BraC07g009300.1;BraC07g016250.1;BraC07g032720.1;BraC07g039490.1;BraC08g010070.1;BraC09g001850.1…
GO:0016407	acetyltransferase activity	1	133	0.959914	0.974336	BraC09g003400.1
GO:0051536	iron-sulfur cluster binding	1	135	0.961812	0.974336	BraC03g039530.1
GO:0051540	metal cluster binding	1	135	0.961812	0.974336	BraC03g039530.1
GO:0003700	transcription factor activity, sequence-specific DNA binding	53	2797	0.971939	0.983314	BraC01g020420.1;BraC01g048700.1;BraC02g021000.1;BraC02g033460.1;BraC02g036270.1;BraC02g037170.1;BraC02g038290.1;BraC03g012960.1;BraC03g025740.1;BraC03g042140.1;BraC03g047290.1;BraC03g052220.1;BraC03g056710.1;BraC03g059630.1;BraC03g059650.1;BraC03g061630.1;BraC03g061850.1;BraC04g016160.1;BraC04g030280.1;BraC04g033440.1;BraC04g034480.1;BraC05g005550.1;BraC05g008570.1;BraC05g011570.1;BraC05g028920.1…
GO:0003743	translation initiation factor activity	1	160	0.979182	0.988686	BraC05g045150.1
GO:0003677	DNA binding	58	3081	0.98048	0.988686	BraC01g020420.1;BraC01g041190.1;BraC01g041990.1;BraC01g048700.1;BraC02g009650.1;BraC02g021000.1;BraC02g033460.1;BraC02g036270.1;BraC02g037170.1;BraC02g038290.1;BraC03g012960.1;BraC03g015900.1;BraC03g021560.1;BraC03g042140.1;BraC03g047290.1;BraC03g050360.1;BraC03g052220.1;BraC03g058390.2;BraC03g058800.1;BraC03g059630.1;BraC03g059650.1;BraC03g061630.1;BraC03g061850.1;BraC04g016160.1;BraC04g028100.1…
GO:0008135	translation factor activity, RNA binding	2	244	0.981061	0.988686	BraC02g005120.1;BraC05g045150.1
GO:0003735	structural constituent of ribosome	7	638	0.99424	0.999091	BraC01g042000.1;BraC03g042000.1;BraC04g026300.1;BraC06g040400.1;BraC09g011340.1;BraC09g054580.1;BraC10g034250.1
GO:0005198	structural molecule activity	10	831	0.995359	0.999091	BraC01g042000.1;BraC03g042000.1;BraC04g026300.1;BraC05g011630.1;BraC06g040400.1;BraC09g011340.1;BraC09g050910.1;BraC09g054580.1;BraC10g012790.1;BraC10g034250.1
GO:0003676	nucleic acid binding	93	4936	0.996443	0.999091	BraC01g001090.1;BraC01g012760.1;BraC01g020420.1;BraC01g041190.1;BraC01g041990.1;BraC01g048700.1;BraC01g049750.1;BraC02g005120.1;BraC02g007360.1;BraC02g008160.1;BraC02g008220.1;BraC02g009650.1;BraC02g021000.1;BraC02g028680.1;BraC02g033460.1;BraC02g036270.1;BraC02g037170.1;BraC02g038290.1;BraC03g012960.1;BraC03g015900.1;BraC03g021560.1;BraC03g030230.1;BraC03g042140.1;BraC03g047290.1;BraC03g050360.1…
GO:1901363	heterocyclic compound binding	206	9992	0.997481	0.999091	BraC01g001090.1;BraC01g003150.1;BraC01g003820.1;BraC01g004680.1;BraC01g004920.1;BraC01g007380.1;BraC01g012760.1;BraC01g020420.1;BraC01g023330.1;BraC01g033920.1;BraC01g037650.1;BraC01g039080.1;BraC01g041100.1;BraC01g041190.1;BraC01g041990.1;BraC01g048700.1;BraC01g049750.1;BraC02g003580.1;BraC02g005120.1;BraC02g007360.1;BraC02g008160.1;BraC02g008220.1;BraC02g008750.1;BraC02g009650.1;BraC02g009740.1…
GO:0097159	organic cyclic compound binding	206	10014	0.997807	0.999091	BraC01g001090.1;BraC01g003150.1;BraC01g003820.1;BraC01g004680.1;BraC01g004920.1;BraC01g007380.1;BraC01g012760.1;BraC01g020420.1;BraC01g023330.1;BraC01g033920.1;BraC01g037650.1;BraC01g039080.1;BraC01g041100.1;BraC01g041190.1;BraC01g041990.1;BraC01g048700.1;BraC01g049750.1;BraC02g003580.1;BraC02g005120.1;BraC02g007360.1;BraC02g008160.1;BraC02g008220.1;BraC02g008750.1;BraC02g009650.1;BraC02g009740.1…
