# Supplementary material for: Comparative Transcriptome Analysis of Purple and Green Non-Heading Chinese Cabbage and Function Analyses of BcTT8 Gene
Source: Genes (Basel). 2022 May 31;13(6):988. doi: 10.3390/genes13060988 (PMC9222865; doi:10.3390/genes13060988)
Supplement: Supplementary file 1 [file genes-13-00988-s001.zip › Supplementary tables/Supplementary Table S8.xlsx]

## Sheet: GOENRICHMENT..GO.Enrichment.fin
Class	GO_Name	GO_ID	GO_Level	P_value	EnrichmentScore	HitsGenesCountsInSelectedSet	HitsGenesCountsInBackground	AllGenesCountsInSelectedSet	AllGenesCountsInBackground	GenesOfSelectedSetInGOterm	corrected p-value(BH method)
Biological process	cellular carbohydrate biosynthetic process	GO:0034637	6	2.05e-14	2.75041	70	1076	648	27396	BraC08g000190.1,BraC06g046400.1,BraC02g047140.1,BraC05g043170.1,BraC07g028710.1,BraC01g038500.1,BraC10g033760.1,BraC08g003080.1,BraC02g004710.1,BraC03g037570.1,BraC09g010940.1,BraC10g004350.1,BraC08g026340.1,BraC06g003280.1,BraC06g050580.1,BraC02g044250.1,BraC01g013370.1,BraC05g015750.1,BraC02g010770.1,BraC09g050440.1,BraC06g044860.1,BraC02g043470.1,BraC09g004840.1,BraC03g049930.1,BraC05g044550.1…	4.34e-11
Biological process	glucuronoxylan metabolic process	GO:0010413	10	7.14e-13	4.14714	36	367	648	27396	BraC06g046400.1,BraC05g043170.1,BraC01g038500.1,BraC06g003280.1,BraC06g050580.1,BraC02g010770.1,BraC06g044860.1,BraC02g043470.1,BraC09g004840.1,BraC03g049930.1,BraC05g044550.1,BraC05g007920.1,BraC03g053680.1,BraC07g013970.1,BraC08g025680.1,BraC01g018660.1,BraC07g035160.1,BraC07g035280.1,BraC03g000650.1,BraC04g028970.1,BraC01g003000.1,BraC02g000300.1,BraC10g013190.1,BraC07g020900.1,BraC06g038730.1…	7.54e-10
Biological process	xylan biosynthetic process	GO:0045492	10	7.75e-13	4.13587	36	368	648	27396	BraC06g046400.1,BraC05g043170.1,BraC01g038500.1,BraC06g003280.1,BraC06g050580.1,BraC02g010770.1,BraC06g044860.1,BraC02g043470.1,BraC09g004840.1,BraC03g049930.1,BraC05g044550.1,BraC05g007920.1,BraC03g053680.1,BraC07g013970.1,BraC08g025680.1,BraC01g018660.1,BraC07g035160.1,BraC07g035280.1,BraC03g000650.1,BraC04g028970.1,BraC01g003000.1,BraC02g000300.1,BraC10g013190.1,BraC07g020900.1,BraC06g038730.1…	5.45e-10
Biological process	cellular carbohydrate metabolic process	GO:0044262	5	9.57e-13	2.31163	83	1518	648	27396	BraC08g000190.1,BraC08g011970.1,BraC06g046400.1,BraC03g043580.1,BraC02g047140.1,BraC05g043170.1,BraC09g069290.1,BraC07g028710.1,BraC01g038500.1,BraC10g033760.1,BraC08g003080.1,BraC02g004710.1,BraC03g037570.1,BraC09g010940.1,BraC10g004350.1,BraC08g026340.1,BraC06g003280.1,BraC06g050580.1,BraC02g044250.1,BraC01g013370.1,BraC05g015750.1,BraC01g037650.1,BraC02g010770.1,BraC09g050440.1,BraC10g027360.2…	5.05e-10
Biological process	xylan metabolic process	GO:0045491	9	2.16e-12	3.99475	36	381	648	27396	BraC06g046400.1,BraC05g043170.1,BraC01g038500.1,BraC06g003280.1,BraC06g050580.1,BraC02g010770.1,BraC06g044860.1,BraC02g043470.1,BraC09g004840.1,BraC03g049930.1,BraC05g044550.1,BraC05g007920.1,BraC03g053680.1,BraC07g013970.1,BraC08g025680.1,BraC01g018660.1,BraC07g035160.1,BraC07g035280.1,BraC03g000650.1,BraC04g028970.1,BraC01g003000.1,BraC02g000300.1,BraC10g013190.1,BraC07g020900.1,BraC06g038730.1…	9.12e-10
Biological process	cell wall polysaccharide biosynthetic process	GO:0070592	9	1.27e-11	3.75802	36	405	648	27396	BraC06g046400.1,BraC05g043170.1,BraC01g038500.1,BraC06g003280.1,BraC06g050580.1,BraC02g010770.1,BraC06g044860.1,BraC02g043470.1,BraC09g004840.1,BraC03g049930.1,BraC05g044550.1,BraC05g007920.1,BraC03g053680.1,BraC07g013970.1,BraC08g025680.1,BraC01g018660.1,BraC07g035160.1,BraC07g035280.1,BraC03g000650.1,BraC04g028970.1,BraC01g003000.1,BraC02g000300.1,BraC10g013190.1,BraC07g020900.1,BraC06g038730.1…	4.47e-09
Biological process	hemicellulose metabolic process	GO:0010410	8	1.36e-11	3.74877	36	406	648	27396	BraC06g046400.1,BraC05g043170.1,BraC01g038500.1,BraC06g003280.1,BraC06g050580.1,BraC02g010770.1,BraC06g044860.1,BraC02g043470.1,BraC09g004840.1,BraC03g049930.1,BraC05g044550.1,BraC05g007920.1,BraC03g053680.1,BraC07g013970.1,BraC08g025680.1,BraC01g018660.1,BraC07g035160.1,BraC07g035280.1,BraC03g000650.1,BraC04g028970.1,BraC01g003000.1,BraC02g000300.1,BraC10g013190.1,BraC07g020900.1,BraC06g038730.1…	4.12e-09
Biological process	cellular component macromolecule biosynthetic process	GO:0070589	7	1.57e-11	3.73039	36	408	648	27396	BraC06g046400.1,BraC05g043170.1,BraC01g038500.1,BraC06g003280.1,BraC06g050580.1,BraC02g010770.1,BraC06g044860.1,BraC02g043470.1,BraC09g004840.1,BraC03g049930.1,BraC05g044550.1,BraC05g007920.1,BraC03g053680.1,BraC07g013970.1,BraC08g025680.1,BraC01g018660.1,BraC07g035160.1,BraC07g035280.1,BraC03g000650.1,BraC04g028970.1,BraC01g003000.1,BraC02g000300.1,BraC10g013190.1,BraC07g020900.1,BraC06g038730.1…	4.15e-09
Biological process	cell wall macromolecule biosynthetic process	GO:0044038	8	1.57e-11	3.73039	36	408	648	27396	BraC06g046400.1,BraC05g043170.1,BraC01g038500.1,BraC06g003280.1,BraC06g050580.1,BraC02g010770.1,BraC06g044860.1,BraC02g043470.1,BraC09g004840.1,BraC03g049930.1,BraC05g044550.1,BraC05g007920.1,BraC03g053680.1,BraC07g013970.1,BraC08g025680.1,BraC01g018660.1,BraC07g035160.1,BraC07g035280.1,BraC03g000650.1,BraC04g028970.1,BraC01g003000.1,BraC02g000300.1,BraC10g013190.1,BraC07g020900.1,BraC06g038730.1…	4.15e-09
Biological process	cell wall macromolecule metabolic process	GO:0044036	6	2.49e-11	2.96686	48	684	648	27396	BraC06g046400.1,BraC05g043170.1,BraC09g069290.1,BraC01g038500.1,BraC05g009960.1,BraC06g003280.1,BraC06g010040.1,BraC06g050580.1,BraC02g010770.1,BraC06g044860.1,BraC07g004040.1,BraC02g043470.1,BraC09g004840.1,BraC03g049930.1,BraC05g044550.1,BraC05g007920.1,BraC03g053680.1,BraC07g013970.1,BraC08g025680.1,BraC01g018660.1,BraC07g035160.1,BraC07g035280.1,BraC03g000650.1,BraC04g028970.1,BraC01g003000.1…	5.26e-09
Biological process	cellular polysaccharide biosynthetic process	GO:0033692	7	9.57e-11	2.51704	59	991	648	27396	BraC08g000190.1,BraC06g046400.1,BraC02g047140.1,BraC05g043170.1,BraC01g038500.1,BraC10g033760.1,BraC02g004710.1,BraC03g037570.1,BraC10g004350.1,BraC08g026340.1,BraC06g003280.1,BraC06g050580.1,BraC02g044250.1,BraC02g010770.1,BraC09g050440.1,BraC06g044860.1,BraC02g043470.1,BraC09g004840.1,BraC03g049930.1,BraC05g044550.1,BraC05g007920.1,BraC03g055550.1,BraC05g032090.1,BraC01g048660.1,BraC03g053680.1…	1.84e-08
Biological process	cellular polysaccharide metabolic process	GO:0044264	6	1.6e-10	2.28439	69	1277	648	27396	BraC08g000190.1,BraC08g011970.1,BraC06g046400.1,BraC03g043580.1,BraC02g047140.1,BraC05g043170.1,BraC09g069290.1,BraC01g038500.1,BraC10g033760.1,BraC02g004710.1,BraC03g037570.1,BraC10g004350.1,BraC08g026340.1,BraC06g003280.1,BraC06g050580.1,BraC02g044250.1,BraC01g037650.1,BraC02g010770.1,BraC09g050440.1,BraC10g027360.2,BraC06g044860.1,BraC04g012010.2,BraC02g043470.1,BraC09g004840.1,BraC03g049930.1…	2.82e-08
Biological process	carbohydrate biosynthetic process	GO:0016051	5	1.86e-10	2.0389	87	1804	648	27396	BraC07g037000.1,BraC08g000190.1,BraC06g004720.1,BraC06g046400.1,BraC03g043580.1,BraC02g047140.1,BraC05g043170.1,BraC07g028710.1,BraC01g038500.1,BraC10g033760.1,BraC10g024340.1,BraC08g003080.1,BraC02g004710.1,BraC03g037570.1,BraC09g010940.1,BraC10g004350.1,BraC08g026340.1,BraC06g003280.1,BraC06g050580.1,BraC02g044250.1,BraC07g029070.1,BraC01g013370.1,BraC05g015750.1,BraC01g037650.1,BraC02g010770.1…	3.02e-08
Biological process	cell wall polysaccharide metabolic process	GO:0010383	7	1.95e-10	3.2141	39	513	648	27396	BraC06g046400.1,BraC05g043170.1,BraC09g069290.1,BraC01g038500.1,BraC06g003280.1,BraC06g050580.1,BraC02g010770.1,BraC06g044860.1,BraC02g043470.1,BraC09g004840.1,BraC03g049930.1,BraC05g044550.1,BraC05g007920.1,BraC03g053680.1,BraC07g013970.1,BraC08g025680.1,BraC01g018660.1,BraC07g035160.1,BraC07g035280.1,BraC03g000650.1,BraC04g028970.1,BraC01g003000.1,BraC10g025590.1,BraC02g000300.1,BraC08g005880.1…	2.94e-08
Biological process	phenylpropanoid biosynthetic process	GO:0009699	6	2.3e-10	3.92673	30	323	648	27396	BraC02g021000.1,BraC09g027820.1,BraC10g012670.1,BraC10g020410.1,BraC03g058090.1,BraC05g043170.1,BraC08g022590.1,BraC03g006080.1,BraC07g035800.1,BraC02g010770.1,BraC04g017970.1,BraC09g016120.1,BraC09g014600.1,BraC03g014390.1,BraC05g007920.1,BraC09g068900.1,BraC03g052160.1,BraC03g036640.1,BraC07g021110.1,BraC03g067470.1,BraC04g028970.1,BraC04g006690.1,BraC03g053880.1,BraC07g026410.1,BraC02g000300.1…	3.23e-08
Biological process	phenylpropanoid metabolic process	GO:0009698	5	3.33e-10	3.34505	36	455	648	27396	BraC02g021000.1,BraC09g027820.1,BraC10g012670.1,BraC10g020410.1,BraC03g058090.1,BraC05g043170.1,BraC08g022590.1,BraC03g006080.1,BraC01g037650.1,BraC07g035800.1,BraC02g010770.1,BraC04g017970.1,BraC09g016120.1,BraC09g014600.1,BraC03g014390.1,BraC05g007920.1,BraC09g068900.1,BraC03g052160.1,BraC03g026140.1,BraC03g036640.1,BraC07g021110.1,BraC07g016560.1,BraC03g067470.1,BraC04g028970.1,BraC04g006690.1…	4.39e-08
Biological process	polysaccharide biosynthetic process	GO:0000271	6	3.38e-10	2.33257	64	1160	648	27396	BraC08g000190.1,BraC06g046400.1,BraC03g043580.1,BraC02g047140.1,BraC05g043170.1,BraC01g038500.1,BraC10g033760.1,BraC02g004710.1,BraC03g037570.1,BraC10g004350.1,BraC08g026340.1,BraC06g003280.1,BraC06g050580.1,BraC02g044250.1,BraC01g037650.1,BraC02g010770.1,BraC09g050440.1,BraC06g044860.1,BraC02g043470.1,BraC09g004840.1,BraC03g049930.1,BraC05g044550.1,BraC05g007920.1,BraC03g055550.1,BraC05g032090.1…	4.2e-08
Biological process	cell wall biogenesis	GO:0042546	5	1.71e-09	2.61512	48	776	648	27396	BraC06g046400.1,BraC02g047140.1,BraC05g043170.1,BraC01g038500.1,BraC06g003280.1,BraC06g010040.1,BraC06g050580.1,BraC01g037650.1,BraC02g010770.1,BraC10g027360.2,BraC06g044860.1,BraC02g043470.1,BraC09g004840.1,BraC03g049930.1,BraC10g007980.1,BraC05g044550.1,BraC05g007920.1,BraC03g053680.1,BraC08g035910.1,BraC07g013970.1,BraC09g041900.1,BraC08g025680.1,BraC01g018660.1,BraC07g035160.1,BraC07g035280.1…	2.01e-07
Biological process	polysaccharide metabolic process	GO:0005976	5	3.15e-09	2.06097	74	1518	648	27396	BraC08g000190.1,BraC08g011970.1,BraC06g046400.1,BraC03g043580.1,BraC02g047140.1,BraC05g043170.1,BraC09g069290.1,BraC01g038500.1,BraC10g033760.1,BraC02g004710.1,BraC03g037570.1,BraC10g004350.1,BraC05g009960.1,BraC08g026340.1,BraC06g003280.1,BraC06g050580.1,BraC02g044250.1,BraC01g037650.1,BraC02g010770.1,BraC09g050440.1,BraC10g027360.2,BraC06g044860.1,BraC04g012010.2,BraC02g043470.1,BraC09g004840.1…	3.5e-07
Biological process	carbohydrate metabolic process	GO:0005975	4	3.78e-09	1.65546	130	3320	648	27396	BraC07g037000.1,BraC06g015090.1,BraC08g000190.1,BraC06g051380.1,BraC08g011970.1,BraC06g004720.1,BraC01g014880.1,BraC06g046400.1,BraC10g015980.1,BraC03g049540.1,BraC05g038080.1,BraC03g043580.1,BraC02g047140.1,BraC05g043170.1,BraC02g015450.1,BraC09g069290.1,BraC07g028710.1,BraC01g038500.1,BraC10g033760.1,BraC10g024340.1,BraC08g003080.1,BraC02g004710.1,BraC03g037570.1,BraC09g010940.1,BraC10g004350.1…	3.99e-07
Biological process	flavonoid metabolic process	GO:0009812	4	5.8e-09	2.95147	37	530	648	27396	BraC02g021000.1,BraC09g027820.1,BraC10g012670.1,BraC08g014230.1,BraC09g053860.1,BraC09g003150.1,BraC04g022680.1,BraC03g058090.1,BraC01g042000.1,BraC02g037170.1,BraC06g041390.1,BraC09g053560.1,BraC07g035800.1,BraC08g010530.1,BraC03g048590.1,BraC09g016120.1,BraC02g007050.1,BraC10g030090.1,BraC03g014390.1,BraC09g025970.1,BraC03g004070.1,BraC03g052160.1,BraC03g043340.1,BraC07g021110.1,BraC04g006690.1…	5.83e-07
Biological process	flavonoid biosynthetic process	GO:0009813	5	1.24e-08	3.03258	34	474	648	27396	BraC02g021000.1,BraC09g027820.1,BraC10g012670.1,BraC08g014230.1,BraC09g053860.1,BraC09g003150.1,BraC04g022680.1,BraC03g058090.1,BraC01g042000.1,BraC06g041390.1,BraC09g053560.1,BraC07g035800.1,BraC08g010530.1,BraC03g048590.1,BraC09g016120.1,BraC02g007050.1,BraC10g030090.1,BraC03g014390.1,BraC09g025970.1,BraC03g004070.1,BraC03g052160.1,BraC07g021110.1,BraC04g006690.1,BraC01g023330.1,BraC10g024210.1…	1.19e-06
Biological process	anthocyanin-containing compound biosynthetic process	GO:0009718	6	2.69e-08	6.03968	15	105	648	27396	BraC02g021000.1,BraC09g027820.1,BraC08g014230.1,BraC09g053860.1,BraC09g003150.1,BraC09g053560.1,BraC07g035800.1,BraC08g010530.1,BraC02g007050.1,BraC10g030090.1,BraC03g052160.1,BraC10g024210.1,BraC06g022480.1,BraC09g018850.1,BraC10g012540.1,	2.47e-06
Biological process	anthocyanin-containing compound metabolic process	GO:0046283	5	2.82e-08	4.94156	18	154	648	27396	BraC02g021000.1,BraC09g027820.1,BraC08g014230.1,BraC09g053860.1,BraC09g003150.1,BraC02g037170.1,BraC09g053560.1,BraC07g035800.1,BraC08g010530.1,BraC02g007050.1,BraC10g030090.1,BraC03g052160.1,BraC03g043340.1,BraC10g024210.1,BraC04g025680.1,BraC06g022480.1,BraC09g018850.1,BraC10g012540.1,	2.48e-06
Biological process	pigment metabolic process	GO:0042440	3	5.46e-08	2.5858	40	654	648	27396	BraC02g021000.1,BraC03g017460.1,BraC09g027820.1,BraC10g012670.1,BraC08g014230.1,BraC09g053860.1,BraC09g003150.1,BraC09g059650.1,BraC10g033760.1,BraC07g021950.1,BraC02g037170.1,BraC06g041390.1,BraC09g053560.1,BraC07g035800.1,BraC08g010530.1,BraC02g007050.1,BraC10g030090.1,BraC03g014390.1,BraC03g055550.1,BraC03g052160.1,BraC03g043340.1,BraC07g025620.1,BraC06g042840.1,BraC01g038410.1,BraC01g037850.1…	4.61e-06
Biological process	plant-type secondary cell wall biogenesis	GO:0009834	7	3.15e-07	5.03307	15	126	648	27396	BraC01g038500.1,BraC06g050580.1,BraC01g037650.1,BraC03g049930.1,BraC10g007980.1,BraC05g007920.1,BraC09g041900.1,BraC08g025680.1,BraC04g028970.1,BraC02g000300.1,BraC07g039070.1,BraC01g004650.1,BraC07g000300.1,BraC01g020420.1,BraC03g008360.1,	2.56e-05
Biological process	secondary metabolic process	GO:0019748	3	4.85e-07	1.9097	65	1439	648	27396	BraC02g021000.1,BraC07g013930.1,BraC08g016070.1,BraC09g027820.1,BraC02g009740.1,BraC10g012670.1,BraC10g020410.1,BraC01g025160.1,BraC03g058090.1,BraC05g043170.1,BraC09g059650.1,BraC10g033760.1,BraC07g021950.1,BraC08g022590.1,BraC01g047320.1,BraC03g006080.1,BraC01g037650.1,BraC07g035800.1,BraC02g010770.1,BraC04g017970.1,BraC09g016120.1,BraC02g007050.1,BraC09g014600.1,BraC03g049930.1,BraC03g014390.1…	3.79e-05
Biological process	pigment biosynthetic process	GO:0046148	4	9.14e-07	2.61681	32	517	648	27396	BraC02g021000.1,BraC03g017460.1,BraC09g027820.1,BraC10g012670.1,BraC08g014230.1,BraC09g053860.1,BraC09g003150.1,BraC09g059650.1,BraC07g021950.1,BraC06g041390.1,BraC09g053560.1,BraC07g035800.1,BraC08g010530.1,BraC02g007050.1,BraC10g030090.1,BraC03g014390.1,BraC03g055550.1,BraC03g052160.1,BraC07g025620.1,BraC06g042840.1,BraC01g038410.1,BraC01g023330.1,BraC10g024210.1,BraC06g022480.1,BraC06g018640.1…	6.89e-05
Biological process	secondary metabolite biosynthetic process	GO:0044550	4	1.13e-06	2.32886	39	708	648	27396	BraC02g021000.1,BraC08g016070.1,BraC09g027820.1,BraC10g012670.1,BraC10g020410.1,BraC03g058090.1,BraC05g043170.1,BraC10g033760.1,BraC08g022590.1,BraC03g006080.1,BraC07g035800.1,BraC02g010770.1,BraC04g017970.1,BraC09g016120.1,BraC09g014600.1,BraC03g014390.1,BraC05g007920.1,BraC09g068900.1,BraC03g052160.1,BraC03g036640.1,BraC07g021110.1,BraC08g016080.1,BraC03g067470.1,BraC04g028970.1,BraC04g006690.1…	8.22e-05
Molecular function	copper ion binding	GO:0005507	7	1.27e-06	2.67157	30	473	583	24557	BraC09g049510.1,BraC03g031960.1,BraC04g022680.1,BraC08g020610.1,BraC05g032600.1,BraC05g016090.1,BraC02g010770.1,BraC06g044860.1,BraC03g067150.1,BraC02g043470.1,BraC09g004840.1,BraC05g007920.1,BraC08g006760.1,BraC08g036270.1,BraC03g050760.1,BraC03g067470.1,BraC04g018000.1,BraC04g028970.1,BraC10g025590.1,BraC03g021560.1,BraC02g000300.1,BraC03g043620.1,BraC02g000850.1,BraC05g015620.1,BraC10g001530.1…	0.000982
Biological process	response to UV-B	GO:0010224	7	2.73e-06	3.64115	18	209	648	27396	BraC09g027820.1,BraC06g021490.1,BraC09g053860.1,BraC09g003150.1,BraC03g058090.1,BraC09g053560.1,BraC08g010530.1,BraC04g017970.1,BraC02g007050.1,BraC10g030090.1,BraC07g020430.1,BraC01g023330.1,BraC10g024210.1,BraC06g022480.1,BraC01g033920.1,BraC09g018850.1,BraC03g062940.1,BraC10g012540.1,	0.000192
Biological process	cell wall organization or biogenesis	GO:0071554	3	3.38e-06	1.67539	81	2044	648	27396	BraC06g046400.1,BraC03g043580.1,BraC02g047140.1,BraC05g043170.1,BraC09g069290.1,BraC01g038500.1,BraC10g033760.1,BraC02g004710.1,BraC10g004350.1,BraC05g009960.1,BraC06g003280.1,BraC06g010040.1,BraC06g050580.1,BraC03g061630.1,BraC09g072320.1,BraC04g030440.1,BraC04g026850.1,BraC01g037650.1,BraC03g064670.1,BraC03g018430.1,BraC02g010770.1,BraC10g027360.2,BraC06g044860.1,BraC01g042110.1,BraC07g004040.1…	0.00023
Molecular function	UDP-glucosyltransferase activity	GO:0035251	7	4.34e-06	3.37685	19	237	583	24557	BraC02g047140.1,BraC07g028710.1,BraC02g004710.1,BraC09g010940.1,BraC10g004350.1,BraC06g050580.1,BraC05g015750.1,BraC08g010530.1,BraC10g032570.1,BraC03g049930.1,BraC03g064920.1,BraC08g034890.1,BraC06g022480.1,BraC03g053230.1,BraC05g048400.1,BraC08g027200.1,BraC07g037490.1,BraC10g012540.1,BraC03g008360.1,	0.00168127
Biological process	coumarin metabolic process	GO:0009804	6	1.11e-05	4.02646	14	147	648	27396	BraC10g012670.1,BraC03g006080.1,BraC09g016120.1,BraC09g014600.1,BraC03g014390.1,BraC09g068900.1,BraC07g021110.1,BraC03g067470.1,BraC04g006690.1,BraC03g053880.1,BraC07g026410.1,BraC03g016590.1,BraC05g028920.1,BraC08g010680.1,	0.000729
Biological process	coumarin biosynthetic process	GO:0009805	7	1.11e-05	4.02646	14	147	648	27396	BraC10g012670.1,BraC03g006080.1,BraC09g016120.1,BraC09g014600.1,BraC03g014390.1,BraC09g068900.1,BraC07g021110.1,BraC03g067470.1,BraC04g006690.1,BraC03g053880.1,BraC07g026410.1,BraC03g016590.1,BraC05g028920.1,BraC08g010680.1,	0.000729
Biological process	flavone biosynthetic process	GO:0051553	6	1.23e-05	11.029	6	23	648	27396	BraC10g012670.1,BraC06g041390.1,BraC02g007050.1,BraC10g030090.1,BraC03g014390.1,BraC10g024210.1,	0.000761
Biological process	flavonol biosynthetic process	GO:0051555	7	1.23e-05	11.029	6	23	648	27396	BraC10g012670.1,BraC06g041390.1,BraC02g007050.1,BraC10g030090.1,BraC03g014390.1,BraC10g024210.1,	0.000761
Biological process	flavone metabolic process	GO:0051552	5	1.6e-05	10.5694	6	24	648	27396	BraC10g012670.1,BraC06g041390.1,BraC02g007050.1,BraC10g030090.1,BraC03g014390.1,BraC10g024210.1,	0.000939
Biological process	flavonol metabolic process	GO:0051554	6	1.6e-05	10.5694	6	24	648	27396	BraC10g012670.1,BraC06g041390.1,BraC02g007050.1,BraC10g030090.1,BraC03g014390.1,BraC10g024210.1,	0.000939
Biological process	lignin metabolic process	GO:0009808	6	1.8e-05	3.64464	15	174	648	27396	BraC10g012670.1,BraC03g058090.1,BraC08g022590.1,BraC01g037650.1,BraC02g010770.1,BraC04g017970.1,BraC03g014390.1,BraC05g007920.1,BraC04g028970.1,BraC02g000300.1,BraC02g000850.1,BraC03g062940.1,BraC03g016590.1,BraC05g015620.1,BraC09g035100.1,	0.00100157
Molecular function	catalytic activity	GO:0003824	2	1.96e-05	1.15585	364	13265	583	24557	BraC04g006240.1,BraC07g013930.1,BraC08g016070.1,BraC09g019960.1,BraC10g006520.1,BraC03g017460.1,BraC06g035770.1,BraC08g035020.1,BraC07g037000.1,BraC06g015090.1,BraCxxg003540.1,BraC01g015680.1,BraC02g009740.1,BraC01g012230.1,BraC06g051380.1,BraC09g073020.1,BraC05g047800.1,BraC03g050880.1,BraC01g004490.1,BraC08g011970.1,BraC10g012670.1,BraC06g004720.1,BraC09g013290.1,BraC09g049510.1,BraC01g014880.1…	0.00506206
Molecular function	glucosyltransferase activity	GO:0046527	6	2.16e-05	2.82606	21	313	583	24557	BraC03g043580.1,BraC02g047140.1,BraC07g028710.1,BraC02g004710.1,BraC09g010940.1,BraC10g004350.1,BraC06g050580.1,BraC05g015750.1,BraC08g010530.1,BraC10g032570.1,BraC03g049930.1,BraC03g064920.1,BraC08g034890.1,BraC06g022480.1,BraC03g057920.1,BraC03g053230.1,BraC05g048400.1,BraC08g027200.1,BraC07g037490.1,BraC10g012540.1,BraC03g008360.1,	0.00418383
Biological process	alpha-amino acid catabolic process	GO:1901606	9	2.53e-05	2.64956	23	367	648	27396	BraC08g016070.1,BraC09g013290.1,BraC03g053970.1,BraC05g043170.1,BraC09g059650.1,BraC07g021950.1,BraC03g037570.1,BraC01g001090.1,BraC03g026140.1,BraC07g021110.1,BraC07g016560.1,BraC08g017570.1,BraC08g016080.1,BraC04g006690.1,BraC09g019360.1,BraC06g006550.1,BraC09g003280.1,BraC02g028860.1,BraC01g000200.1,BraC01g004920.1,BraC06g010770.1,BraC09g059130.1,BraC08g010680.1,	0.00137101
Biological process	glycine catabolic process	GO:0006546	11	2.63e-05	4.26331	12	119	648	27396	BraC08g016070.1,BraC03g053970.1,BraC09g059650.1,BraC07g021950.1,BraC01g001090.1,BraC03g026140.1,BraC07g016560.1,BraC08g016080.1,BraC02g028860.1,BraC01g000200.1,BraC01g004920.1,BraC09g059130.1,	0.0013859
Biological process	cellular amino acid catabolic process	GO:0009063	8	2.64e-05	2.64236	23	368	648	27396	BraC08g016070.1,BraC09g013290.1,BraC03g053970.1,BraC05g043170.1,BraC09g059650.1,BraC07g021950.1,BraC03g037570.1,BraC01g001090.1,BraC03g026140.1,BraC07g021110.1,BraC07g016560.1,BraC08g017570.1,BraC08g016080.1,BraC04g006690.1,BraC09g019360.1,BraC06g006550.1,BraC09g003280.1,BraC02g028860.1,BraC01g000200.1,BraC01g004920.1,BraC06g010770.1,BraC09g059130.1,BraC08g010680.1,	0.00136085
Molecular function	hydroquinone:oxygen oxidoreductase activity	GO:0052716	6	2.68e-05	9.72041	6	26	583	24557	BraC02g010770.1,BraC05g007920.1,BraC04g028970.1,BraC02g000300.1,BraC02g000850.1,BraC05g015620.1,	0.00414831
Biological process	organic substance biosynthetic process	GO:1901576	4	2.92e-05	1.18194	330	11804	648	27396	BraC06g004130.1,BraC09g008990.1,BraC02g021000.1,BraC08g016070.1,BraC03g017460.1,BraC06g039540.1,BraC08g035020.1,BraC07g037000.1,BraC09g027820.1,BraC08g000190.1,BraC07g019880.1,BraC01g004490.1,BraC01g042020.1,BraC10g012670.1,BraC06g004720.1,BraC10g015190.1,BraC06g046400.1,BraC10g001810.1,BraC10g020410.1,BraC10g026970.1,BraC03g031960.1,BraC06g008380.1,BraC08g014230.1,BraC03g043930.1,BraC09g053860.1…	0.00146848
Biological process	obsolete coenzyme biosynthetic process	GO:0009108	0	2.93e-05	5.03307	10	84	648	27396	BraC08g016070.1,BraC09g059650.1,BraC07g021950.1,BraC03g026140.1,BraC07g016560.1,BraC08g016080.1,BraC02g028860.1,BraC01g000200.1,BraC01g004920.1,BraC09g059130.1,	0.00143723
Biological process	biosynthetic process	GO:0009058	3	3.03e-05	1.17858	335	12017	648	27396	BraC06g004130.1,BraC09g008990.1,BraC02g021000.1,BraC08g016070.1,BraC03g017460.1,BraC06g039540.1,BraC06g035770.1,BraC08g035020.1,BraC07g037000.1,BraC09g027820.1,BraC08g000190.1,BraC07g019880.1,BraC05g047800.1,BraC01g004490.1,BraC01g042020.1,BraC10g012670.1,BraC06g004720.1,BraC10g015190.1,BraC06g046400.1,BraC10g001810.1,BraC10g020410.1,BraC10g026970.1,BraC03g031960.1,BraC06g008380.1,BraC08g014230.1…	0.00145188
Biological process	serine family amino acid catabolic process	GO:0009071	10	3.37e-05	4.15847	12	122	648	27396	BraC08g016070.1,BraC03g053970.1,BraC09g059650.1,BraC07g021950.1,BraC01g001090.1,BraC03g026140.1,BraC07g016560.1,BraC08g016080.1,BraC02g028860.1,BraC01g000200.1,BraC01g004920.1,BraC09g059130.1,	0.0015805
Biological process	phenylpropanoid catabolic process	GO:0046271	6	4.13e-05	9.05952	6	28	648	27396	BraC02g010770.1,BraC05g007920.1,BraC04g028970.1,BraC02g000300.1,BraC02g000850.1,BraC05g015620.1,	0.0018975
Biological process	lignin catabolic process	GO:0046274	7	4.13e-05	9.05952	6	28	648	27396	BraC02g010770.1,BraC05g007920.1,BraC04g028970.1,BraC02g000300.1,BraC02g000850.1,BraC05g015620.1,	0.0018975
Biological process	disaccharide biosynthetic process	GO:0046351	7	4.85e-05	4.75031	10	89	648	27396	BraC07g028710.1,BraC08g003080.1,BraC09g010940.1,BraC01g013370.1,BraC05g015750.1,BraC03g064920.1,BraC08g034890.1,BraC08g027200.1,BraC07g037490.1,BraC04g005970.1,	0.00213354
Biological process	oligosaccharide biosynthetic process	GO:0009312	6	5.61e-05	4.26656	11	109	648	27396	BraC07g028710.1,BraC08g003080.1,BraC09g010940.1,BraC02g044250.1,BraC01g013370.1,BraC05g015750.1,BraC03g064920.1,BraC08g034890.1,BraC08g027200.1,BraC07g037490.1,BraC04g005970.1,	0.00241884
Biological process	aromatic amino acid family metabolic process	GO:0009072	8	6.55e-05	2.29217	27	498	648	27396	BraC08g016070.1,BraC02g009740.1,BraC01g004490.1,BraC05g043170.1,BraC04g013340.1,BraC05g038110.1,BraC09g059650.1,BraC07g021950.1,BraC03g037570.1,BraC05g050050.1,BraC03g055550.1,BraC03g026140.1,BraC07g021110.1,BraC07g016560.1,BraC08g017570.1,BraC08g016080.1,BraC04g006690.1,BraC09g060810.1,BraC01g017640.1,BraC09g010220.1,BraC07g039070.1,BraC02g028860.1,BraC01g000200.1,BraC01g004920.1,BraC06g010770.1…	0.00276509
Biological process	cellular glucan metabolic process	GO:0006073	7	6.86e-05	1.92609	40	878	648	27396	BraC08g000190.1,BraC08g011970.1,BraC03g043580.1,BraC02g047140.1,BraC09g069290.1,BraC01g038500.1,BraC10g033760.1,BraC02g004710.1,BraC03g037570.1,BraC10g004350.1,BraC08g026340.1,BraC06g003280.1,BraC06g050580.1,BraC01g037650.1,BraC09g050440.1,BraC10g027360.2,BraC04g012010.2,BraC03g049930.1,BraC03g055550.1,BraC05g032090.1,BraC01g048660.1,BraC08g035910.1,BraC10g004420.1,BraC07g035160.1,BraC03g000650.1…	0.00283988
Biological process	glucan metabolic process	GO:0044042	6	6.86e-05	1.92609	40	878	648	27396	BraC08g000190.1,BraC08g011970.1,BraC03g043580.1,BraC02g047140.1,BraC09g069290.1,BraC01g038500.1,BraC10g033760.1,BraC02g004710.1,BraC03g037570.1,BraC10g004350.1,BraC08g026340.1,BraC06g003280.1,BraC06g050580.1,BraC01g037650.1,BraC09g050440.1,BraC10g027360.2,BraC04g012010.2,BraC03g049930.1,BraC03g055550.1,BraC05g032090.1,BraC01g048660.1,BraC08g035910.1,BraC10g004420.1,BraC07g035160.1,BraC03g000650.1…	0.00283988
Biological process	disaccharide metabolic process	GO:0005984	6	7e-05	2.54129	22	366	648	27396	BraC07g028710.1,BraC10g033760.1,BraC08g003080.1,BraC03g037570.1,BraC09g010940.1,BraC08g026340.1,BraC06g003280.1,BraC01g013370.1,BraC05g015750.1,BraC09g050440.1,BraC05g032090.1,BraC03g064920.1,BraC01g048660.1,BraC08g034890.1,BraC06g006550.1,BraC10g005850.2,BraC02g028860.1,BraC05g030810.1,BraC08g027200.1,BraC01g004920.1,BraC07g037490.1,BraC04g005970.1,	0.00278965
Biological process	dicarboxylic acid transport	GO:0006835	9	7.18e-05	6.72601	7	44	648	27396	BraC06g013720.1,BraC06g033930.1,BraC08g026340.1,BraC10g027360.2,BraC02g036500.1,BraC06g047240.1,BraC07g003620.1,	0.00280787
Biological process	glycine metabolic process	GO:0006544	10	7.32e-05	3.84343	12	132	648	27396	BraC08g016070.1,BraC03g053970.1,BraC09g059650.1,BraC07g021950.1,BraC01g001090.1,BraC03g026140.1,BraC07g016560.1,BraC08g016080.1,BraC02g028860.1,BraC01g000200.1,BraC01g004920.1,BraC09g059130.1,	0.00280778
Biological process	lipoate metabolic process	GO:0009106	9	9.28e-05	4.40394	10	96	648	27396	BraC08g016070.1,BraC09g059650.1,BraC07g021950.1,BraC03g026140.1,BraC07g016560.1,BraC08g016080.1,BraC02g028860.1,BraC01g000200.1,BraC01g004920.1,BraC09g059130.1,	0.00343823
Biological process	oligosaccharide metabolic process	GO:0009311	5	9.79e-05	2.42491	23	401	648	27396	BraC07g028710.1,BraC10g033760.1,BraC08g003080.1,BraC03g037570.1,BraC09g010940.1,BraC08g026340.1,BraC06g003280.1,BraC02g044250.1,BraC01g013370.1,BraC05g015750.1,BraC09g050440.1,BraC05g032090.1,BraC03g064920.1,BraC01g048660.1,BraC08g034890.1,BraC06g006550.1,BraC10g005850.2,BraC02g028860.1,BraC05g030810.1,BraC08g027200.1,BraC01g004920.1,BraC07g037490.1,BraC04g005970.1,	0.00356407
Biological process	response to UV	GO:0009411	6	0.000104	2.22949	27	512	648	27396	BraC09g027820.1,BraC06g021490.1,BraC09g053860.1,BraC09g003150.1,BraC03g043580.1,BraC02g047140.1,BraC03g058090.1,BraC03g052220.1,BraC09g053560.1,BraC01g037650.1,BraC08g010530.1,BraC04g017970.1,BraC02g007050.1,BraC10g030090.1,BraC08g035910.1,BraC07g035160.1,BraC07g020430.1,BraC01g023330.1,BraC10g024210.1,BraC06g022480.1,BraC01g033920.1,BraC07g039070.1,BraC09g018850.1,BraC03g062940.1,BraC02g015960.1…	0.00371271
Molecular function	UDP-glycosyltransferase activity	GO:0008194	5	0.000105	2.30931	25	456	583	24557	BraC02g047140.1,BraC07g028710.1,BraC01g038500.1,BraC02g004710.1,BraC09g010940.1,BraC10g004350.1,BraC06g050580.1,BraC05g015750.1,BraC08g010530.1,BraC10g032570.1,BraC03g049930.1,BraC03g064920.1,BraC08g025680.1,BraC08g034890.1,BraC06g022480.1,BraC10g013190.1,BraC01g004650.1,BraC03g053230.1,BraC05g048400.1,BraC10g035580.1,BraC09g018040.1,BraC08g027200.1,BraC07g037490.1,BraC10g012540.1,BraC03g008360.1,	0.0136072
Biological process	malate transport	GO:0015743	11	0.000108	10.0661	5	21	648	27396	BraC06g013720.1,BraC06g033930.1,BraC08g026340.1,BraC10g027360.2,BraC07g003620.1,	0.00381111
Biological process	C4-dicarboxylate transport	GO:0015740	10	0.000172	9.19082	5	23	648	27396	BraC06g013720.1,BraC06g033930.1,BraC08g026340.1,BraC10g027360.2,BraC07g003620.1,	0.00586462
Biological process	plant-type cell wall biogenesis	GO:0009832	6	0.000174	2.33187	23	417	648	27396	BraC02g047140.1,BraC01g038500.1,BraC06g003280.1,BraC06g050580.1,BraC01g037650.1,BraC02g010770.1,BraC10g027360.2,BraC03g049930.1,BraC10g007980.1,BraC05g007920.1,BraC08g035910.1,BraC09g041900.1,BraC08g025680.1,BraC07g035160.1,BraC04g028970.1,BraC02g000300.1,BraC10g013190.1,BraC07g039070.1,BraC01g004650.1,BraC05g048400.1,BraC07g000300.1,BraC01g020420.1,BraC03g008360.1,	0.00582637
Molecular function	hydrolase activity, hydrolyzing O-glycosyl compounds	GO:0004553	5	0.000184	2.02446	31	645	583	24557	BraC06g015090.1,BraC06g051380.1,BraC08g011970.1,BraC01g014880.1,BraC03g049540.1,BraC03g043580.1,BraC10g033760.1,BraC05g009960.1,BraC10g001340.1,BraC04g012010.2,BraC09g014600.1,BraC06g008570.1,BraC09g009530.1,BraC09g068900.1,BraC03g052750.1,BraC07g013970.1,BraC07g035160.1,BraC07g035280.1,BraC06g005870.1,BraC09g053020.1,BraC04g025640.1,BraC05g040200.1,BraC09g018190.1,BraC03g057920.1,BraC02g009330.1…	0.0203276
Biological process	carboxylic acid transmembrane transport	GO:1905039	8	0.000246	3.38222	12	150	648	27396	BraC06g033930.1,BraC10g027360.2,BraC09g053340.1,BraC02g036500.1,BraC03g065210.1,BraC03g004070.1,BraC01g037850.1,BraC01g013580.1,BraC08g006360.1,BraC09g061540.1,BraC06g047240.1,BraC07g003620.1,	0.00812165
Biological process	organic acid transmembrane transport	GO:1903825	7	0.000246	3.38222	12	150	648	27396	BraC06g033930.1,BraC10g027360.2,BraC09g053340.1,BraC02g036500.1,BraC03g065210.1,BraC03g004070.1,BraC01g037850.1,BraC01g013580.1,BraC08g006360.1,BraC09g061540.1,BraC06g047240.1,BraC07g003620.1,	0.00812165
Biological process	fatty acid biosynthetic process	GO:0006633	9	0.000249	2.38025	21	373	648	27396	BraC08g016070.1,BraC08g035020.1,BraC06g004720.1,BraC02g015450.1,BraC09g059650.1,BraC07g021950.1,BraC04g017970.1,BraC07g018910.1,BraC03g026140.1,BraC07g016560.1,BraC08g016080.1,BraC01g024650.1,BraC03g043620.1,BraC09g050910.1,BraC01g049180.1,BraC02g028860.1,BraC01g000200.1,BraC10g035580.1,BraC02g012250.1,BraC01g004920.1,BraC09g059130.1,	0.00797259
Biological process	obsolete oxidoreduction coenzyme metabolic process	GO:0006733	0	0.000269	4.76369	8	71	648	27396	BraC08g016070.1,BraC09g059650.1,BraC07g021950.1,BraC03g026140.1,BraC07g016560.1,BraC08g016080.1,BraC02g028860.1,BraC09g059130.1,	0.00823177
Biological process	unsaturated fatty acid metabolic process	GO:0033559	9	0.000278	3.33772	12	152	648	27396	BraC08g016070.1,BraC09g059650.1,BraC07g021950.1,BraC03g026140.1,BraC07g016560.1,BraC08g016080.1,BraC09g050910.1,BraC02g028860.1,BraC01g000200.1,BraC10g035580.1,BraC01g004920.1,BraC09g059130.1,	0.00839294
Biological process	unsaturated fatty acid biosynthetic process	GO:0006636	10	0.000278	3.33772	12	152	648	27396	BraC08g016070.1,BraC09g059650.1,BraC07g021950.1,BraC03g026140.1,BraC07g016560.1,BraC08g016080.1,BraC09g050910.1,BraC02g028860.1,BraC01g000200.1,BraC10g035580.1,BraC01g004920.1,BraC09g059130.1,	0.00839294
Biological process	organic hydroxy compound biosynthetic process	GO:1901617	5	0.00036	1.67713	48	1210	648	27396	BraC02g021000.1,BraC09g027820.1,BraC10g012670.1,BraC10g026970.1,BraC06g008380.1,BraC03g043580.1,BraC01g042000.1,BraC09g059650.1,BraC04g017990.1,BraC04g004070.1,BraC03g052560.1,BraC01g003820.1,BraC09g003400.1,BraC01g001090.1,BraC06g041390.1,BraC03g006080.1,BraC01g037650.1,BraC03g064670.1,BraC07g035800.1,BraC10g027360.2,BraC02g036500.1,BraC02g007050.1,BraC09g014600.1,BraC03g049930.1,BraC10g030090.1…	0.010549
Cellular component	plant-type vacuole	GO:0000325	7	0.000434	2.74706	15	234	754	32312	BraC01g009870.1,BraC09g053860.1,BraC01g040560.1,BraC05g031450.1,BraC09g053560.1,BraC03g047090.1,BraC02g007050.1,BraC09g014600.1,BraC05g037470.1,BraC09g068900.1,BraC01g003000.1,BraC10g002620.1,BraC10g024210.1,BraC07g039070.1,BraC01g036160.1,	0.120337
Biological process	vitamin metabolic process	GO:0006766	4	0.000443	2.85937	14	207	648	27396	BraC08g016070.1,BraC07g037000.1,BraC09g059650.1,BraC07g021950.1,BraC07g029070.1,BraC10g016040.1,BraC03g026140.1,BraC07g016560.1,BraC08g016080.1,BraC02g028860.1,BraC01g000200.1,BraC06g004530.1,BraC01g004920.1,BraC09g059130.1,	0.0128001
Biological process	organic acid transport	GO:0015849	6	0.000497	1.88951	32	716	648	27396	BraC09g019960.1,BraC06g013720.1,BraC06g033930.1,BraC09g028940.1,BraC08g022590.1,BraC08g026340.1,BraC06g038450.1,BraC10g027360.2,BraC09g053340.1,BraC02g036500.1,BraC06g007170.1,BraC05g044550.1,BraC03g065210.1,BraC03g004070.1,BraC07g041420.1,BraC10g031510.1,BraC09g020260.1,BraC10g002620.1,BraC01g037850.1,BraC09g053020.1,BraC01g013580.1,BraC08g006360.1,BraC03g053390.1,BraC09g061540.1,BraC06g047240.1…	0.0140029
Molecular function	hydrolase activity, acting on glycosyl bonds	GO:0016798	4	0.000501	1.90903	31	684	583	24557	BraC06g015090.1,BraC06g051380.1,BraC08g011970.1,BraC01g014880.1,BraC03g049540.1,BraC03g043580.1,BraC10g033760.1,BraC05g009960.1,BraC10g001340.1,BraC04g012010.2,BraC09g014600.1,BraC06g008570.1,BraC09g009530.1,BraC09g068900.1,BraC03g052750.1,BraC07g013970.1,BraC07g035160.1,BraC07g035280.1,BraC06g005870.1,BraC09g053020.1,BraC04g025640.1,BraC05g040200.1,BraC09g018190.1,BraC03g057920.1,BraC02g009330.1…	0.043045
Biological process	cellular biosynthetic process	GO:0044249	4	0.000506	1.1584	302	11022	648	27396	BraC06g004130.1,BraC09g008990.1,BraC02g021000.1,BraC08g016070.1,BraC03g017460.1,BraC06g039540.1,BraC06g035770.1,BraC08g035020.1,BraC07g037000.1,BraC09g027820.1,BraC08g000190.1,BraC07g019880.1,BraC05g047800.1,BraC01g004490.1,BraC01g042020.1,BraC10g012670.1,BraC06g004720.1,BraC10g015190.1,BraC06g046400.1,BraC10g001810.1,BraC10g020410.1,BraC10g026970.1,BraC03g031960.1,BraC06g008380.1,BraC03g043930.1…	0.014067
Biological process	regulation of flavonoid biosynthetic process	GO:0009962	6	0.000533	2.50426	17	287	648	27396	BraC09g027820.1,BraC10g012670.1,BraC04g022680.1,BraC01g042000.1,BraC09g016120.1,BraC02g007050.1,BraC03g014390.1,BraC09g025970.1,BraC03g004070.1,BraC07g021110.1,BraC04g006690.1,BraC10g024210.1,BraC07g011630.1,BraC07g026410.1,BraC06g040790.1,BraC03g016590.1,BraC05g028920.1,	0.0146197
Biological process	carboxylic acid transport	GO:0046942	8	0.000554	2.58185	16	262	648	27396	BraC06g013720.1,BraC06g033930.1,BraC09g028940.1,BraC08g026340.1,BraC10g027360.2,BraC02g036500.1,BraC05g044550.1,BraC07g041420.1,BraC09g053020.1,BraC01g013580.1,BraC09g061540.1,BraC06g047240.1,BraC07g003620.1,BraC09g067060.1,BraC08g028390.1,BraC07g018080.1,	0.0149875
Biological process	lipid biosynthetic process	GO:0008610	5	0.000681	1.44255	78	2286	648	27396	BraC08g016070.1,BraC03g017460.1,BraC08g035020.1,BraC10g012670.1,BraC06g004720.1,BraC03g043580.1,BraC02g015450.1,BraC01g042000.1,BraC07g028710.1,BraC09g059650.1,BraC10g033760.1,BraC04g017990.1,BraC07g021950.1,BraC01g047320.1,BraC04g004070.1,BraC03g052560.1,BraC06g003280.1,BraC02g044250.1,BraC09g003400.1,BraC03g045600.1,BraC05g015750.1,BraC03g006080.1,BraC01g037650.1,BraC04g017970.1,BraC10g027360.2…	0.0175275
Molecular function	carbohydrate phosphatase activity	GO:0019203	7	0.000718	4.6802	7	63	583	24557	BraC08g003080.1,BraC09g010940.1,BraC01g013370.1,BraC03g064920.1,BraC08g034890.1,BraC08g027200.1,BraC04g005970.1,	0.0505143
Molecular function	trehalose-phosphatase activity	GO:0004805	8	0.000756	6.79384	5	31	583	24557	BraC09g010940.1,BraC01g013370.1,BraC03g064920.1,BraC08g034890.1,BraC08g027200.1,	0.0449822
Biological process	lignin biosynthetic process	GO:0009809	7	0.000794	3.38222	10	125	648	27396	BraC10g012670.1,BraC03g058090.1,BraC08g022590.1,BraC02g010770.1,BraC04g017970.1,BraC03g014390.1,BraC05g007920.1,BraC04g028970.1,BraC02g000300.1,BraC03g062940.1,	0.0201827
Molecular function	cellulose synthase (UDP-forming) activity	GO:0016760	8	0.000918	5.26522	6	48	583	24557	BraC02g047140.1,BraC06g050580.1,BraC03g049930.1,BraC03g053230.1,BraC05g048400.1,BraC03g008360.1,	0.0507609
Biological process	steroid hormone biosynthetic process	GO:0120178	7	0.00100225	2.44204	16	277	648	27396	BraC04g004070.1,BraC03g052560.1,BraC09g003400.1,BraC03g006080.1,BraC01g037650.1,BraC02g036500.1,BraC09g014600.1,BraC09g068900.1,BraC03g040200.1,BraC06g004620.1,BraC10g025590.1,BraC05g044900.1,BraC03g043620.1,BraC06g047240.1,BraC01g049180.1,BraC03g053010.1,	0.0246018
Biological process	brassinosteroid biosynthetic process	GO:0016132	8	0.00100225	2.44204	16	277	648	27396	BraC04g004070.1,BraC03g052560.1,BraC09g003400.1,BraC03g006080.1,BraC01g037650.1,BraC02g036500.1,BraC09g014600.1,BraC09g068900.1,BraC03g040200.1,BraC06g004620.1,BraC10g025590.1,BraC05g044900.1,BraC03g043620.1,BraC06g047240.1,BraC01g049180.1,BraC03g053010.1,	0.0246018
Biological process	phytosteroid biosynthetic process	GO:0016129	7	0.0010408	2.43325	16	278	648	27396	BraC04g004070.1,BraC03g052560.1,BraC09g003400.1,BraC03g006080.1,BraC01g037650.1,BraC02g036500.1,BraC09g014600.1,BraC09g068900.1,BraC03g040200.1,BraC06g004620.1,BraC10g025590.1,BraC05g044900.1,BraC03g043620.1,BraC06g047240.1,BraC01g049180.1,BraC03g053010.1,	0.0249675
Biological process	glucan biosynthetic process	GO:0009250	8	0.00106711	1.91849	27	595	648	27396	BraC08g000190.1,BraC02g047140.1,BraC10g033760.1,BraC02g004710.1,BraC03g037570.1,BraC10g004350.1,BraC08g026340.1,BraC06g003280.1,BraC06g050580.1,BraC09g050440.1,BraC03g049930.1,BraC03g055550.1,BraC05g032090.1,BraC01g048660.1,BraC10g004420.1,BraC03g000650.1,BraC10g024210.1,BraC06g006550.1,BraC06g018640.1,BraC10g005850.2,BraC03g053230.1,BraC02g028860.1,BraC05g030810.1,BraC05g048400.1,BraC01g000200.1…	0.025311
Biological process	response to disaccharide	GO:0034285	6	0.0012102	2.02581	23	480	648	27396	BraC09g027820.1,BraC09g053860.1,BraC09g003150.1,BraC03g058090.1,BraC09g059650.1,BraC01g003820.1,BraC03g061850.1,BraC09g053560.1,BraC08g010530.1,BraC09g016120.1,BraC02g007050.1,BraC01g041320.1,BraC10g030090.1,BraC09g060810.1,BraC01g023330.1,BraC10g024210.1,BraC02g023300.1,BraC06g022480.1,BraC01g033920.1,BraC09g018850.1,BraC08g027200.1,BraC09g061910.1,BraC10g012540.1,	0.0283858
Biological process	response to sucrose	GO:0009744	7	0.0012102	2.02581	23	480	648	27396	BraC09g027820.1,BraC09g053860.1,BraC09g003150.1,BraC03g058090.1,BraC09g059650.1,BraC01g003820.1,BraC03g061850.1,BraC09g053560.1,BraC08g010530.1,BraC09g016120.1,BraC02g007050.1,BraC01g041320.1,BraC10g030090.1,BraC09g060810.1,BraC01g023330.1,BraC10g024210.1,BraC02g023300.1,BraC06g022480.1,BraC01g033920.1,BraC09g018850.1,BraC08g027200.1,BraC09g061910.1,BraC10g012540.1,	0.0283858
Cellular component	plant-type vacuole membrane	GO:0009705	7	0.0012607	2.98351	11	158	754	32312	BraC01g009870.1,BraC09g053860.1,BraC01g040560.1,BraC05g031450.1,BraC09g053560.1,BraC03g047090.1,BraC02g007050.1,BraC05g037470.1,BraC10g024210.1,BraC07g039070.1,BraC01g036160.1,	0.174607
Biological process	starch metabolic process	GO:0005982	8	0.00132913	2.0487	22	454	648	27396	BraC08g011970.1,BraC01g038500.1,BraC10g033760.1,BraC03g037570.1,BraC08g026340.1,BraC06g003280.1,BraC01g037650.1,BraC09g050440.1,BraC03g055550.1,BraC05g032090.1,BraC01g048660.1,BraC10g004420.1,BraC07g035160.1,BraC10g024210.1,BraC06g006550.1,BraC06g018640.1,BraC10g005850.2,BraC01g004650.1,BraC02g028860.1,BraC05g030810.1,BraC01g000200.1,BraC01g004920.1,	0.0304977
Cellular component	thylakoid	GO:0009579	4	0.00134849	1.72998	35	867	754	32312	BraC01g004490.1,BraC01g042020.1,BraC05g038080.1,BraC06g033930.1,BraC10g012790.1,BraC10g027730.1,BraC01g019310.1,BraC09g059650.1,BraC07g021950.1,BraC03g037570.1,BraC06g003280.1,BraC08g000590.1,BraC01g001090.1,BraC10g027360.2,BraC03g055550.1,BraC03g006730.1,BraC06g042840.1,BraC09g043680.1,BraC07g041440.1,BraC03g055830.1,BraC01g023330.1,BraC01g042010.1,BraC08g002390.1,BraC03g043620.1,BraC03g055760.1…	0.124511
Cellular component	plastid thylakoid	GO:0031976	5	0.00149485	1.80819	30	711	754	32312	BraC01g004490.1,BraC01g042020.1,BraC05g038080.1,BraC06g033930.1,BraC10g012790.1,BraC10g027730.1,BraC01g019310.1,BraC09g059650.1,BraC07g021950.1,BraC03g037570.1,BraC06g003280.1,BraC08g000590.1,BraC01g001090.1,BraC10g027360.2,BraC03g055550.1,BraC03g006730.1,BraC06g042840.1,BraC09g043680.1,BraC07g041440.1,BraC01g023330.1,BraC01g042010.1,BraC08g002390.1,BraC02g028860.1,BraC03g007690.1,BraC06g019640.1…	0.103519
Cellular component	chloroplast thylakoid	GO:0009534	6	0.00149485	1.80819	30	711	754	32312	BraC01g004490.1,BraC01g042020.1,BraC05g038080.1,BraC06g033930.1,BraC10g012790.1,BraC10g027730.1,BraC01g019310.1,BraC09g059650.1,BraC07g021950.1,BraC03g037570.1,BraC06g003280.1,BraC08g000590.1,BraC01g001090.1,BraC10g027360.2,BraC03g055550.1,BraC03g006730.1,BraC06g042840.1,BraC09g043680.1,BraC07g041440.1,BraC01g023330.1,BraC01g042010.1,BraC08g002390.1,BraC02g028860.1,BraC03g007690.1,BraC06g019640.1…	0.103519
Biological process	cellular macromolecule biosynthetic process	GO:0034645	6	0.00149917	1.32631	105	3347	648	27396	BraC08g000190.1,BraC06g046400.1,BraC10g001810.1,BraC09g050650.1,BraC02g005120.1,BraC02g047140.1,BraC05g043170.1,BraC01g042000.1,BraC08g017610.1,BraC01g038500.1,BraC10g033760.1,BraC02g004710.1,BraC03g037570.1,BraC08g018120.1,BraC10g004350.1,BraC03g042000.1,BraC08g026340.1,BraC06g003280.1,BraC03g061850.1,BraC06g050580.1,BraC02g044250.1,BraCxxg012140.1,BraC10g016040.1,BraC03g058390.2,BraC06g038450.1…	0.0333132
Biological process	cellular chemical homeostasis	GO:0055082	6	0.00159189	1.81907	29	674	648	27396	BraC07g037000.1,BraC01g040560.1,BraC10g006910.2,BraC03g052560.1,BraC06g003280.1,BraC07g029070.1,BraC08g000590.1,BraC03g047090.1,BraC02g036500.1,BraC03g017400.1,BraC09g014600.1,BraC05g044550.1,BraC05g037470.1,BraC09g068900.1,BraC03g004070.1,BraC03g040200.1,BraC10g002620.1,BraC05g045050.1,BraC07g039070.1,BraC02g003450.1,BraC01g026170.1,BraC06g047240.1,BraC06g019640.1,BraC07g021410.1,BraC05g028920.1…	0.0350049
Biological process	brassinosteroid metabolic process	GO:0016131	7	0.0018506	2.30083	16	294	648	27396	BraC04g004070.1,BraC03g052560.1,BraC09g003400.1,BraC03g006080.1,BraC01g037650.1,BraC02g036500.1,BraC09g014600.1,BraC09g068900.1,BraC03g040200.1,BraC06g004620.1,BraC10g025590.1,BraC05g044900.1,BraC03g043620.1,BraC06g047240.1,BraC01g049180.1,BraC03g053010.1,	0.0383001
Biological process	phytosteroid metabolic process	GO:0016128	6	0.00191512	2.29303	16	295	648	27396	BraC04g004070.1,BraC03g052560.1,BraC09g003400.1,BraC03g006080.1,BraC01g037650.1,BraC02g036500.1,BraC09g014600.1,BraC09g068900.1,BraC03g040200.1,BraC06g004620.1,BraC10g025590.1,BraC05g044900.1,BraC03g043620.1,BraC06g047240.1,BraC01g049180.1,BraC03g053010.1,	0.0385031
Biological process	sucrose biosynthetic process	GO:0005986	8	0.00191855	5.56287	5	38	648	27396	BraC07g028710.1,BraC08g003080.1,BraC05g015750.1,BraC07g037490.1,BraC04g005970.1,	0.038208
Molecular function	oxidoreductase activity, acting on diphenols and related substances as donors, oxygen as acceptor	GO:0016682	5	0.00207101	4.51305	6	56	583	24557	BraC02g010770.1,BraC05g007920.1,BraC04g028970.1,BraC02g000300.1,BraC02g000850.1,BraC05g015620.1,	0.0616524
Biological process	steroid biosynthetic process	GO:0006694	6	0.00251301	1.94584	22	478	648	27396	BraC10g012670.1,BraC03g043580.1,BraC04g017990.1,BraC04g004070.1,BraC03g052560.1,BraC09g003400.1,BraC03g006080.1,BraC01g037650.1,BraC10g027360.2,BraC02g036500.1,BraC09g014600.1,BraC03g014390.1,BraC09g068900.1,BraC03g040200.1,BraC06g004620.1,BraC10g025590.1,BraC05g044900.1,BraC03g043620.1,BraC06g047240.1,BraC01g049180.1,BraC03g053010.1,BraC09g061910.1,	0.0495791
Cellular component	external encapsulating structure	GO:0030312	3	0.0025159	1.52273	49	1379	754	32312	BraC09g019960.1,BraC07g037000.1,BraC09g049510.1,BraC03g043580.1,BraC09g069290.1,BraC07g028710.1,BraC08g012730.1,BraC03g037570.1,BraC01g040560.1,BraC09g001530.1,BraC10g001340.1,BraC07g029070.1,BraC09g072320.1,BraC05g015750.1,BraC01g041400.1,BraC04g026850.1,BraC10g000160.1,BraC08g028460.1,BraC05g010490.1,BraC03g049930.1,BraC05g037470.1,BraC07g015500.1,BraC06g015230.1,BraC09g068900.1,BraC03g052750.1…	0.0995576
Biological process	organic substance metabolic process	GO:0071704	3	0.0025899	1.07505	472	18562	648	27396	BraC06g004130.1,BraC09g008990.1,BraC02g021000.1,BraC04g006240.1,BraC02g028680.1,BraC08g016070.1,BraC03g034340.2,BraC03g017460.1,BraC06g039540.1,BraC08g035020.1,BraC07g037000.1,BraC06g015090.1,BraC09g027820.1,BraC08g000190.1,BraCxxg003540.1,BraC07g019880.1,BraC02g009740.1,BraC01g012230.1,BraC06g051380.1,BraC01g004490.1,BraC08g011970.1,BraC01g042020.1,BraC10g012670.1,BraC06g004720.1,BraC09g013290.1…	0.0506229
Biological process	cellular cation homeostasis	GO:0030003	8	0.00261562	1.80047	27	634	648	27396	BraC07g037000.1,BraC01g040560.1,BraC03g052560.1,BraC06g003280.1,BraC07g029070.1,BraC08g000590.1,BraC03g047090.1,BraC02g036500.1,BraC03g017400.1,BraC09g014600.1,BraC05g044550.1,BraC05g037470.1,BraC09g068900.1,BraC03g004070.1,BraC03g040200.1,BraC10g002620.1,BraC05g045050.1,BraC07g039070.1,BraC02g003450.1,BraC01g026170.1,BraC06g047240.1,BraC06g019640.1,BraC07g021410.1,BraC05g028920.1,BraC10g019840.1…	0.0506567
Biological process	polar nucleus fusion	GO:0010197	8	0.00270273	5.15583	5	41	648	27396	BraC04g026850.1,BraC05g010490.1,BraC08g017570.1,BraC09g039600.1,BraC01g048350.1,	0.0514006
Biological process	cellular response to nutrient levels	GO:0031669	6	0.00270318	1.75401	29	699	648	27396	BraC09g013290.1,BraC05g020830.1,BraC01g047320.1,BraC03g052560.1,BraC08g010070.1,BraC02g023350.1,BraC02g036500.1,BraC09g014600.1,BraC05g044550.1,BraC09g068900.1,BraC01g048660.1,BraC07g041420.1,BraC07g009130.1,BraC03g040200.1,BraC03g050760.1,BraC07g029700.1,BraC10g004420.1,BraC02g008810.1,BraC03g012340.1,BraC02g022290.1,BraC06g047240.1,BraC10g035580.1,BraC09g063010.1,BraC05g028920.1,BraC10g019840.1…	0.0509501
Biological process	glycolipid biosynthetic process	GO:0009247	8	0.00276269	2.45362	13	224	648	27396	BraC07g028710.1,BraC01g047320.1,BraC05g015750.1,BraC07g041420.1,BraC07g009130.1,BraC07g029700.1,BraC02g008810.1,BraC03g012340.1,BraC02g022290.1,BraC10g035580.1,BraC07g037490.1,BraC04g033540.1,BraC09g066330.1,	0.0516109
Biological process	nucleus organization	GO:0006997	6	0.00284923	2.68818	11	173	648	27396	BraC10g024340.1,BraC03g054960.1,BraC04g026850.1,BraC01g017910.1,BraC05g010490.1,BraC09g004270.1,BraC08g017570.1,BraC09g039600.1,BraC01g048350.1,BraC09g016640.1,BraC10g014650.1,	0.0527607
Biological process	organic acid catabolic process	GO:0016054	5	0.00289846	1.67688	33	832	648	27396	BraC08g016070.1,BraC03g034340.2,BraC09g013290.1,BraC03g053970.1,BraC10g001580.1,BraC05g043170.1,BraC03g030230.1,BraC09g059650.1,BraC07g021950.1,BraC03g037570.1,BraC01g047320.1,BraC10g030270.1,BraC01g001090.1,BraC05g012090.1,BraC07g041420.1,BraC03g026140.1,BraC07g021110.1,BraC07g016560.1,BraC08g017570.1,BraC08g016080.1,BraC04g006690.1,BraC09g019360.1,BraC04g003120.1,BraC02g025780.1,BraC06g006550.1…	0.0532056
Molecular function	oxidoreductase activity	GO:0016491	3	0.00291588	1.34933	83	2591	583	24557	BraC09g019960.1,BraC03g017460.1,BraC06g035770.1,BraC08g035020.1,BraC07g037000.1,BraC02g009740.1,BraC01g012230.1,BraC09g073020.1,BraC05g047800.1,BraC03g050880.1,BraC09g049510.1,BraC03g056740.1,BraC10g020410.1,BraC03g031960.1,BraC08g014230.1,BraC03g053970.1,BraC05g038080.1,BraC03g063800.1,BraC03g058090.1,BraC09g059890.1,BraC07g021950.1,BraC09g020570.1,BraC08g022590.1,BraC05g032600.1,BraC10g000390.1…	0.0778239
Biological process	cellular response to starvation	GO:0009267	7	0.00311433	1.75635	28	674	648	27396	BraC09g013290.1,BraC05g020830.1,BraC01g047320.1,BraC03g052560.1,BraC08g010070.1,BraC02g036500.1,BraC09g014600.1,BraC05g044550.1,BraC09g068900.1,BraC01g048660.1,BraC07g041420.1,BraC07g009130.1,BraC03g040200.1,BraC03g050760.1,BraC07g029700.1,BraC10g004420.1,BraC02g008810.1,BraC03g012340.1,BraC02g022290.1,BraC06g047240.1,BraC10g035580.1,BraC09g063010.1,BraC05g028920.1,BraC10g019840.1,BraC05g002470.1…	0.0566755
Molecular function	UDP-N-acetylmuramate dehydrogenase activity	GO:0008762	6	0.00313183	3.64015	7	81	583	24557	BraC09g019960.1,BraC03g050880.1,BraC04g026850.1,BraC01g037650.1,BraC05g010490.1,BraC09g039600.1,BraC09g020260.1,	0.0808011
Biological process	galactolipid biosynthetic process	GO:0019375	9	0.00314711	2.52405	12	201	648	27396	BraC07g028710.1,BraC01g047320.1,BraC05g015750.1,BraC07g041420.1,BraC07g009130.1,BraC07g029700.1,BraC02g008810.1,BraC03g012340.1,BraC02g022290.1,BraC10g035580.1,BraC07g037490.1,BraC04g033540.1,	0.0567825
Biological process	positive regulation of flavonoid biosynthetic process	GO:0009963	7	0.00320602	2.32113	14	255	648	27396	BraC10g012670.1,BraC04g022680.1,BraC01g042000.1,BraC09g016120.1,BraC03g014390.1,BraC09g025970.1,BraC03g004070.1,BraC07g021110.1,BraC04g006690.1,BraC07g011630.1,BraC07g026410.1,BraC06g040790.1,BraC03g016590.1,BraC05g028920.1,	0.0573552
Biological process	liposaccharide metabolic process	GO:1903509	5	0.00320602	2.32113	14	255	648	27396	BraC07g028710.1,BraC01g047320.1,BraC02g044250.1,BraC05g015750.1,BraC07g041420.1,BraC07g009130.1,BraC07g029700.1,BraC02g008810.1,BraC03g012340.1,BraC02g022290.1,BraC10g035580.1,BraC07g037490.1,BraC04g033540.1,BraC09g066330.1,	0.0573552
Molecular function	cellulose synthase activity	GO:0016759	7	0.00320657	4.14313	6	61	583	24557	BraC02g047140.1,BraC06g050580.1,BraC03g049930.1,BraC03g053230.1,BraC05g048400.1,BraC03g008360.1,	0.0752087
Biological process	polyamine catabolic process	GO:0006598	9	0.00330822	3.25214	8	104	648	27396	BraC10g012670.1,BraC03g006080.1,BraC09g014600.1,BraC03g014390.1,BraC09g068900.1,BraC03g036640.1,BraC07g021110.1,BraC04g006690.1,	0.0572431
Biological process	cellular modified amino acid biosynthetic process	GO:0042398	6	0.00357683	2.76325	10	153	648	27396	BraC10g012670.1,BraC09g053860.1,BraC03g006080.1,BraC09g053560.1,BraC09g014600.1,BraC03g014390.1,BraC09g068900.1,BraC03g036640.1,BraC07g021110.1,BraC04g006690.1,	0.0599261
Molecular function	hexosyltransferase activity	GO:0016758	5	0.00357709	1.73698	28	679	583	24557	BraC03g043580.1,BraC02g047140.1,BraC03g014450.1,BraC07g028710.1,BraC01g038500.1,BraC02g004710.1,BraC09g010940.1,BraC10g004350.1,BraC06g050580.1,BraC05g015750.1,BraC08g010530.1,BraC10g032570.1,BraC03g049930.1,BraC03g064920.1,BraC08g025680.1,BraC08g034890.1,BraC06g022480.1,BraC10g013190.1,BraC03g057920.1,BraC01g004650.1,BraC03g053230.1,BraC05g048400.1,BraC10g035580.1,BraC09g018040.1,BraC08g027200.1…	0.0769074
Biological process	cellular ion homeostasis	GO:0006873	7	0.00366272	1.75615	27	650	648	27396	BraC07g037000.1,BraC01g040560.1,BraC03g052560.1,BraC06g003280.1,BraC07g029070.1,BraC08g000590.1,BraC03g047090.1,BraC02g036500.1,BraC03g017400.1,BraC09g014600.1,BraC05g044550.1,BraC05g037470.1,BraC09g068900.1,BraC03g004070.1,BraC03g040200.1,BraC10g002620.1,BraC05g045050.1,BraC07g039070.1,BraC02g003450.1,BraC01g026170.1,BraC06g047240.1,BraC06g019640.1,BraC07g021410.1,BraC05g028920.1,BraC10g019840.1…	0.060882
Cellular component	cell wall	GO:0005618	4	0.00368005	1.50759	47	1336	754	32312	BraC09g019960.1,BraC09g049510.1,BraC03g043580.1,BraC09g069290.1,BraC07g028710.1,BraC08g012730.1,BraC03g037570.1,BraC01g040560.1,BraC09g001530.1,BraC10g001340.1,BraC09g072320.1,BraC05g015750.1,BraC01g041400.1,BraC04g026850.1,BraC10g000160.1,BraC08g028460.1,BraC05g010490.1,BraC03g049930.1,BraC05g037470.1,BraC07g015500.1,BraC06g015230.1,BraC09g068900.1,BraC03g052750.1,BraC08g036270.1,BraC08g035910.1…	0.113264
Biological process	organic anion transport	GO:0015711	7	0.00368041	2.08931	17	344	648	27396	BraC06g013720.1,BraC06g033930.1,BraC09g028940.1,BraC08g026340.1,BraC10g027360.2,BraC02g036500.1,BraC05g044550.1,BraC07g041420.1,BraC06g004620.1,BraC09g053020.1,BraC01g013580.1,BraC09g061540.1,BraC06g047240.1,BraC07g003620.1,BraC09g067060.1,BraC08g028390.1,BraC07g018080.1,	0.060698
Biological process	galactolipid metabolic process	GO:0019374	8	0.00368868	2.4748	12	205	648	27396	BraC07g028710.1,BraC01g047320.1,BraC05g015750.1,BraC07g041420.1,BraC07g009130.1,BraC07g029700.1,BraC02g008810.1,BraC03g012340.1,BraC02g022290.1,BraC10g035580.1,BraC07g037490.1,BraC04g033540.1,	0.0603629
Biological process	embryo sac central cell differentiation	GO:0009559	5	0.0036961	4.80429	5	44	648	27396	BraC04g026850.1,BraC05g010490.1,BraC08g017570.1,BraC09g039600.1,BraC01g048350.1,	0.060019
Biological process	response to starvation	GO:0042594	6	0.00381048	1.73067	28	684	648	27396	BraC09g013290.1,BraC05g020830.1,BraC01g047320.1,BraC03g052560.1,BraC08g010070.1,BraC02g036500.1,BraC09g014600.1,BraC05g044550.1,BraC09g068900.1,BraC01g048660.1,BraC07g041420.1,BraC07g009130.1,BraC03g040200.1,BraC03g050760.1,BraC07g029700.1,BraC10g004420.1,BraC02g008810.1,BraC03g012340.1,BraC02g022290.1,BraC06g047240.1,BraC10g035580.1,BraC09g063010.1,BraC05g028920.1,BraC10g019840.1,BraC05g002470.1…	0.061404
Biological process	steroid metabolic process	GO:0008202	5	0.00382022	1.84865	23	526	648	27396	BraC10g012670.1,BraC03g043580.1,BraC04g017990.1,BraC04g004070.1,BraC03g052560.1,BraC09g003400.1,BraC03g006080.1,BraC01g037650.1,BraC10g027360.2,BraC02g036500.1,BraC09g014600.1,BraC03g014390.1,BraC09g068900.1,BraC03g040200.1,BraC06g004620.1,BraC10g025590.1,BraC05g044900.1,BraC03g043620.1,BraC06g047240.1,BraC01g049180.1,BraC03g053010.1,BraC09g061910.1,BraC09g060630.1,	0.0610946
Molecular function	carboxylic acid transmembrane transporter activity	GO:0046943	5	0.00394801	2.57411	11	180	583	24557	BraC06g033930.1,BraC10g027360.2,BraC09g053340.1,BraC02g036500.1,BraC05g044550.1,BraC03g065210.1,BraC03g004070.1,BraC01g037850.1,BraC08g006360.1,BraC06g047240.1,BraC07g003620.1,	0.0825882
Biological process	carboxylic acid catabolic process	GO:0046395	7	0.00401046	1.65592	32	817	648	27396	BraC08g016070.1,BraC03g034340.2,BraC09g013290.1,BraC03g053970.1,BraC10g001580.1,BraC05g043170.1,BraC03g030230.1,BraC09g059650.1,BraC07g021950.1,BraC03g037570.1,BraC01g047320.1,BraC10g030270.1,BraC01g001090.1,BraC05g012090.1,BraC07g041420.1,BraC03g026140.1,BraC07g021110.1,BraC07g016560.1,BraC08g017570.1,BraC08g016080.1,BraC04g006690.1,BraC09g019360.1,BraC04g003120.1,BraC06g006550.1,BraC09g060910.1…	0.0617962
Biological process	sucrose metabolic process	GO:0005985	7	0.00401311	3.96354	6	64	648	27396	BraC07g028710.1,BraC08g003080.1,BraC05g015750.1,BraC01g048660.1,BraC07g037490.1,BraC04g005970.1,	0.0613889
Biological process	starch biosynthetic process	GO:0019252	9	0.00401362	2.07125	17	347	648	27396	BraC10g033760.1,BraC03g037570.1,BraC08g026340.1,BraC06g003280.1,BraC09g050440.1,BraC03g055550.1,BraC05g032090.1,BraC01g048660.1,BraC10g004420.1,BraC10g024210.1,BraC06g006550.1,BraC06g018640.1,BraC10g005850.2,BraC02g028860.1,BraC05g030810.1,BraC01g000200.1,BraC01g004920.1,	0.060955
Biological process	trehalose biosynthetic process	GO:0005992	8	0.00407863	4.69753	5	45	648	27396	BraC09g010940.1,BraC01g013370.1,BraC03g064920.1,BraC08g034890.1,BraC08g027200.1,	0.0614999
Molecular function	organic acid transmembrane transporter activity	GO:0005342	4	0.00411615	2.55989	11	181	583	24557	BraC06g033930.1,BraC10g027360.2,BraC09g053340.1,BraC02g036500.1,BraC05g044550.1,BraC03g065210.1,BraC03g004070.1,BraC01g037850.1,BraC08g006360.1,BraC06g047240.1,BraC07g003620.1,	0.0816898
Biological process	amino acid transmembrane transport	GO:0003333	9	0.00423745	2.88258	9	132	648	27396	BraC06g033930.1,BraC09g053340.1,BraC02g036500.1,BraC03g065210.1,BraC03g004070.1,BraC01g037850.1,BraC08g006360.1,BraC09g061540.1,BraC06g047240.1,	0.0634416
Molecular function	protein-containing complex binding	GO:0044877	3	0.00437482	3.42852	7	86	583	24557	BraC09g038660.1,BraC01g003820.1,BraC06g002850.1,BraC05g028510.1,BraC09g060810.1,BraC04g001250.1,BraC07g039480.1,	0.0846528
Molecular function	glucosidase activity	GO:0015926	6	0.00440622	3.88816	6	65	583	24557	BraC06g051380.1,BraC10g001340.1,BraC04g012010.2,BraC09g014600.1,BraC09g068900.1,BraC05g034090.1,	0.0831808
Biological process	organic cyclic compound biosynthetic process	GO:1901362	5	0.00447794	1.18711	184	6553	648	27396	BraC06g004130.1,BraC09g008990.1,BraC02g021000.1,BraC08g016070.1,BraC06g039540.1,BraC07g037000.1,BraC09g027820.1,BraC07g019880.1,BraC01g004490.1,BraC01g042020.1,BraC10g012670.1,BraC10g015190.1,BraC10g020410.1,BraC10g026970.1,BraC06g008380.1,BraC03g043930.1,BraC03g043580.1,BraC09g004070.1,BraC03g058090.1,BraC05g043170.1,BraC10g027730.1,BraC04g013340.1,BraC01g042000.1,BraC09g059650.1,BraC09g052080.1…	0.06657
Biological process	response to nutrient levels	GO:0031667	5	0.00467623	1.68646	29	727	648	27396	BraC09g013290.1,BraC05g020830.1,BraC01g047320.1,BraC03g052560.1,BraC08g010070.1,BraC02g023350.1,BraC02g036500.1,BraC09g014600.1,BraC05g044550.1,BraC09g068900.1,BraC01g048660.1,BraC07g041420.1,BraC07g009130.1,BraC03g040200.1,BraC03g050760.1,BraC07g029700.1,BraC10g004420.1,BraC02g008810.1,BraC03g012340.1,BraC02g022290.1,BraC06g047240.1,BraC10g035580.1,BraC09g063010.1,BraC05g028920.1,BraC10g019840.1…	0.0690317
Biological process	phloem or xylem histogenesis	GO:0010087	5	0.00481532	2.39308	12	212	648	27396	BraC02g036500.1,BraC02g027490.1,BraC03g043340.1,BraC03g000650.1,BraC10g013190.1,BraC01g024650.1,BraC03g057920.1,BraC03g017250.1,BraC01g004650.1,BraC06g047240.1,BraC03g008360.1,BraC04g005970.1,	0.0705913
Cellular component	chloroplast thylakoid membrane	GO:0009535	7	0.00481685	1.81518	23	543	754	32312	BraC01g042020.1,BraC05g038080.1,BraC10g012790.1,BraC10g027730.1,BraC01g019310.1,BraC09g059650.1,BraC03g037570.1,BraC08g000590.1,BraC03g055550.1,BraC03g006730.1,BraC06g042840.1,BraC09g043680.1,BraC07g041440.1,BraC01g023330.1,BraC01g042010.1,BraC08g002390.1,BraC02g028860.1,BraC03g007690.1,BraC06g019640.1,BraC04g026300.1,BraC05g049790.1,BraC06g010770.1,BraC06g036690.1,	0.133427
Molecular function	glycosyltransferase activity	GO:0016757	4	0.00507315	1.57628	36	962	583	24557	BraC07g013930.1,BraC01g015680.1,BraC02g038020.1,BraC03g043580.1,BraC02g047140.1,BraC03g014450.1,BraC07g028710.1,BraC01g038500.1,BraC02g004710.1,BraC09g010940.1,BraC10g004350.1,BraC06g050580.1,BraC05g015750.1,BraC08g010530.1,BraC10g032570.1,BraC03g049930.1,BraC03g064920.1,BraC08g025680.1,BraC07g025620.1,BraC01g048350.1,BraC08g034890.1,BraC06g022480.1,BraC10g013190.1,BraC06g006550.1,BraC03g057920.1…	0.0913167
Molecular function	water channel activity	GO:0015250	6	0.00511684	3.7721	6	67	583	24557	BraC01g040560.1,BraC03g052560.1,BraC05g037470.1,BraC09g000660.1,BraC09g059040.1,BraC10g019840.1,	0.0900099
Molecular function	water transmembrane transporter activity	GO:0005372	5	0.00511684	3.7721	6	67	583	24557	BraC01g040560.1,BraC03g052560.1,BraC05g037470.1,BraC09g000660.1,BraC09g059040.1,BraC10g019840.1,	0.0900099
Cellular component	thylakoid membrane	GO:0042651	5	0.00514435	1.77941	24	578	754	32312	BraC01g042020.1,BraC05g038080.1,BraC10g012790.1,BraC10g027730.1,BraC01g019310.1,BraC09g059650.1,BraC03g037570.1,BraC08g000590.1,BraC03g055550.1,BraC03g006730.1,BraC06g042840.1,BraC09g043680.1,BraC07g041440.1,BraC01g023330.1,BraC01g042010.1,BraC08g002390.1,BraC02g028860.1,BraC03g007690.1,BraC06g019640.1,BraC04g026300.1,BraC05g033460.1,BraC05g049790.1,BraC06g010770.1,BraC06g036690.1,	0.129544
Cellular component	plastid thylakoid membrane	GO:0055035	6	0.00525109	1.80191	23	547	754	32312	BraC01g042020.1,BraC05g038080.1,BraC10g012790.1,BraC10g027730.1,BraC01g019310.1,BraC09g059650.1,BraC03g037570.1,BraC08g000590.1,BraC03g055550.1,BraC03g006730.1,BraC06g042840.1,BraC09g043680.1,BraC07g041440.1,BraC01g023330.1,BraC01g042010.1,BraC08g002390.1,BraC02g028860.1,BraC03g007690.1,BraC06g019640.1,BraC04g026300.1,BraC05g049790.1,BraC06g010770.1,BraC06g036690.1,	0.111889
Biological process	alpha-amino acid metabolic process	GO:1901605	8	0.00532353	1.51378	42	1173	648	27396	BraC08g016070.1,BraC09g013290.1,BraC03g031960.1,BraC03g053970.1,BraC06g033930.1,BraC05g043170.1,BraC04g013340.1,BraC09g059650.1,BraC07g021950.1,BraC03g037570.1,BraC08g000590.1,BraC01g001090.1,BraC01g037650.1,BraC10g027360.2,BraC03g055550.1,BraC03g026140.1,BraC06g004620.1,BraC07g021110.1,BraC07g016560.1,BraC08g017570.1,BraC08g016080.1,BraC03g067470.1,BraC06g013950.1,BraC04g006690.1,BraC09g060810.1…	0.0764489
Biological process	trehalose metabolic process	GO:0005991	7	0.00539506	4.40394	5	48	648	27396	BraC09g010940.1,BraC01g013370.1,BraC03g064920.1,BraC08g034890.1,BraC08g027200.1,	0.0725412
Cellular component	photosynthetic membrane	GO:0034357	4	0.00582195	1.76113	24	584	754	32312	BraC01g042020.1,BraC05g038080.1,BraC10g012790.1,BraC10g027730.1,BraC01g019310.1,BraC09g059650.1,BraC03g037570.1,BraC08g000590.1,BraC03g055550.1,BraC03g006730.1,BraC06g042840.1,BraC09g043680.1,BraC07g041440.1,BraC01g023330.1,BraC01g042010.1,BraC08g002390.1,BraC02g028860.1,BraC03g007690.1,BraC06g019640.1,BraC04g026300.1,BraC05g033460.1,BraC05g049790.1,BraC06g010770.1,BraC06g036690.1,	0.115191
Biological process	organic hydroxy compound metabolic process	GO:1901615	4	0.00593686	1.42332	54	1604	648	27396	BraC02g021000.1,BraC09g027820.1,BraC10g012670.1,BraC10g026970.1,BraC06g008380.1,BraC03g043580.1,BraC01g042000.1,BraC09g059650.1,BraC04g017990.1,BraC04g004070.1,BraC03g052560.1,BraC01g003820.1,BraC09g003400.1,BraC01g001090.1,BraC06g041390.1,BraC03g006080.1,BraC01g037650.1,BraC03g064670.1,BraC07g035800.1,BraC10g027360.2,BraC02g036500.1,BraC02g007050.1,BraC09g014600.1,BraC03g049930.1,BraC10g030090.1…	0.079321
Biological process	primary metabolic process	GO:0044238	3	0.00594561	1.07626	436	17127	648	27396	BraC06g004130.1,BraC09g008990.1,BraC02g021000.1,BraC04g006240.1,BraC02g028680.1,BraC08g016070.1,BraC03g034340.2,BraC03g017460.1,BraC06g039540.1,BraC08g035020.1,BraC07g037000.1,BraC06g015090.1,BraC09g027820.1,BraC08g000190.1,BraCxxg003540.1,BraC07g019880.1,BraC02g009740.1,BraC01g012230.1,BraC06g051380.1,BraC01g004490.1,BraC08g011970.1,BraC01g042020.1,BraC10g012670.1,BraC06g004720.1,BraC09g013290.1…	0.0789383
Cellular component	chloroplast	GO:0009507	7	0.00595722	1.18835	178	6419	754	32312	BraC01g009870.1,BraC02g020190.1,BraC03g017460.1,BraC06g035770.1,BraC05g047800.1,BraC03g050880.1,BraC01g004490.1,BraC08g011970.1,BraC01g042020.1,BraC06g004720.1,BraC03g056740.1,BraC10g020410.1,BraC03g025810.1,BraC06g021490.1,BraC03g031960.1,BraC09g064560.1,BraC08g014230.1,BraC09g053860.1,BraC01g025160.1,BraC03g053970.1,BraC02g020880.1,BraC05g038080.1,BraC03g043580.1,BraC06g033930.1,BraC10g001580.1…	0.11001
Biological process	neutral amino acid transport	GO:0015804	8	0.00622336	2.42216	11	192	648	27396	BraC09g028940.1,BraC02g036500.1,BraC03g065210.1,BraC03g004070.1,BraC07g041420.1,BraC09g053020.1,BraC09g061540.1,BraC06g047240.1,BraC09g067060.1,BraC08g028390.1,BraC07g018080.1,	0.0821095
Biological process	glycolipid metabolic process	GO:0006664	7	0.00646453	2.21617	13	248	648	27396	BraC07g028710.1,BraC01g047320.1,BraC05g015750.1,BraC07g041420.1,BraC07g009130.1,BraC07g029700.1,BraC02g008810.1,BraC03g012340.1,BraC02g022290.1,BraC10g035580.1,BraC07g037490.1,BraC04g033540.1,BraC09g066330.1,	0.0847616
Biological process	monocarboxylic acid biosynthetic process	GO:0072330	8	0.00676385	1.46911	45	1295	648	27396	BraC08g016070.1,BraC08g035020.1,BraC06g004720.1,BraC10g026970.1,BraC06g008380.1,BraC05g043170.1,BraC02g015450.1,BraC01g042000.1,BraC09g059650.1,BraC07g021950.1,BraC03g037570.1,BraC01g003820.1,BraC10g016040.1,BraC01g001090.1,BraC03g064670.1,BraC04g017970.1,BraC07g018910.1,BraC03g049930.1,BraC07g022820.1,BraC03g026140.1,BraC07g021110.1,BraC07g016560.1,BraC08g017570.1,BraC08g016080.1,BraC07g041440.1…	0.0881388
Cellular component	symplast	GO:0055044	3	0.00739115	1.35784	66	2083	754	32312	BraC09g019960.1,BraC02g020190.1,BraC01g012470.1,BraC02g009740.1,BraC10g012670.1,BraC03g025810.1,BraC03g031960.1,BraC03g043580.1,BraC09g014240.1,BraC08g012730.1,BraC08g003080.1,BraC07g009300.1,BraC01g040560.1,BraC10g004350.1,BraC03g052560.1,BraC06g003280.1,BraC06g038450.1,BraC04g026850.1,BraC02g020030.1,BraC03g006080.1,BraC08g007110.1,BraC03g018430.1,BraC08g015780.1,BraC09g050440.1,BraC07g004040.1…	0.127959
Cellular component	plasmodesma	GO:0009506	6	0.00739115	1.35784	66	2083	754	32312	BraC09g019960.1,BraC02g020190.1,BraC01g012470.1,BraC02g009740.1,BraC10g012670.1,BraC03g025810.1,BraC03g031960.1,BraC03g043580.1,BraC09g014240.1,BraC08g012730.1,BraC08g003080.1,BraC07g009300.1,BraC01g040560.1,BraC10g004350.1,BraC03g052560.1,BraC06g003280.1,BraC06g038450.1,BraC04g026850.1,BraC02g020030.1,BraC03g006080.1,BraC08g007110.1,BraC03g018430.1,BraC08g015780.1,BraC09g050440.1,BraC07g004040.1…	0.127959
Cellular component	anchoring junction	GO:0070161	4	0.00762035	1.35588	66	2086	754	32312	BraC09g019960.1,BraC02g020190.1,BraC01g012470.1,BraC02g009740.1,BraC10g012670.1,BraC03g025810.1,BraC03g031960.1,BraC03g043580.1,BraC09g014240.1,BraC08g012730.1,BraC08g003080.1,BraC07g009300.1,BraC01g040560.1,BraC10g004350.1,BraC03g052560.1,BraC06g003280.1,BraC06g038450.1,BraC04g026850.1,BraC02g020030.1,BraC03g006080.1,BraC08g007110.1,BraC03g018430.1,BraC08g015780.1,BraC09g050440.1,BraC07g004040.1…	0.117269
Cellular component	cell-cell junction	GO:0005911	5	0.00762035	1.35588	66	2086	754	32312	BraC09g019960.1,BraC02g020190.1,BraC01g012470.1,BraC02g009740.1,BraC10g012670.1,BraC03g025810.1,BraC03g031960.1,BraC03g043580.1,BraC09g014240.1,BraC08g012730.1,BraC08g003080.1,BraC07g009300.1,BraC01g040560.1,BraC10g004350.1,BraC03g052560.1,BraC06g003280.1,BraC06g038450.1,BraC04g026850.1,BraC02g020030.1,BraC03g006080.1,BraC08g007110.1,BraC03g018430.1,BraC08g015780.1,BraC09g050440.1,BraC07g004040.1…	0.117269
Cellular component	cell junction	GO:0030054	3	0.00809691	1.35199	66	2092	754	32312	BraC09g019960.1,BraC02g020190.1,BraC01g012470.1,BraC02g009740.1,BraC10g012670.1,BraC03g025810.1,BraC03g031960.1,BraC03g043580.1,BraC09g014240.1,BraC08g012730.1,BraC08g003080.1,BraC07g009300.1,BraC01g040560.1,BraC10g004350.1,BraC03g052560.1,BraC06g003280.1,BraC06g038450.1,BraC04g026850.1,BraC02g020030.1,BraC03g006080.1,BraC08g007110.1,BraC03g018430.1,BraC08g015780.1,BraC09g050440.1,BraC07g004040.1…	0.112142
Biological process	metabolic process	GO:0008152	2	0.00827537	1.05684	500	20002	648	27396	BraC06g004130.1,BraC09g008990.1,BraC02g021000.1,BraC04g006240.1,BraC02g028680.1,BraC07g013930.1,BraC08g016070.1,BraC03g034340.2,BraC10g006520.1,BraC03g017460.1,BraC06g039540.1,BraC06g035770.1,BraC08g035020.1,BraC07g037000.1,BraC06g015090.1,BraC09g027820.1,BraC08g000190.1,BraCxxg003540.1,BraC07g019880.1,BraC02g009740.1,BraC01g012230.1,BraC06g051380.1,BraC05g047800.1,BraC01g004490.1,BraC08g011970.1…	0.103984
Biological process	organonitrogen compound catabolic process	GO:1901565	5	0.00872486	1.38989	55	1673	648	27396	BraC08g016070.1,BraC10g012670.1,BraC06g004720.1,BraC09g013290.1,BraC03g053970.1,BraC05g043170.1,BraC09g059650.1,BraC10g033760.1,BraC10g024340.1,BraC07g021950.1,BraC03g037570.1,BraC05g009960.1,BraC01g047320.1,BraC01g001090.1,BraC03g006080.1,BraC09g014600.1,BraC03g014390.1,BraC09g068900.1,BraC07g041420.1,BraC03g000440.1,BraC05g028510.1,BraC03g026140.1,BraC03g057290.1,BraC03g043340.1,BraC03g002870.1…	0.108983
Biological process	hormone biosynthetic process	GO:0042446	6	0.00878163	1.67769	25	630	648	27396	BraC07g009390.1,BraC03g037570.1,BraC04g004070.1,BraC03g052560.1,BraC09g003400.1,BraC03g006080.1,BraC01g037650.1,BraC02g036500.1,BraC09g014600.1,BraC09g068900.1,BraC03g040200.1,BraC03g026140.1,BraC06g004620.1,BraC07g016560.1,BraC08g017570.1,BraC10g025590.1,BraC05g044900.1,BraC03g043620.1,BraC02g003450.1,BraC06g047240.1,BraC01g049180.1,BraC03g053010.1,BraC06g010770.1,BraC08g010680.1,BraC05g040460.1,	0.109047
Molecular function	signaling receptor activity	GO:0038023	3	0.00884992	2.30517	11	201	583	24557	BraC03g030330.1,BraC10g024340.1,BraC03g049560.1,BraC03g017400.1,BraC03g043340.1,BraC03g020300.1,BraC10g002620.1,BraC06g006330.1,BraC09g060910.1,BraC09g061910.1,BraC04g023420.1,	0.112292
Biological process	positive regulation of organelle organization	GO:0010638	7	0.00917189	2.98934	7	99	648	27396	BraC06g031190.1,BraC01g004680.1,BraC07g013970.1,BraC03g050760.1,BraC07g035280.1,BraC06g038730.1,BraC05g011070.1,	0.113227
Molecular function	oxidoreductase activity, acting on the CH-CH group of donors, NAD or NADP as acceptor	GO:0016628	5	0.00933247	2.97831	7	99	583	24557	BraC05g047800.1,BraC03g031960.1,BraC03g061630.1,BraC03g055550.1,BraC09g057270.1,BraC03g043620.1,BraC05g028920.1,	0.116505
Biological process	macromolecule biosynthetic process	GO:0009059	5	0.00965959	1.15567	199	7280	648	27396	BraC09g008990.1,BraC02g021000.1,BraC08g016070.1,BraC06g039540.1,BraC09g027820.1,BraC08g000190.1,BraC07g019880.1,BraC01g042020.1,BraC10g015190.1,BraC06g046400.1,BraC10g001810.1,BraC10g020410.1,BraC10g026970.1,BraC03g043930.1,BraC09g050650.1,BraC03g043580.1,BraC09g004070.1,BraC02g005120.1,BraC02g047140.1,BraC05g043170.1,BraC10g027730.1,BraC01g042000.1,BraC09g059650.1,BraC09g052080.1,BraC08g017610.1…	0.118555
Biological process	sterol metabolic process	GO:0016125	6	0.0097153	1.9327	16	350	648	27396	BraC10g012670.1,BraC03g043580.1,BraC04g017990.1,BraC03g052560.1,BraC09g003400.1,BraC03g006080.1,BraC01g037650.1,BraC10g027360.2,BraC03g014390.1,BraC06g004620.1,BraC10g025590.1,BraC03g043620.1,BraC01g049180.1,BraC03g053010.1,BraC09g061910.1,BraC09g060630.1,	0.118549
Molecular function	sulfur compound binding	GO:1901681	3	0.00971622	3.82925	5	55	583	24557	BraC09g020570.1,BraC08g036270.1,BraC07g041420.1,BraC03g053390.1,BraC10g001530.1,	0.119371
Biological process	negative regulation of macromolecule biosynthetic process	GO:0010558	7	0.0103195	1.87656	17	383	648	27396	BraC06g039540.1,BraC01g047320.1,BraC03g061850.1,BraC07g043210.1,BraC01g002370.1,BraC09g016120.1,BraC02g009760.1,BraC07g009130.1,BraC07g029700.1,BraC02g011060.1,BraC02g008810.1,BraC02g033460.1,BraC02g022290.1,BraC06g006330.1,BraC04g033540.1,BraC09g014950.1,BraC06g050410.1,	0.125198
Biological process	negative regulation of nitrogen compound metabolic process	GO:0051172	6	0.0105471	1.71607	22	542	648	27396	BraC06g039540.1,BraC09g050650.1,BraC08g012730.1,BraC01g047320.1,BraC03g061850.1,BraC07g043210.1,BraC05g026590.1,BraC01g002370.1,BraC09g016120.1,BraC01g011360.1,BraC02g009760.1,BraC07g009130.1,BraC07g029700.1,BraC02g011060.1,BraC02g008810.1,BraC02g033460.1,BraC02g022290.1,BraC06g006330.1,BraC03g039340.1,BraC04g033540.1,BraC09g014950.1,BraC06g050410.1,	0.127228
Biological process	response to stimulus	GO:0050896	2	0.0105605	1.09926	326	12538	648	27396	BraC02g021000.1,BraC02g028680.1,BraC07g013930.1,BraC08g016070.1,BraC06g039540.1,BraC01g012470.1,BraC03g053410.1,BraC09g027820.1,BraC06g013720.1,BraC07g019880.1,BraC03g030330.1,BraC02g009740.1,BraC09g073020.1,BraC08g011970.1,BraC10g012670.1,BraC06g004720.1,BraC09g013290.1,BraC09g049510.1,BraC05g029870.1,BraC01g031760.1,BraC10g020410.1,BraC10g026970.1,BraC06g021490.1,BraC03g031960.1,BraC06g008380.1…	0.126666
Biological process	cellular amino acid metabolic process	GO:0006520	7	0.0110502	1.39715	50	1513	648	27396	BraC08g016070.1,BraC02g009740.1,BraC01g004490.1,BraC09g013290.1,BraC03g031960.1,BraC01g025160.1,BraC03g053970.1,BraC06g033930.1,BraC05g043170.1,BraC04g013340.1,BraC05g038110.1,BraC09g059650.1,BraC08g017610.1,BraC07g021950.1,BraC03g037570.1,BraC05g050050.1,BraC08g000590.1,BraC01g001090.1,BraC01g037650.1,BraC10g027360.2,BraC03g055550.1,BraC03g026140.1,BraC06g004620.1,BraC07g021110.1,BraC07g016560.1…	0.126092
Biological process	aromatic amino acid family biosynthetic process	GO:0009073	9	0.0112477	2.47078	9	154	648	27396	BraC01g004490.1,BraC04g013340.1,BraC09g059650.1,BraC05g050050.1,BraC03g055550.1,BraC09g060810.1,BraC01g017640.1,BraC01g000200.1,BraC01g004920.1,	0.127655
Biological process	positive regulation of cellular component organization	GO:0051130	6	0.0112695	2.87325	7	103	648	27396	BraC06g031190.1,BraC01g004680.1,BraC07g013970.1,BraC03g050760.1,BraC07g035280.1,BraC06g038730.1,BraC05g011070.1,	0.127219
Cellular component	apoplast	GO:0048046	4	0.0112871	1.55196	31	856	754	32312	BraC08g016070.1,BraC07g037000.1,BraC03g050880.1,BraC03g031960.1,BraC03g043580.1,BraC09g059650.1,BraC08g021800.1,BraC06g003280.1,BraC07g029070.1,BraC01g001090.1,BraC01g041400.1,BraC10g000160.1,BraC02g010770.1,BraC07g026180.1,BraC10g033950.1,BraC05g007920.1,BraC06g015230.1,BraC08g016080.1,BraC04g028970.1,BraC02g000300.1,BraC01g002340.1,BraC08g005880.1,BraC03g057920.1,BraC09g050910.1,BraC02g000850.1…	0.142115
Biological process	calcium ion transport	GO:0006816	8	0.0114	1.99962	14	296	648	27396	BraC07g021950.1,BraC01g040560.1,BraC03g047090.1,BraC09g014600.1,BraC05g037470.1,BraC09g068900.1,BraC03g050760.1,BraC09g059040.1,BraC06g012220.1,BraC05g045050.1,BraC03g043620.1,BraC01g026170.1,BraC07g009240.1,BraC04g008430.1,	0.128008
Cellular component	plastid	GO:0009536	6	0.0114784	1.16774	179	6569	754	32312	BraC01g009870.1,BraC02g020190.1,BraC03g017460.1,BraC06g035770.1,BraC05g047800.1,BraC03g050880.1,BraC01g004490.1,BraC08g011970.1,BraC01g042020.1,BraC06g004720.1,BraC03g056740.1,BraC10g020410.1,BraC03g025810.1,BraC06g021490.1,BraC03g031960.1,BraC09g064560.1,BraC08g014230.1,BraC09g053860.1,BraC01g025160.1,BraC03g053970.1,BraC02g020880.1,BraC05g038080.1,BraC03g043580.1,BraC06g033930.1,BraC10g001580.1…	0.13824
Biological process	response to karrikin	GO:0080167	4	0.0117138	1.99289	14	297	648	27396	BraC09g049510.1,BraC09g053860.1,BraC03g058090.1,BraC05g000500.1,BraC09g053560.1,BraC10g032610.1,BraC10g030090.1,BraC07g021110.1,BraC04g006690.1,BraC02g023300.1,BraC09g050370.1,BraC02g043870.1,BraC06g039330.1,BraC06g019640.1,	0.130835
Cellular component	organelle subcompartment	GO:0031984	3	0.0117478	1.41717	46	1391	754	32312	BraC03g000420.1,BraC01g004490.1,BraC01g042020.1,BraC08g022470.1,BraC09g053860.1,BraC05g038080.1,BraC10g003670.1,BraC06g033930.1,BraC06g017160.1,BraC10g012790.1,BraC10g027730.1,BraC01g019310.1,BraC09g059650.1,BraC08g003080.1,BraC07g021950.1,BraC03g037570.1,BraC06g003280.1,BraC08g000590.1,BraC01g001090.1,BraC09g053560.1,BraC10g027360.2,BraC03g055550.1,BraC05g010230.1,BraC06g004620.1,BraC03g006730.1…	0.135589
Biological process	cellular modified amino acid metabolic process	GO:0006575	5	0.0117565	2.21455	11	210	648	27396	BraC10g012670.1,BraC09g053860.1,BraC01g001090.1,BraC03g006080.1,BraC09g053560.1,BraC09g014600.1,BraC03g014390.1,BraC09g068900.1,BraC03g036640.1,BraC07g021110.1,BraC04g006690.1,	0.130621
Biological process	cation homeostasis	GO:0055080	7	0.0120133	1.59874	27	714	648	27396	BraC07g037000.1,BraC01g040560.1,BraC03g052560.1,BraC06g003280.1,BraC07g029070.1,BraC08g000590.1,BraC03g047090.1,BraC02g036500.1,BraC03g017400.1,BraC09g014600.1,BraC05g044550.1,BraC05g037470.1,BraC09g068900.1,BraC03g004070.1,BraC03g040200.1,BraC10g002620.1,BraC05g045050.1,BraC07g039070.1,BraC02g003450.1,BraC01g026170.1,BraC06g047240.1,BraC06g019640.1,BraC07g021410.1,BraC05g028920.1,BraC10g019840.1…	0.132775
Cellular component	extracellular region	GO:0005576	3	0.0120855	1.23519	108	3747	754	32312	BraC04g006240.1,BraC08g016070.1,BraC07g037000.1,BraC06g015090.1,BraC03g050880.1,BraC09g049510.1,BraC01g014880.1,BraC06g046400.1,BraC10g001810.1,BraC04g026350.1,BraC03g031960.1,BraC03g049540.1,BraC03g043580.1,BraC03g052460.1,BraC09g059650.1,BraC08g012730.1,BraC08g003080.1,BraC07g009300.1,BraC03g051200.1,BraC08g021800.1,BraC09g001530.1,BraC05g009960.1,BraC10g001340.1,BraC06g003280.1,BraC10g000390.1…	0.133907
Biological process	chlorophyll metabolic process	GO:0015994	7	0.0121461	1.88425	16	359	648	27396	BraC09g059650.1,BraC10g033760.1,BraC07g021950.1,BraC05g012090.1,BraC03g055550.1,BraC03g043340.1,BraC01g037850.1,BraC09g019360.1,BraC01g023330.1,BraC08g005880.1,BraC09g050910.1,BraC02g028860.1,BraC01g000200.1,BraC10g035580.1,BraC09g063010.1,BraC01g004920.1,	0.133544
Molecular function	amino acid transmembrane transporter activity	GO:0015171	6	0.0125279	2.59211	8	130	583	24557	BraC06g033930.1,BraC09g053340.1,BraC02g036500.1,BraC03g065210.1,BraC03g004070.1,BraC01g037850.1,BraC08g006360.1,BraC06g047240.1,	0.129288
Biological process	amino acid transport	GO:0006865	7	0.0126061	1.62607	25	650	648	27396	BraC09g019960.1,BraC06g033930.1,BraC09g028940.1,BraC08g022590.1,BraC06g038450.1,BraC09g053340.1,BraC02g036500.1,BraC06g007170.1,BraC03g065210.1,BraC03g004070.1,BraC07g041420.1,BraC10g031510.1,BraC09g020260.1,BraC10g002620.1,BraC01g037850.1,BraC09g053020.1,BraC08g006360.1,BraC09g061540.1,BraC06g047240.1,BraC09g067060.1,BraC08g028390.1,BraC02g021840.1,BraC05g040460.1,BraC07g018080.1,BraC09g014950.1,	0.137883
Molecular function	oxidoreductase activity, acting on diphenols and related substances as donors	GO:0016679	4	0.0126258	3.12013	6	81	583	24557	BraC02g010770.1,BraC05g007920.1,BraC04g028970.1,BraC02g000300.1,BraC02g000850.1,BraC05g015620.1,	0.128584
Molecular function	oxidoreductase activity, acting on single donors with incorporation of molecular oxygen, incorporation of two atoms of oxygen	GO:0016702	5	0.0126258	3.12013	6	81	583	24557	BraC08g014230.1,BraC10g030090.1,BraC07g041440.1,BraC09g065620.1,BraC05g016510.1,BraC08g011600.1,	0.128584
Biological process	serine family amino acid metabolic process	GO:0009069	9	0.0131027	1.65937	23	586	648	27396	BraC08g016070.1,BraC03g053970.1,BraC09g059650.1,BraC07g021950.1,BraC08g000590.1,BraC01g001090.1,BraC01g037650.1,BraC03g055550.1,BraC03g026140.1,BraC07g016560.1,BraC08g016080.1,BraC03g067470.1,BraC06g013950.1,BraC08g002390.1,BraC02g003450.1,BraC02g028860.1,BraC06g019640.1,BraC01g000200.1,BraC02g015960.1,BraC01g004920.1,BraC06g010770.1,BraC09g059130.1,BraC07g009240.1,	0.142577
Biological process	organic acid biosynthetic process	GO:0016053	5	0.0131367	1.30873	69	2229	648	27396	BraC08g016070.1,BraC08g035020.1,BraC07g037000.1,BraC01g004490.1,BraC06g004720.1,BraC10g026970.1,BraC03g031960.1,BraC06g008380.1,BraC05g043170.1,BraC04g013340.1,BraC02g015450.1,BraC01g042000.1,BraC09g059650.1,BraC07g021950.1,BraC03g037570.1,BraC05g050050.1,BraC06g003280.1,BraC01g003820.1,BraC07g029070.1,BraC08g000590.1,BraC10g016040.1,BraC01g001090.1,BraC01g037650.1,BraC03g064670.1,BraC04g017970.1…	0.142213
Biological process	cellular response to extracellular stimulus	GO:0031668	5	0.0137425	1.55197	29	790	648	27396	BraC09g013290.1,BraC05g020830.1,BraC01g047320.1,BraC03g052560.1,BraC08g010070.1,BraC02g023350.1,BraC02g036500.1,BraC09g014600.1,BraC05g044550.1,BraC09g068900.1,BraC01g048660.1,BraC07g041420.1,BraC07g009130.1,BraC03g040200.1,BraC03g050760.1,BraC07g029700.1,BraC10g004420.1,BraC02g008810.1,BraC03g012340.1,BraC02g022290.1,BraC06g047240.1,BraC10g035580.1,BraC09g063010.1,BraC05g028920.1,BraC10g019840.1…	0.148013
Biological process	positive regulation of cell communication	GO:0010647	6	0.0139035	3.05622	6	83	648	27396	BraC02g028680.1,BraC06g003280.1,BraC05g042240.2,BraC02g008810.1,BraC09g060810.1,BraC04g033540.1,	0.148986
Biological process	cellular response to external stimulus	GO:0071496	4	0.0141753	1.54805	29	792	648	27396	BraC09g013290.1,BraC05g020830.1,BraC01g047320.1,BraC03g052560.1,BraC08g010070.1,BraC02g023350.1,BraC02g036500.1,BraC09g014600.1,BraC05g044550.1,BraC09g068900.1,BraC01g048660.1,BraC07g041420.1,BraC07g009130.1,BraC03g040200.1,BraC03g050760.1,BraC07g029700.1,BraC10g004420.1,BraC02g008810.1,BraC03g012340.1,BraC02g022290.1,BraC06g047240.1,BraC10g035580.1,BraC09g063010.1,BraC05g028920.1,BraC10g019840.1…	0.151132
Biological process	polyamine metabolic process	GO:0006595	8	0.014553	2.52405	8	134	648	27396	BraC10g012670.1,BraC03g006080.1,BraC09g014600.1,BraC03g014390.1,BraC09g068900.1,BraC03g036640.1,BraC07g021110.1,BraC04g006690.1,	0.146993
Biological process	fatty acid metabolic process	GO:0006631	8	0.0145727	1.50824	32	897	648	27396	BraC08g016070.1,BraC03g034340.2,BraC08g035020.1,BraC06g004720.1,BraC10g001580.1,BraC03g030230.1,BraC02g015450.1,BraC09g059650.1,BraC07g021950.1,BraC01g047320.1,BraC10g000390.1,BraC10g030270.1,BraC05g012090.1,BraC04g017970.1,BraC07g018910.1,BraC07g041420.1,BraC03g026140.1,BraC07g016560.1,BraC08g016080.1,BraC04g003120.1,BraC01g024650.1,BraC09g060910.1,BraC03g043620.1,BraC09g050910.1,BraC03g062940.1…	0.14649
Biological process	karyogamy	GO:0000741	7	0.0150373	2.71509	7	109	648	27396	BraC10g024340.1,BraC04g026850.1,BraC05g010490.1,BraC08g017570.1,BraC09g039600.1,BraC01g048350.1,BraC09g016640.1,	0.150445
Biological process	negative regulation of cellular metabolic process	GO:0031324	6	0.0151427	1.63702	23	594	648	27396	BraC06g039540.1,BraC09g050650.1,BraC08g012730.1,BraC01g047320.1,BraC03g061850.1,BraC07g043210.1,BraC05g026590.1,BraC01g002370.1,BraC09g016120.1,BraC01g011360.1,BraC02g009760.1,BraC07g009130.1,BraC07g029700.1,BraC02g011060.1,BraC02g008810.1,BraC02g033460.1,BraC02g022290.1,BraC06g006330.1,BraC03g053840.1,BraC03g039340.1,BraC04g033540.1,BraC09g014950.1,BraC06g050410.1,	0.150785
Biological process	xylem development	GO:0010089	6	0.0152484	2.34877	9	162	648	27396	BraC02g027490.1,BraC03g000650.1,BraC10g013190.1,BraC01g024650.1,BraC03g057920.1,BraC03g017250.1,BraC01g004650.1,BraC03g008360.1,BraC04g005970.1,	0.151123
Biological process	beta-glucan metabolic process	GO:0051273	8	0.0153815	1.83318	16	369	648	27396	BraC08g000190.1,BraC02g047140.1,BraC09g069290.1,BraC02g004710.1,BraC10g004350.1,BraC06g050580.1,BraC10g027360.2,BraC04g012010.2,BraC03g049930.1,BraC08g035910.1,BraC03g000650.1,BraC10g025590.1,BraC08g005880.1,BraC03g053230.1,BraC05g048400.1,BraC03g008360.1,	0.15173
Biological process	sterol biosynthetic process	GO:0016126	7	0.0153862	1.87623	15	338	648	27396	BraC10g012670.1,BraC03g043580.1,BraC04g017990.1,BraC03g052560.1,BraC09g003400.1,BraC03g006080.1,BraC01g037650.1,BraC10g027360.2,BraC03g014390.1,BraC06g004620.1,BraC10g025590.1,BraC03g043620.1,BraC01g049180.1,BraC03g053010.1,BraC09g061910.1,	0.151071
Molecular function	molecular transducer activity	GO:0060089	2	0.0156608	1.97683	13	277	583	24557	BraC03g030330.1,BraC10g024340.1,BraC03g049560.1,BraC02g037170.1,BraC03g017400.1,BraC03g043340.1,BraC03g020300.1,BraC10g002620.1,BraC06g006330.1,BraC09g060910.1,BraC05g028920.1,BraC09g061910.1,BraC04g023420.1,	0.153437
Biological process	positive regulation of biosynthetic process	GO:0009891	6	0.0157964	1.42081	41	1220	648	27396	BraC09g008990.1,BraC08g016070.1,BraC10g012670.1,BraC10g020410.1,BraC04g022680.1,BraC01g042000.1,BraC09g059650.1,BraC10g006910.2,BraC05g050050.1,BraC06g003280.1,BraCxxg012140.1,BraC09g016120.1,BraC05g042240.2,BraC03g049930.1,BraC03g014390.1,BraC03g055550.1,BraC05g010230.1,BraC09g025970.1,BraC03g004070.1,BraC09g041900.1,BraC07g021110.1,BraC08g016080.1,BraC04g006690.1,BraC07g011630.1,BraC02g005010.1…	0.153669
Biological process	obsolete oxidation-reduction process	GO:0055114	0	0.0160302	1.34849	54	1693	648	27396	BraC09g019960.1,BraC08g035020.1,BraC02g009740.1,BraC01g012230.1,BraC05g047800.1,BraC03g050880.1,BraC09g049510.1,BraC10g020410.1,BraC03g053970.1,BraC03g063800.1,BraC07g021950.1,BraC08g022590.1,BraC10g000390.1,BraC03g061630.1,BraC03g045600.1,BraC04g026850.1,BraC01g037650.1,BraC07g038100.1,BraC02g010770.1,BraC04g017970.1,BraC07g032720.1,BraC03g048590.1,BraC09g016120.1,BraC03g067150.1,BraC06g045510.1…	0.155229
Biological process	nucleoside bisphosphate metabolic process	GO:0033865	8	0.0161321	2.11389	11	220	648	27396	BraC08g018120.1,BraC03g052560.1,BraC09g003400.1,BraC03g006080.1,BraC01g037650.1,BraC06g004620.1,BraC10g025590.1,BraC03g043620.1,BraC01g049180.1,BraC03g053010.1,BraC07g018080.1,	0.155502
Biological process	ribonucleoside bisphosphate metabolic process	GO:0033875	9	0.0161321	2.11389	11	220	648	27396	BraC08g018120.1,BraC03g052560.1,BraC09g003400.1,BraC03g006080.1,BraC01g037650.1,BraC06g004620.1,BraC10g025590.1,BraC03g043620.1,BraC01g049180.1,BraC03g053010.1,BraC07g018080.1,	0.155502
Biological process	purine nucleoside bisphosphate metabolic process	GO:0034032	9	0.0161321	2.11389	11	220	648	27396	BraC08g018120.1,BraC03g052560.1,BraC09g003400.1,BraC03g006080.1,BraC01g037650.1,BraC06g004620.1,BraC10g025590.1,BraC03g043620.1,BraC01g049180.1,BraC03g053010.1,BraC07g018080.1,	0.155502
Cellular component	anchored component of membrane	GO:0031225	4	0.0162337	1.78559	17	408	754	32312	BraC06g051380.1,BraC05g000500.1,BraC04g018620.1,BraC05g032600.1,BraC06g044860.1,BraC07g004040.1,BraC02g043470.1,BraC09g004840.1,BraC03g050760.1,BraC09g059040.1,BraC09g062870.1,BraC10g025590.1,BraC05g040200.1,BraC06g033960.1,BraC07g033760.1,BraC02g019800.1,BraC03g040430.1,	0.172952
Biological process	organelle fusion	GO:0048284	6	0.0164716	2.66617	7	111	648	27396	BraC10g024340.1,BraC04g026850.1,BraC05g010490.1,BraC08g017570.1,BraC09g039600.1,BraC01g048350.1,BraC09g016640.1,	0.155926
Biological process	carboxylic acid biosynthetic process	GO:0046394	7	0.0170105	1.30714	64	2070	648	27396	BraC08g016070.1,BraC08g035020.1,BraC07g037000.1,BraC01g004490.1,BraC06g004720.1,BraC10g026970.1,BraC03g031960.1,BraC06g008380.1,BraC05g043170.1,BraC04g013340.1,BraC02g015450.1,BraC01g042000.1,BraC09g059650.1,BraC07g021950.1,BraC03g037570.1,BraC01g003820.1,BraC07g029070.1,BraC08g000590.1,BraC10g016040.1,BraC01g001090.1,BraC01g037650.1,BraC03g064670.1,BraC04g017970.1,BraC07g018910.1,BraC03g049930.1…	0.160309
Molecular function	hydrolase activity	GO:0016787	3	0.0171354	1.20348	116	4060	583	24557	BraC04g006240.1,BraC10g006520.1,BraC06g015090.1,BraC06g051380.1,BraC08g011970.1,BraC01g014880.1,BraC06g046400.1,BraC03g049540.1,BraC06g048320.1,BraC03g043580.1,BraC10g001580.1,BraC02g005120.1,BraC09g014240.1,BraC09g069290.1,BraC05g038110.1,BraC10g033760.1,BraC08g003080.1,BraC09g010940.1,BraC09g016530.1,BraC09g001530.1,BraC05g009960.1,BraC01g047320.1,BraC10g001340.1,BraC01g003820.1,BraC06g010040.1…	0.165785
Biological process	cellular component organization or biogenesis	GO:0071840	3	0.0174672	1.14753	184	6779	648	27396	BraC06g004130.1,BraC03g034340.2,BraC01g042020.1,BraC06g004720.1,BraC09g013290.1,BraC03g056740.1,BraC09g038660.1,BraC06g046400.1,BraC10g026970.1,BraC03g031960.1,BraC03g043580.1,BraC10g001580.1,BraC02g047140.1,BraC06g017160.1,BraC05g043170.1,BraC03g030230.1,BraC07g009390.1,BraC10g027730.1,BraC09g069290.1,BraC01g042000.1,BraC06g030230.1,BraC08g020610.1,BraC01g038500.1,BraC10g033760.1,BraC10g024340.1…	0.163156
Biological process	response to carbohydrate	GO:0009743	5	0.0175186	1.48669	32	910	648	27396	BraC09g027820.1,BraC09g053860.1,BraC09g003150.1,BraC03g058090.1,BraC09g059650.1,BraC10g006910.2,BraC03g052560.1,BraC01g003820.1,BraC03g061850.1,BraC09g053560.1,BraC08g010530.1,BraC10g027360.2,BraC09g016120.1,BraC02g007050.1,BraC01g041320.1,BraC10g030090.1,BraC03g004070.1,BraC03g050760.1,BraC09g059040.1,BraC09g060810.1,BraC01g023330.1,BraC10g024210.1,BraC02g023300.1,BraC02g005010.1,BraC06g022480.1…	0.162915
Cellular component	vacuole	GO:0005773	6	0.0177448	1.31626	61	1986	754	32312	BraC01g009870.1,BraC08g016070.1,BraC02g020190.1,BraC01g012470.1,BraC03g031960.1,BraC10g015980.1,BraC09g053860.1,BraC09g069290.1,BraC05g038110.1,BraC08g012730.1,BraC08g003080.1,BraC01g015930.1,BraC01g040560.1,BraC05g031450.1,BraC01g047320.1,BraC06g010040.1,BraC03g006080.1,BraC09g053560.1,BraC01g037650.1,BraC03g047090.1,BraC09g053340.1,BraC02g007050.1,BraC09g014600.1,BraC09g009530.1,BraC05g037470.1…	0.175547
Biological process	negative regulation of cellular biosynthetic process	GO:0031327	7	0.0177522	1.7659	17	407	648	27396	BraC06g039540.1,BraC01g047320.1,BraC03g061850.1,BraC07g043210.1,BraC01g002370.1,BraC09g016120.1,BraC02g009760.1,BraC07g009130.1,BraC07g029700.1,BraC02g011060.1,BraC02g008810.1,BraC02g033460.1,BraC02g022290.1,BraC06g006330.1,BraC04g033540.1,BraC09g014950.1,BraC06g050410.1,	0.164364
Biological process	positive regulation of biological process	GO:0048518	4	0.0179005	1.32048	59	1889	648	27396	BraC09g008990.1,BraC02g028680.1,BraC08g016070.1,BraC10g012670.1,BraC10g020410.1,BraC10g026970.1,BraC04g022680.1,BraC01g042000.1,BraC09g059650.1,BraC10g006910.2,BraC06g031190.1,BraC05g050050.1,BraC06g003280.1,BraCxxg012140.1,BraC09g016120.1,BraC05g042240.2,BraC03g049930.1,BraC03g014390.1,BraC01g004680.1,BraC03g055550.1,BraC05g010230.1,BraC09g025970.1,BraC03g004070.1,BraC05g028510.1,BraC07g013970.1…	0.165013
Biological process	positive regulation of metabolic process	GO:0009893	5	0.0182373	1.39413	43	1304	648	27396	BraC09g008990.1,BraC08g016070.1,BraC10g012670.1,BraC10g020410.1,BraC04g022680.1,BraC01g042000.1,BraC09g059650.1,BraC10g006910.2,BraC05g050050.1,BraC06g003280.1,BraCxxg012140.1,BraC09g016120.1,BraC05g042240.2,BraC03g049930.1,BraC03g014390.1,BraC03g055550.1,BraC05g010230.1,BraC09g025970.1,BraC03g004070.1,BraC05g028510.1,BraC09g041900.1,BraC07g021110.1,BraC08g016080.1,BraC04g006690.1,BraC07g011630.1…	0.166662
Cellular component	extrinsic component of membrane	GO:0019898	3	0.0183913	2.16435	10	198	754	32312	BraC09g053860.1,BraC01g003820.1,BraC09g053560.1,BraC03g059870.1,BraC03g060390.1,BraC09g060810.1,BraC01g039080.1,BraC09g018850.1,BraC03g056330.1,BraC07g020690.1,	0.175668
Biological process	isoprenoid metabolic process	GO:0006720	6	0.0192714	1.46551	33	952	648	27396	BraC08g016070.1,BraC03g017460.1,BraC01g012230.1,BraC01g042000.1,BraC09g059650.1,BraC10g033760.1,BraC07g021950.1,BraC06g003280.1,BraC09g003400.1,BraC03g006080.1,BraC05g042240.2,BraC03g049930.1,BraC03g064920.1,BraC09g004270.1,BraC03g026140.1,BraC07g016560.1,BraC03g006730.1,BraC06g042840.1,BraC01g038410.1,BraC08g016080.1,BraC07g041440.1,BraC10g024210.1,BraC02g025780.1,BraC06g018640.1,BraC09g050910.1…	0.172381
Biological process	cell wall thickening	GO:0052386	8	0.0196254	2.57343	7	115	648	27396	BraC02g004710.1,BraC10g004350.1,BraC06g050580.1,BraC03g061630.1,BraC03g049930.1,BraC01g048660.1,BraC03g008360.1,	0.174807
Biological process	endoplasmic reticulum unfolded protein response	GO:0030968	6	0.0196423	1.71396	18	444	648	27396	BraC10g026970.1,BraC01g003820.1,BraC03g061850.1,BraC02g044250.1,BraCxxg012140.1,BraC06g038450.1,BraC03g064670.1,BraC09g016120.1,BraC07g022820.1,BraC08g017570.1,BraC10g031510.1,BraC03g053880.1,BraC10g025370.1,BraC08g020740.1,BraC09g070080.1,BraC07g020690.1,BraC02g021840.1,BraC09g047510.1,	0.174222
Biological process	lipid metabolic process	GO:0006629	4	0.0199467	1.22788	95	3271	648	27396	BraC08g016070.1,BraC03g034340.2,BraC03g017460.1,BraC08g035020.1,BraC01g012230.1,BraC10g012670.1,BraC06g004720.1,BraC02g038020.1,BraC03g043580.1,BraC10g001580.1,BraC03g030230.1,BraC02g015450.1,BraC01g042000.1,BraC07g028710.1,BraC09g059650.1,BraC10g033760.1,BraC08g003080.1,BraC04g017990.1,BraC07g021950.1,BraC01g047320.1,BraC04g004070.1,BraC03g052560.1,BraC06g003280.1,BraC10g000390.1,BraC02g044250.1…	0.176182
Biological process	microsporogenesis	GO:0009556	6	0.0200043	2.81852	6	90	648	27396	BraC09g038660.1,BraC10g020410.1,BraC02g004710.1,BraC10g004350.1,BraC03g061630.1,BraC05g028510.1,	0.175954
Biological process	cellular response to unfolded protein	GO:0034620	7	0.0204394	1.70628	18	446	648	27396	BraC10g026970.1,BraC01g003820.1,BraC03g061850.1,BraC02g044250.1,BraCxxg012140.1,BraC06g038450.1,BraC03g064670.1,BraC09g016120.1,BraC07g022820.1,BraC08g017570.1,BraC10g031510.1,BraC03g053880.1,BraC10g025370.1,BraC08g020740.1,BraC09g070080.1,BraC07g020690.1,BraC02g021840.1,BraC09g047510.1,	0.179036
Biological process	response to unfolded protein	GO:0006986	6	0.0204394	1.70628	18	446	648	27396	BraC10g026970.1,BraC01g003820.1,BraC03g061850.1,BraC02g044250.1,BraCxxg012140.1,BraC06g038450.1,BraC03g064670.1,BraC09g016120.1,BraC07g022820.1,BraC08g017570.1,BraC10g031510.1,BraC03g053880.1,BraC10g025370.1,BraC08g020740.1,BraC09g070080.1,BraC07g020690.1,BraC02g021840.1,BraC09g047510.1,	0.179036
Biological process	cellular response to topologically incorrect protein	GO:0035967	6	0.0204394	1.70628	18	446	648	27396	BraC10g026970.1,BraC01g003820.1,BraC03g061850.1,BraC02g044250.1,BraCxxg012140.1,BraC06g038450.1,BraC03g064670.1,BraC09g016120.1,BraC07g022820.1,BraC08g017570.1,BraC10g031510.1,BraC03g053880.1,BraC10g025370.1,BraC08g020740.1,BraC09g070080.1,BraC07g020690.1,BraC02g021840.1,BraC09g047510.1,	0.179036
Biological process	aromatic compound biosynthetic process	GO:0019438	5	0.0204421	1.15392	166	6082	648	27396	BraC06g004130.1,BraC09g008990.1,BraC02g021000.1,BraC08g016070.1,BraC06g039540.1,BraC09g027820.1,BraC07g019880.1,BraC01g004490.1,BraC01g042020.1,BraC10g012670.1,BraC10g015190.1,BraC10g020410.1,BraC10g026970.1,BraC06g008380.1,BraC03g043930.1,BraC09g004070.1,BraC03g058090.1,BraC05g043170.1,BraC10g027730.1,BraC04g013340.1,BraC01g042000.1,BraC09g059650.1,BraC09g052080.1,BraC08g020610.1,BraC10g024340.1…	0.176858
Biological process	jasmonic acid biosynthetic process	GO:0009695	9	0.0208878	1.90177	13	289	648	27396	BraC08g016070.1,BraC09g059650.1,BraC07g021950.1,BraC07g022820.1,BraC03g026140.1,BraC07g016560.1,BraC08g016080.1,BraC09g065620.1,BraC02g028860.1,BraC01g000200.1,BraC01g004920.1,BraC09g059130.1,BraC02g021840.1,	0.179245
Biological process	isoprenoid biosynthetic process	GO:0008299	7	0.0209427	1.47591	31	888	648	27396	BraC08g016070.1,BraC03g017460.1,BraC01g042000.1,BraC09g059650.1,BraC10g033760.1,BraC07g021950.1,BraC06g003280.1,BraC09g003400.1,BraC03g006080.1,BraC05g042240.2,BraC03g049930.1,BraC03g064920.1,BraC09g004270.1,BraC03g026140.1,BraC07g016560.1,BraC03g006730.1,BraC06g042840.1,BraC01g038410.1,BraC08g016080.1,BraC07g041440.1,BraC10g024210.1,BraC06g018640.1,BraC09g050910.1,BraC01g049180.1,BraC02g028860.1…	0.178988
Biological process	negative regulation of biosynthetic process	GO:0009890	6	0.0209826	1.73186	17	415	648	27396	BraC06g039540.1,BraC01g047320.1,BraC03g061850.1,BraC07g043210.1,BraC01g002370.1,BraC09g016120.1,BraC02g009760.1,BraC07g009130.1,BraC07g029700.1,BraC02g011060.1,BraC02g008810.1,BraC02g033460.1,BraC02g022290.1,BraC06g006330.1,BraC04g033540.1,BraC09g014950.1,BraC06g050410.1,	0.178606
Biological process	ion homeostasis	GO:0050801	6	0.0212225	1.522	27	750	648	27396	BraC07g037000.1,BraC01g040560.1,BraC03g052560.1,BraC06g003280.1,BraC07g029070.1,BraC08g000590.1,BraC03g047090.1,BraC02g036500.1,BraC03g017400.1,BraC09g014600.1,BraC05g044550.1,BraC05g037470.1,BraC09g068900.1,BraC03g004070.1,BraC03g040200.1,BraC10g002620.1,BraC05g045050.1,BraC07g039070.1,BraC02g003450.1,BraC01g026170.1,BraC06g047240.1,BraC06g019640.1,BraC07g021410.1,BraC05g028920.1,BraC10g019840.1…	0.179923
Biological process	response to extracellular stimulus	GO:0009991	4	0.0214673	1.49519	29	820	648	27396	BraC09g013290.1,BraC05g020830.1,BraC01g047320.1,BraC03g052560.1,BraC08g010070.1,BraC02g023350.1,BraC02g036500.1,BraC09g014600.1,BraC05g044550.1,BraC09g068900.1,BraC01g048660.1,BraC07g041420.1,BraC07g009130.1,BraC03g040200.1,BraC03g050760.1,BraC07g029700.1,BraC10g004420.1,BraC02g008810.1,BraC03g012340.1,BraC02g022290.1,BraC06g047240.1,BraC10g035580.1,BraC09g063010.1,BraC05g028920.1,BraC10g019840.1…	0.18127
Biological process	membrane lipid biosynthetic process	GO:0046467	7	0.0219522	1.8887	13	291	648	27396	BraC07g028710.1,BraC01g047320.1,BraC05g015750.1,BraC07g041420.1,BraC07g009130.1,BraC07g029700.1,BraC02g008810.1,BraC03g012340.1,BraC02g022290.1,BraC10g035580.1,BraC07g037490.1,BraC04g033540.1,BraC09g066330.1,	0.183893
Biological process	negative regulation of nucleobase-containing compound metabolic process	GO:0045934	7	0.0222714	1.79143	15	354	648	27396	BraC06g039540.1,BraC01g047320.1,BraC07g043210.1,BraC05g026590.1,BraC01g002370.1,BraC02g009760.1,BraC07g009130.1,BraC07g029700.1,BraC02g011060.1,BraC02g008810.1,BraC02g033460.1,BraC02g022290.1,BraC04g033540.1,BraC09g014950.1,BraC06g050410.1,	0.182938
Molecular function	exopeptidase activity	GO:0008238	5	0.0226176	2.49875	7	118	583	24557	BraC03g026140.1,BraC09g057960.1,BraC03g050890.1,BraC07g016560.1,BraC01g006670.1,BraC05g034580.1,BraC05g043120.1,	0.192374
Molecular function	glutathione transferase activity	GO:0004364	5	0.0227032	3.09719	5	68	583	24557	BraC02g007050.1,BraC08g036270.1,BraC07g041420.1,BraC10g024210.1,BraC10g001530.1,	0.191003
Molecular function	serine-type exopeptidase activity	GO:0070008	6	0.0227032	3.09719	5	68	583	24557	BraC03g026140.1,BraC03g050890.1,BraC07g016560.1,BraC01g006670.1,BraC05g043120.1,	0.191003
Biological process	negative regulation of transcription, DNA-templated	GO:0045892	11	0.0230144	1.82682	14	324	648	27396	BraC06g039540.1,BraC01g047320.1,BraC07g043210.1,BraC01g002370.1,BraC02g009760.1,BraC07g009130.1,BraC07g029700.1,BraC02g011060.1,BraC02g008810.1,BraC02g033460.1,BraC02g022290.1,BraC04g033540.1,BraC09g014950.1,BraC06g050410.1,	0.187581
Biological process	negative regulation of RNA biosynthetic process	GO:1902679	9	0.0230144	1.82682	14	324	648	27396	BraC06g039540.1,BraC01g047320.1,BraC07g043210.1,BraC01g002370.1,BraC02g009760.1,BraC07g009130.1,BraC07g029700.1,BraC02g011060.1,BraC02g008810.1,BraC02g033460.1,BraC02g022290.1,BraC04g033540.1,BraC09g014950.1,BraC06g050410.1,	0.187581
Biological process	negative regulation of nucleic acid-templated transcription	GO:1903507	10	0.0230144	1.82682	14	324	648	27396	BraC06g039540.1,BraC01g047320.1,BraC07g043210.1,BraC01g002370.1,BraC02g009760.1,BraC07g009130.1,BraC07g029700.1,BraC02g011060.1,BraC02g008810.1,BraC02g033460.1,BraC02g022290.1,BraC04g033540.1,BraC09g014950.1,BraC06g050410.1,	0.187581
Biological process	membrane lipid metabolic process	GO:0006643	6	0.0232731	1.78137	15	356	648	27396	BraC02g038020.1,BraC07g028710.1,BraC08g003080.1,BraC01g047320.1,BraC05g015750.1,BraC07g041420.1,BraC07g009130.1,BraC07g029700.1,BraC02g008810.1,BraC03g012340.1,BraC02g022290.1,BraC10g035580.1,BraC07g037490.1,BraC04g033540.1,BraC09g066330.1,	0.187517
Molecular function	oxidoreductase activity, acting on single donors with incorporation of molecular oxygen	GO:0016701	4	0.0245604	2.68862	6	94	583	24557	BraC08g014230.1,BraC10g030090.1,BraC07g041440.1,BraC09g065620.1,BraC05g016510.1,BraC08g011600.1,	0.182786
Molecular function	passive transmembrane transporter activity	GO:0022803	4	0.0245717	1.91463	12	264	583	24557	BraC01g040560.1,BraC03g052560.1,BraC03g058150.1,BraC03g017400.1,BraC05g037470.1,BraC09g000660.1,BraC09g059040.1,BraC01g042010.1,BraC02g028860.1,BraC10g019840.1,BraC07g039480.1,BraC04g023420.1,	0.181129
Molecular function	channel activity	GO:0015267	5	0.0245717	1.91463	12	264	583	24557	BraC01g040560.1,BraC03g052560.1,BraC03g058150.1,BraC03g017400.1,BraC05g037470.1,BraC09g000660.1,BraC09g059040.1,BraC01g042010.1,BraC02g028860.1,BraC10g019840.1,BraC07g039480.1,BraC04g023420.1,	0.181129
Molecular function	ion binding	GO:0043167	3	0.02525	1.11646	217	8187	583	24557	BraC09g008990.1,BraC08g016070.1,BraC03g034340.2,BraC09g019960.1,BraC06g035770.1,BraC07g037000.1,BraCxxg003540.1,BraC03g030330.1,BraC02g009740.1,BraC06g051380.1,BraC05g047800.1,BraC03g050880.1,BraC08g011970.1,BraC06g004720.1,BraC09g013290.1,BraC09g049510.1,BraC05g029870.1,BraC10g015190.1,BraC03g031960.1,BraC10g015980.1,BraC05g038080.1,BraC03g063800.1,BraC10g001580.1,BraC02g005120.1,BraC02g047140.1…	0.182649
Biological process	chemical homeostasis	GO:0048878	5	0.0267334	1.45618	30	871	648	27396	BraC07g037000.1,BraC01g040560.1,BraC10g006910.2,BraC03g052560.1,BraC06g003280.1,BraC07g029070.1,BraC08g000590.1,BraC03g047090.1,BraC02g036500.1,BraC03g017400.1,BraC09g014600.1,BraC05g044550.1,BraC05g037470.1,BraC09g068900.1,BraC03g004070.1,BraC03g040200.1,BraC10g002620.1,BraC05g045050.1,BraC08g006360.1,BraC07g039070.1,BraC02g003450.1,BraC01g026170.1,BraC06g047240.1,BraC06g019640.1,BraC07g021410.1…	0.205215
Biological process	cellular lipid metabolic process	GO:0044255	5	0.0271171	1.25422	72	2427	648	27396	BraC08g016070.1,BraC03g034340.2,BraC03g017460.1,BraC08g035020.1,BraC01g012230.1,BraC06g004720.1,BraC02g038020.1,BraC10g001580.1,BraC03g030230.1,BraC02g015450.1,BraC01g042000.1,BraC07g028710.1,BraC09g059650.1,BraC10g033760.1,BraC08g003080.1,BraC07g021950.1,BraC01g047320.1,BraC06g003280.1,BraC10g000390.1,BraC02g044250.1,BraC09g003400.1,BraC10g030270.1,BraC03g045600.1,BraC05g015750.1,BraC03g006080.1…	0.207406
Biological process	sexual sporulation	GO:0034293	4	0.0277087	2.61512	6	97	648	27396	BraC09g038660.1,BraC10g020410.1,BraC02g004710.1,BraC10g004350.1,BraC03g061630.1,BraC05g028510.1,	0.211166
Biological process	sporulation	GO:0043934	3	0.0277087	2.61512	6	97	648	27396	BraC09g038660.1,BraC10g020410.1,BraC02g004710.1,BraC10g004350.1,BraC03g061630.1,BraC05g028510.1,	0.211166
Biological process	plant-type sporogenesis	GO:0048236	5	0.0277087	2.61512	6	97	648	27396	BraC09g038660.1,BraC10g020410.1,BraC02g004710.1,BraC10g004350.1,BraC03g061630.1,BraC05g028510.1,	0.211166
Molecular function	phosphatase activity	GO:0016791	6	0.0288832	1.57115	21	563	583	24557	BraC10g006520.1,BraC08g003080.1,BraC09g010940.1,BraC01g013370.1,BraC06g038450.1,BraC03g064920.1,BraC08g035910.1,BraC03g043340.1,BraC06g013950.1,BraC03g055830.1,BraC01g023790.1,BraC08g034890.1,BraC02g016480.1,BraC02g022290.1,BraC03g059210.1,BraC05g043310.1,BraC03g055760.1,BraC10g035680.1,BraC08g027200.1,BraC07g038870.1,BraC04g005970.1,	0.201402
Biological process	cellular metal ion homeostasis	GO:0006875	9	0.0298748	1.65987	17	433	648	27396	BraC03g052560.1,BraC06g003280.1,BraC03g047090.1,BraC02g036500.1,BraC03g017400.1,BraC09g014600.1,BraC05g044550.1,BraC09g068900.1,BraC03g040200.1,BraC10g002620.1,BraC05g045050.1,BraC06g047240.1,BraC07g021410.1,BraC05g028920.1,BraC10g019840.1,BraC06g029940.1,BraC04g023420.1,	0.222062
Biological process	hormone metabolic process	GO:0042445	5	0.0299223	1.48745	26	739	648	27396	BraC07g009390.1,BraC03g037570.1,BraC04g004070.1,BraC03g052560.1,BraC09g003400.1,BraC03g006080.1,BraC01g037650.1,BraC02g036500.1,BraC09g014600.1,BraC09g068900.1,BraC03g040200.1,BraC03g026140.1,BraC06g004620.1,BraC07g016560.1,BraC08g017570.1,BraC10g025590.1,BraC05g044900.1,BraC07g039070.1,BraC03g043620.1,BraC02g003450.1,BraC06g047240.1,BraC01g049180.1,BraC03g053010.1,BraC06g010770.1,BraC08g010680.1…	0.221635
Biological process	negative regulation of catalytic activity	GO:0043086	5	0.0300741	1.76157	14	336	648	27396	BraC09g050650.1,BraC09g069290.1,BraC08g012730.1,BraC03g037570.1,BraC09g001530.1,BraC06g003280.1,BraC10g000160.1,BraC01g011360.1,BraC05g000700.1,BraC09g060190.1,BraC06g015230.1,BraC01g039940.1,BraC03g039340.1,BraC01g004690.1,	0.22198
Biological process	response to wounding	GO:0009611	4	0.0303645	1.4729	27	775	648	27396	BraC08g016070.1,BraC10g012670.1,BraC10g020410.1,BraC06g048320.1,BraC01g003820.1,BraC03g006080.1,BraC09g016120.1,BraC09g014600.1,BraC03g014390.1,BraC09g068900.1,BraC03g064920.1,BraC07g022820.1,BraC03g052160.1,BraC01g007230.1,BraC07g021110.1,BraC08g016080.1,BraC03g067470.1,BraC04g006690.1,BraC03g053880.1,BraC09g065620.1,BraC07g026410.1,BraC08g020740.1,BraC03g016590.1,BraC05g028920.1,BraC09g059130.1…	0.222568
Biological process	negative regulation of RNA metabolic process	GO:0051253	8	0.0313895	1.75115	14	338	648	27396	BraC06g039540.1,BraC01g047320.1,BraC07g043210.1,BraC01g002370.1,BraC02g009760.1,BraC07g009130.1,BraC07g029700.1,BraC02g011060.1,BraC02g008810.1,BraC02g033460.1,BraC02g022290.1,BraC04g033540.1,BraC09g014950.1,BraC06g050410.1,	0.228494
Biological process	maltose metabolic process	GO:0000023	7	0.0315449	1.84485	12	275	648	27396	BraC10g033760.1,BraC03g037570.1,BraC08g026340.1,BraC06g003280.1,BraC09g050440.1,BraC05g032090.1,BraC01g048660.1,BraC06g006550.1,BraC10g005850.2,BraC02g028860.1,BraC05g030810.1,BraC01g004920.1,	0.224971
Biological process	ion transport	GO:0006811	5	0.0317723	1.24604	71	2409	648	27396	BraC07g037000.1,BraC06g013720.1,BraC09g073020.1,BraC01g042020.1,BraC06g046400.1,BraC06g033930.1,BraC04g022680.1,BraC09g028940.1,BraC09g059650.1,BraC04g018620.1,BraC07g021950.1,BraC01g040560.1,BraC08g026340.1,BraC03g052560.1,BraC07g029070.1,BraC08g000590.1,BraC02g023350.1,BraC02g008750.1,BraC03g047090.1,BraC03g058150.1,BraC10g027360.2,BraC02g036500.1,BraC03g017400.1,BraC09g014600.1,BraC05g044550.1…	0.225829
Molecular function	cation binding	GO:0043169	4	0.0318276	1.16495	127	4592	583	24557	BraC09g008990.1,BraC03g034340.2,BraC07g037000.1,BraC06g051380.1,BraC08g011970.1,BraC06g004720.1,BraC09g049510.1,BraC05g029870.1,BraC10g015190.1,BraC03g031960.1,BraC10g015980.1,BraC05g038080.1,BraC03g063800.1,BraC02g047140.1,BraC04g022680.1,BraC10g012790.1,BraC07g032330.1,BraC02g015450.1,BraC03g059100.1,BraC08g020610.1,BraC10g033760.1,BraC08g003080.1,BraC07g021950.1,BraC09g020570.1,BraC08g022590.1…	0.219951
Biological process	response to toxic substance	GO:0009636	4	0.0319416	1.57459	20	537	648	27396	BraC07g013930.1,BraC08g016070.1,BraC02g009740.1,BraC01g025160.1,BraC08g022590.1,BraC01g047320.1,BraC02g007050.1,BraC01g007380.1,BraC08g036270.1,BraC07g041420.1,BraC03g000440.1,BraC03g043340.1,BraC08g016080.1,BraC07g020430.1,BraC10g024210.1,BraC04g003120.1,BraC06g049900.1,BraC10g001530.1,BraC09g059130.1,BraC09g014950.1,	0.226271
Molecular function	transmembrane signaling receptor activity	GO:0004888	4	0.0319947	2.52731	6	100	583	24557	BraC03g049560.1,BraC03g017400.1,BraC03g043340.1,BraC10g002620.1,BraC06g006330.1,BraC04g023420.1,	0.219149
Biological process	cellular homeostasis	GO:0019725	5	0.032219	1.42303	31	921	648	27396	BraC07g037000.1,BraC09g073020.1,BraC03g056740.1,BraC01g040560.1,BraC10g006910.2,BraC03g052560.1,BraC06g003280.1,BraC07g029070.1,BraC08g000590.1,BraC03g047090.1,BraC02g036500.1,BraC03g017400.1,BraC09g014600.1,BraC05g044550.1,BraC05g037470.1,BraC09g068900.1,BraC03g004070.1,BraC03g040200.1,BraC10g002620.1,BraC05g045050.1,BraC07g039070.1,BraC02g003450.1,BraC01g026170.1,BraC06g047240.1,BraC06g019640.1…	0.227472
Molecular function	electron transfer activity	GO:0009055	4	0.033105	1.45993	27	779	583	24557	BraC09g019960.1,BraC02g009740.1,BraC09g073020.1,BraC03g050880.1,BraC03g056740.1,BraC05g038080.1,BraC03g063800.1,BraC09g059890.1,BraC05g032600.1,BraC10g000390.1,BraC04g026850.1,BraC07g038100.1,BraC06g044860.1,BraC06g045510.1,BraC05g010490.1,BraC02g043470.1,BraC09g004840.1,BraC09g039600.1,BraC09g055450.1,BraC03g012290.1,BraC09g020260.1,BraC10g025590.1,BraC09g019360.1,BraC03g062940.1,BraC03g016590.1…	0.224765
Biological process	catabolic process	GO:0009056	3	0.0340028	1.18321	108	3859	648	27396	BraC07g013930.1,BraC08g016070.1,BraC03g034340.2,BraC02g009740.1,BraC08g011970.1,BraC10g012670.1,BraC06g004720.1,BraC09g013290.1,BraC01g025160.1,BraC03g053970.1,BraC05g038080.1,BraC10g001580.1,BraC05g043170.1,BraC03g030230.1,BraC02g015450.1,BraC09g069290.1,BraC05g038110.1,BraC09g059650.1,BraC10g033760.1,BraC10g024340.1,BraC07g021950.1,BraC03g037570.1,BraC08g022590.1,BraC05g009960.1,BraC01g047320.1…	0.236898
Cellular component	cell plate	GO:0009504	3	0.0341248	2.78273	5	77	754	32312	BraC10g004350.1,BraC06g003280.1,BraC03g054960.1,BraC02g021840.1,BraC10g014650.1,	0.295393
Molecular function	flavin adenine dinucleotide binding	GO:0050660	6	0.035505	1.8683	11	248	583	24557	BraC09g019960.1,BraC02g009740.1,BraC03g050880.1,BraC03g045600.1,BraC04g026850.1,BraC01g037650.1,BraC05g010490.1,BraC03g058450.1,BraC09g039600.1,BraC09g020260.1,BraC03g056330.1,	0.236904
Biological process	cellulose metabolic process	GO:0030243	9	0.0355871	1.72061	14	344	648	27396	BraC08g000190.1,BraC02g047140.1,BraC09g069290.1,BraC06g050580.1,BraC10g027360.2,BraC04g012010.2,BraC03g049930.1,BraC08g035910.1,BraC03g000650.1,BraC10g025590.1,BraC08g005880.1,BraC03g053230.1,BraC05g048400.1,BraC03g008360.1,	0.247119
Biological process	chlorophyll catabolic process	GO:0015996	8	0.035694	2.46278	6	103	648	27396	BraC10g033760.1,BraC03g043340.1,BraC01g037850.1,BraC09g019360.1,BraC08g005880.1,BraC09g063010.1,	0.247049
Molecular function	vitamin binding	GO:0019842	4	0.0363879	1.8608	11	249	583	24557	BraC08g016070.1,BraC09g013290.1,BraC04g013340.1,BraC09g020570.1,BraC10g016040.1,BraC01g001090.1,BraC10g030090.1,BraC08g016080.1,BraC03g067470.1,BraC01g004920.1,BraC09g059130.1,	0.24072
Biological process	gametophyte development	GO:0048229	5	0.0368586	1.38961	33	1004	648	27396	BraC09g038660.1,BraC10g020410.1,BraC03g031960.1,BraC06g030230.1,BraC10g024340.1,BraC02g004710.1,BraC05g005550.1,BraC09g016530.1,BraC10g004350.1,BraC06g003280.1,BraC03g061630.1,BraC04g026850.1,BraC05g042240.2,BraC05g010490.1,BraC01g004680.1,BraC01g048660.1,BraC05g028510.1,BraC08g017570.1,BraC09g039600.1,BraC04g018000.1,BraC10g025470.1,BraC06g013950.1,BraC09g065620.1,BraC01g048350.1,BraC03g021560.1…	0.250188
Biological process	pigment catabolic process	GO:0046149	4	0.0371542	2.4391	6	104	648	27396	BraC10g033760.1,BraC03g043340.1,BraC01g037850.1,BraC09g019360.1,BraC08g005880.1,BraC09g063010.1,	0.251386
Biological process	phenol-containing compound biosynthetic process	GO:0046189	6	0.0374819	1.58873	18	479	648	27396	BraC02g021000.1,BraC09g027820.1,BraC10g026970.1,BraC06g008380.1,BraC01g042000.1,BraC09g059650.1,BraC01g003820.1,BraC01g001090.1,BraC03g064670.1,BraC07g035800.1,BraC03g052160.1,BraC08g017570.1,BraC07g039490.1,BraC08g020740.1,BraC03g053010.1,BraC07g020690.1,BraC05g002470.1,BraC02g021840.1,	0.252793
Biological process	biological regulation	GO:0065007	2	0.0380292	1.08366	292	11392	648	27396	BraC09g008990.1,BraC02g021000.1,BraC02g028680.1,BraC08g016070.1,BraC06g039540.1,BraC01g012470.1,BraC07g037000.1,BraC09g027820.1,BraC07g019880.1,BraC03g030330.1,BraC09g073020.1,BraC10g012670.1,BraC05g029870.1,BraC10g015190.1,BraC03g056740.1,BraC10g020410.1,BraC10g026970.1,BraC06g008380.1,BraC03g043930.1,BraC09g050650.1,BraC01g025160.1,BraC03g043580.1,BraC09g004070.1,BraC10g003670.1,BraC02g005120.1…	0.255667
Biological process	porphyrin-containing compound metabolic process	GO:0006778	6	0.0387725	1.63392	16	414	648	27396	BraC09g059650.1,BraC10g033760.1,BraC07g021950.1,BraC05g012090.1,BraC03g055550.1,BraC03g043340.1,BraC01g037850.1,BraC09g019360.1,BraC01g023330.1,BraC08g005880.1,BraC09g050910.1,BraC02g028860.1,BraC01g000200.1,BraC10g035580.1,BraC09g063010.1,BraC01g004920.1,	0.259015
Biological process	cellular response to iron ion	GO:0071281	7	0.0393436	2.67581	5	79	648	27396	BraC10g014100.1,BraC04g012010.2,BraC05g044550.1,BraC03g050760.1,BraC03g067470.1,	0.260358
Biological process	organic cyclic compound catabolic process	GO:1901361	5	0.0400927	1.48456	23	655	648	27396	BraC05g043170.1,BraC10g033760.1,BraC03g037570.1,BraC02g010770.1,BraC05g007920.1,BraC03g053680.1,BraC03g057290.1,BraC03g043340.1,BraC07g021110.1,BraC08g017570.1,BraC04g028970.1,BraC04g006690.1,BraC01g037850.1,BraC09g019360.1,BraC02g000300.1,BraC08g005880.1,BraC02g000850.1,BraC10g026100.1,BraC09g063010.1,BraC05g015620.1,BraC06g010770.1,BraC08g010680.1,BraC09g060630.1,	0.264487
Biological process	tetrapyrrole metabolic process	GO:0033013	5	0.0402087	1.62607	16	416	648	27396	BraC09g059650.1,BraC10g033760.1,BraC07g021950.1,BraC05g012090.1,BraC03g055550.1,BraC03g043340.1,BraC01g037850.1,BraC09g019360.1,BraC01g023330.1,BraC08g005880.1,BraC09g050910.1,BraC02g028860.1,BraC01g000200.1,BraC10g035580.1,BraC09g063010.1,BraC01g004920.1,	0.264425
Biological process	acetyl-CoA metabolic process	GO:0006084	12	0.0407806	1.9715	9	193	648	27396	BraC03g052560.1,BraC09g003400.1,BraC03g006080.1,BraC01g037650.1,BraC06g004620.1,BraC10g025590.1,BraC03g043620.1,BraC01g049180.1,BraC03g053010.1,	0.267353
Biological process	response to external stimulus	GO:0009605	3	0.0408836	1.15593	127	4645	648	27396	BraC02g028680.1,BraC01g012470.1,BraC09g073020.1,BraC08g011970.1,BraC06g004720.1,BraC09g013290.1,BraC05g029870.1,BraC10g020410.1,BraC10g026970.1,BraC06g008380.1,BraC03g043580.1,BraC10g003670.1,BraC06g033930.1,BraC02g047140.1,BraC04g022680.1,BraC06g017160.1,BraC05g020830.1,BraC10g007520.1,BraC01g042000.1,BraC09g059650.1,BraC02g004710.1,BraC07g021950.1,BraC08g022590.1,BraC09g016530.1,BraC03g052220.1…	0.267199
Cellular component	plastid membrane	GO:0042170	5	0.0412986	1.46719	24	701	754	32312	BraC01g042020.1,BraC05g038080.1,BraC10g012790.1,BraC10g027730.1,BraC01g019310.1,BraC09g059650.1,BraC03g037570.1,BraC08g000590.1,BraC03g055550.1,BraC03g060400.1,BraC03g006730.1,BraC06g042840.1,BraC09g043680.1,BraC07g041440.1,BraC01g023330.1,BraC01g042010.1,BraC08g002390.1,BraC02g028860.1,BraC03g007690.1,BraC06g019640.1,BraC04g026300.1,BraC05g049790.1,BraC06g010770.1,BraC06g036690.1,	0.336462
Molecular function	ADP binding	GO:0043531	9	0.0423516	2.36197	6	107	583	24557	BraC03g050360.1,BraC09g025970.1,BraC01g041100.1,BraC09g049540.1,BraC02g007360.1,BraC07g032360.1,	0.266505
Biological process	amine catabolic process	GO:0009310	6	0.0424276	1.76157	12	288	648	27396	BraC10g012670.1,BraC03g037570.1,BraC03g006080.1,BraC09g014600.1,BraC03g014390.1,BraC09g068900.1,BraC03g036640.1,BraC07g021110.1,BraC08g017570.1,BraC04g006690.1,BraC06g010770.1,BraC08g010680.1,	0.273063
Biological process	cellular biogenic amine catabolic process	GO:0042402	8	0.0424276	1.76157	12	288	648	27396	BraC10g012670.1,BraC03g037570.1,BraC03g006080.1,BraC09g014600.1,BraC03g014390.1,BraC09g068900.1,BraC03g036640.1,BraC07g021110.1,BraC08g017570.1,BraC04g006690.1,BraC06g010770.1,BraC08g010680.1,	0.273063
Biological process	cellular response to nitrogen compound	GO:1901699	5	0.0430755	2.60974	5	81	648	27396	BraC10g014100.1,BraC04g012010.2,BraC05g044550.1,BraC03g067470.1,BraC02g018740.1,	0.27472
Molecular function	nucleotidyltransferase activity	GO:0016779	5	0.043317	1.75507	12	288	583	24557	BraC03g026000.1,BraC04g021120.1,BraC09g043860.1,BraC01g048660.1,BraC10g004420.1,BraC03g027860.1,BraC03g021560.1,BraC10g026100.1,BraC09g039200.2,BraC02g009650.1,BraC02g007360.1,BraC01g041990.1,	0.268219
Biological process	cellular response to phosphate starvation	GO:0016036	8	0.0433607	1.75548	12	289	648	27396	BraC01g047320.1,BraC01g048660.1,BraC07g041420.1,BraC07g009130.1,BraC07g029700.1,BraC02g008810.1,BraC03g012340.1,BraC02g022290.1,BraC10g035580.1,BraC09g063010.1,BraC04g033540.1,BraC09g014950.1,	0.275706
Molecular function	cytoskeletal protein binding	GO:0008092	4	0.044443	1.66583	14	354	583	24557	BraC09g038660.1,BraC05g038110.1,BraC09g043040.1,BraC01g017910.1,BraC09g043020.1,BraC06g002850.1,BraC03g050760.1,BraC06g040790.1,BraC03g017250.1,BraC04g001250.1,BraC05g011070.1,BraC07g039480.1,BraC07g017490.1,BraC04g005630.1,	0.273007
Biological process	tetrapyrrole catabolic process	GO:0033015	6	0.0450245	2.32722	6	109	648	27396	BraC10g033760.1,BraC03g043340.1,BraC01g037850.1,BraC09g019360.1,BraC08g005880.1,BraC09g063010.1,	0.285426
Biological process	porphyrin-containing compound catabolic process	GO:0006787	7	0.0450245	2.32722	6	109	648	27396	BraC10g033760.1,BraC03g043340.1,BraC01g037850.1,BraC09g019360.1,BraC08g005880.1,BraC09g063010.1,	0.285426
Biological process	callose localization	GO:0052545	5	0.0456205	1.85429	10	228	648	27396	BraC07g028710.1,BraC02g004710.1,BraC10g004350.1,BraC01g003820.1,BraC03g061630.1,BraC05g015750.1,BraC01g048660.1,BraC09g065620.1,BraC03g069030.1,BraC07g037490.1,	0.287477
Molecular function	polygalacturonase activity	GO:0004650	6	0.0456555	2.31863	6	109	583	24557	BraC01g014880.1,BraC03g049540.1,BraC03g052750.1,BraC07g013970.1,BraC07g035160.1,BraC07g035280.1,	0.278247
Biological process	intra-Golgi vesicle-mediated transport	GO:0006891	7	0.0460962	2.14452	7	138	648	27396	BraC03g000420.1,BraC06g017160.1,BraC03g064670.1,BraC04g017970.1,BraC06g012220.1,BraC03g062940.1,BraC03g022960.1,	0.288751
Biological process	cellular catabolic process	GO:0044248	4	0.0461529	1.19628	85	3004	648	27396	BraC07g013930.1,BraC08g016070.1,BraC03g034340.2,BraC02g009740.1,BraC08g011970.1,BraC06g004720.1,BraC09g013290.1,BraC01g025160.1,BraC03g053970.1,BraC10g001580.1,BraC05g043170.1,BraC03g030230.1,BraC05g038110.1,BraC09g059650.1,BraC10g033760.1,BraC10g024340.1,BraC07g021950.1,BraC03g037570.1,BraC08g022590.1,BraC05g009960.1,BraC01g047320.1,BraC10g030270.1,BraC03g045600.1,BraC01g001090.1,BraC02g010770.1…	0.288251
Biological process	polysaccharide localization	GO:0033037	4	0.0467437	1.84619	10	229	648	27396	BraC07g028710.1,BraC02g004710.1,BraC10g004350.1,BraC01g003820.1,BraC03g061630.1,BraC05g015750.1,BraC01g048660.1,BraC09g065620.1,BraC03g069030.1,BraC07g037490.1,	0.291079
Cellular component	intrinsic component of membrane	GO:0031224	3	0.0468672	1.1958	86	3082	754	32312	BraC01g012470.1,BraC03g053410.1,BraC08g035020.1,BraC06g051380.1,BraC01g042020.1,BraC09g036390.1,BraC02g038020.1,BraC02g047140.1,BraC09g014240.1,BraC05g000500.1,BraC10g027730.1,BraC04g018620.1,BraC07g009300.1,BraC09g001850.1,BraC01g040560.1,BraC04g028820.1,BraC05g032600.1,BraC08g008680.1,BraC06g019670.1,BraC03g052560.1,BraC06g003280.1,BraC06g050580.1,BraC02g023350.1,BraC01g037650.1,BraC03g047090.1…	0.360617
Biological process	anion transport	GO:0006820	6	0.0469201	1.35353	34	1062	648	27396	BraC06g013720.1,BraC09g073020.1,BraC06g033930.1,BraC09g028940.1,BraC04g018620.1,BraC08g026340.1,BraC02g023350.1,BraC02g008750.1,BraC10g027360.2,BraC02g036500.1,BraC09g014600.1,BraC05g044550.1,BraC09g068900.1,BraC07g041420.1,BraC03g040200.1,BraC06g004620.1,BraC07g025620.1,BraC03g067470.1,BraC02g008810.1,BraC09g062870.1,BraC09g053020.1,BraC09g000490.1,BraC01g013580.1,BraC02g003450.1,BraC09g061540.1…	0.269153
Molecular function	oxidoreductase activity, acting on the CH-CH group of donors	GO:0016627	4	0.0477221	2.0058	8	168	583	24557	BraC05g047800.1,BraC10g020410.1,BraC03g031960.1,BraC03g061630.1,BraC03g055550.1,BraC09g057270.1,BraC03g043620.1,BraC05g028920.1,	0.263835
Biological process	small molecule catabolic process	GO:0044282	4	0.0481933	1.31502	40	1286	648	27396	BraC08g016070.1,BraC03g034340.2,BraC09g013290.1,BraC03g053970.1,BraC05g038080.1,BraC10g001580.1,BraC05g043170.1,BraC03g030230.1,BraC09g059650.1,BraC07g021950.1,BraC03g037570.1,BraC01g047320.1,BraC10g030270.1,BraC01g001090.1,BraC05g012090.1,BraC07g041420.1,BraC03g026140.1,BraC03g057290.1,BraC03g002870.1,BraC07g021110.1,BraC07g016560.1,BraC08g017570.1,BraC08g016080.1,BraC04g006690.1,BraC01g017640.1…	0.273484
Biological process	negative regulation of molecular function	GO:0044092	4	0.0487293	1.64414	14	360	648	27396	BraC09g050650.1,BraC09g069290.1,BraC08g012730.1,BraC03g037570.1,BraC09g001530.1,BraC06g003280.1,BraC10g000160.1,BraC01g011360.1,BraC05g000700.1,BraC09g060190.1,BraC06g015230.1,BraC01g039940.1,BraC03g039340.1,BraC01g004690.1,	0.274314
Bological process	regulation of hormone levels	GO:0010817	4	0.0492992	1.35453	33	1030	648	27396	BraC03g043580.1,BraC02g047140.1,BraC07g009390.1,BraC03g037570.1,BraC04g004070.1,BraC03g052560.1,BraC09g003400.1,BraC03g006080.1,BraC01g037650.1,BraC02g036500.1,BraC09g014600.1,BraC09g068900.1,BraC08g035910.1,BraC03g040200.1,BraC03g026140.1,BraC06g004620.1,BraC07g016560.1,BraC07g035160.1,BraC08g017570.1,BraC10g025590.1,BraC09g010220.1,BraC05g044900.1,BraC07g039070.1,BraC03g043620.1,BraC02g003450.1…	0.27605
