# Supplementary material for: Comparative Transcriptome Analysis of Purple and Green Non-Heading Chinese Cabbage and Function Analyses of BcTT8 Gene
Source: Genes (Basel). 2022 May 31;13(6):988. doi: 10.3390/genes13060988 (PMC9222865; doi:10.3390/genes13060988)
Supplement: Supplementary file 1 [file genes-13-00988-s001.zip › Supplementary tables/Supplementary Table S9.xlsx]

## Sheet: out.path
KEGG_A_class	KEGG_B_class	Pathway	out (245)	All (10071)	Pvalue	Qvalue	Pathway ID	Genes	K_IDs
Metabolism	Carbohydrate metabolism	Starch and sucrose metabolism	19	236	4.65e-06	0.00088544	ko00500	BraC09g068900.1;BraC10g004420.1;BraC01g048660.1;BraC02g009330.1;BraC03g064920.1;BraC04g005970.1;BraC04g012010.2;BraC04g025640.1;BraC01g013370.1;BraC05g012210.1;BraC05g015750.1;BraC05g040200.1;BraC07g028710.1;BraC07g037490.1;BraC08g003080.1;BraC08g027200.1;BraC08g034890.1;BraC09g010940.1;BraC09g014600.1	K01193+K00975+K00963+K05349+K16055+K07024+K01188+K01188+K01087+K01188+K00695+K19892+K00695+K00695+K07024+K16055+K16055+K16055+K01193
Metabolism	Global and overview maps	Biosynthesis of secondary metabolites	79	2068	9.09e-06	0.00088544	ko01110	BraC09g053560.1;BraC09g053860.1;BraC09g059130.1;BraC09g063010.1;BraC09g065620.1;BraC09g068900.1;BraC01g038270.1;BraC01g038410.1;BraC09g074350.1;BraC10g004420.1;BraC10g010810.1;BraC10g012670.1;BraC10g030090.1;BraC10g032570.1;BraC01g047320.1;BraC01g048660.1;BraC01g049180.1;BraC02g009330.1;BraC02g015450.1;BraC02g025780.1;BraC02g027050.1;BraC01g000200.1;BraC01g001090.1;BraC03g006080.1;BraC03g014390.1…	K01859+K01859+K00815+K01858+K00454+K01193+K13513+K06444+K15404+K00975+K00430+K13066+K05278+K13493+K01115+K00963+K00227+K05349+K00873+K04125+K15918+K01623+K00600+K00559+K13066+K00487+K01626+K00281+K01640+K00966+K00549+K00208+K05277+K00218+K09755+K04125+K16055+K00276+K05933+K01647+K07024+K10775+K01188+K06001+K01188+K15404+K01087+K01188+K00695+K10775+K11262+K00765+K01079+K10760+K15397+K10775+K00826+…
Metabolism	Biosynthesis of other secondary metabolites	Anthocyanin biosynthesis	3	3	1.42e-05	0.00088544	ko00942	BraC10g012540.1;BraC06g022480.1;BraC08g010530.1	K17193+K17193+K12338
Metabolism	Global and overview maps	Metabolic pathways	124	3771	1.46e-05	0.00088544	ko01100	BraC09g039200.2;BraC09g053020.1;BraC09g053560.1;BraC09g053860.1;BraC09g059130.1;BraC09g063010.1;BraC09g065620.1;BraC09g066330.1;BraC09g068900.1;BraC09g069290.1;BraC01g038270.1;BraC01g038410.1;BraC01g042010.1;BraC01g042020.1;BraC10g000390.1;BraC10g001530.1;BraC10g004420.1;BraC10g010810.1;BraC10g012670.1;BraC10g012790.1;BraC10g015980.1;BraC10g016040.1;BraC10g024210.1;BraC10g025010.1;BraC10g030090.1…	K00972+K01183+K01859+K01859+K00815+K01858+K00454+K05287+K01193+K01051+K13513+K06444+K02108+K02110+K15398+K00799+K00975+K00430+K13066+K08914+K01805+K19562+K00799+K01054+K05278+K06119+K01930+K01115+K00963+K00227+K00799+K05349+K00873+K00999+K13248+K15918+K02115+K01623+K00600+K00559+K13066+K00487+K01183+K01626+K00921+K01051+K00281+K01640+K00966+K00549+K00208+K05277+K00218+K01489+K09755+K16055+K00276+…
Metabolism	Amino acid metabolism	Phenylalanine metabolism	8	56	5.67e-05	0.00275346	ko00360	BraC09g059130.1;BraC03g067150.1;BraC04g006690.1;BraC05g043170.1;BraC07g021110.1;BraC08g010680.1;BraC08g016070.1;BraC08g016080.1	K00815+K00276+K10775+K10775+K10775+K00276+K00815+K00815
Metabolism	Biosynthesis of other secondary metabolites	Flavonoid biosynthesis	6	49	0.00113517	0.0459746	ko00941	BraC09g053560.1;BraC09g053860.1;BraC10g030090.1;BraC03g016590.1;BraC03g052160.1;BraC09g018850.1	K01859+K01859+K05278+K00487+K05277+K13082
Metabolism	Biosynthesis of other secondary metabolites	Isoquinoline alkaloid biosynthesis	5	45	0.004519	0.156874	ko00950	BraC09g059130.1;BraC03g067150.1;BraC08g010680.1;BraC08g016070.1;BraC08g016080.1	K00815+K00276+K00276+K00815+K00815
Human Diseases	Cancers	Chemical carcinogenesis	6	81	0.0138602	0.349304	ko05204	BraC10g001530.1;BraC10g024210.1;BraC02g007050.1;BraC07g041420.1;BraC08g030210.1;BraC08g036270.1	K00799+K00799+K00799+K00799+K00799+K00799
Metabolism	Lipid metabolism	Synthesis and degradation of ketone bodies	2	8	0.0149816	0.349304	ko00072	BraC03g025700.1;BraC09g003400.1	K01640+K00626
Organismal Systems	Aging	Longevity regulating pathway - worm	10	187	0.0159982	0.349304	ko04212	BraC10g001530.1;BraC10g020410.1;BraC10g024210.1;BraCxxg012140.1;BraC02g007050.1;BraC05g038110.1;BraC07g041420.1;BraC08g030210.1;BraC08g036270.1;BraC01g035640.1	K00799+K13356+K00799+K04688+K00799+K08341+K00799+K00799+K00799+K13113
Metabolism	Xenobiotics biodegradation and metabolism	Drug metabolism - cytochrome P450	6	84	0.0163538	0.349304	ko00982	BraC10g001530.1;BraC10g024210.1;BraC02g007050.1;BraC07g041420.1;BraC08g030210.1;BraC08g036270.1	K00799+K00799+K00799+K00799+K00799+K00799
Metabolism	Xenobiotics biodegradation and metabolism	Metabolism of xenobiotics by cytochrome P450	6	85	0.0172496	0.349304	ko00980	BraC10g001530.1;BraC10g024210.1;BraC02g007050.1;BraC07g041420.1;BraC08g030210.1;BraC08g036270.1	K00799+K00799+K00799+K00799+K00799+K00799
Metabolism	Amino acid metabolism	Phenylalanine, tyrosine and tryptophan biosynthesis	6	89	0.02117	0.395566	ko00400	BraC09g059130.1;BraC01g004490.1;BraC04g013340.1;BraC08g016070.1;BraC08g016080.1;BraC08g032230.1	K00815+K01626+K06001+K00815+K00815+K05359
Organismal Systems	Sensory system	Taste transduction	1	1	0.0243273	0.395566	ko04742	BraC09g060810.1	K19729
Metabolism	Biosynthesis of other secondary metabolites	Tropane, piperidine and pyridine alkaloid biosynthesis	5	68	0.0246296	0.395566	ko00960	BraC09g059130.1;BraC03g067150.1;BraC08g010680.1;BraC08g016070.1;BraC08g016080.1	K00815+K00276+K00276+K00815+K00815
Metabolism	Amino acid metabolism	Tyrosine metabolism	5	69	0.0260455	0.395566	ko00350	BraC09g059130.1;BraC03g067150.1;BraC08g010680.1;BraC08g016070.1;BraC08g016080.1	K00815+K00276+K00276+K00815+K00815
Metabolism	Biosynthesis of other secondary metabolites	Phenylpropanoid biosynthesis	13	299	0.0309483	0.442378	ko00940	BraC10g010810.1;BraC10g012670.1;BraC02g009330.1;BraC03g014390.1;BraC03g016590.1;BraC03g062940.1;BraC04g006690.1;BraC04g012010.2;BraC04g025640.1;BraC05g012210.1;BraC05g043170.1;BraC07g021110.1;BraC08g022590.1	K00430+K13066+K05349+K13066+K00487+K09755+K10775+K01188+K01188+K01188+K10775+K10775+K00083
Human Diseases	Cancers	Hepatocellular carcinoma	7	127	0.035283	0.460672	ko05225	BraC10g001530.1;BraC10g024210.1;BraCxxg012140.1;BraC02g007050.1;BraC07g041420.1;BraC08g030210.1;BraC08g036270.1	K00799+K00799+K04688+K00799+K00799+K00799+K00799
Metabolism	Amino acid metabolism	Glycine, serine and threonine metabolism	7	128	0.0365836	0.460672	ko00260	BraC02g027050.1;BraC01g001090.1;BraC01g004920.1;BraC03g067150.1;BraC04g013340.1;BraC06g013950.1;BraC08g010680.1	K15918+K00600+K00281+K00276+K06001+K01079+K00276
Metabolism	Xenobiotics biodegradation and metabolism	Drug metabolism - other enzymes	7	129	0.0379154	0.460672	ko00983	BraC10g001530.1;BraC10g024210.1;BraC02g007050.1;BraC03g057290.1;BraC07g041420.1;BraC08g030210.1;BraC08g036270.1	K00799+K00799+K00799+K01489+K00799+K00799+K00799
Metabolism	Metabolism of cofactors and vitamins	Pantothenate and CoA biosynthesis	4	54	0.0419084	0.482102	ko00770	BraC05g042210.1;BraC07g018080.1;BraC01g025160.1;BraC08g018120.1	K06133+K00859+K00826+K09680
Organismal Systems	Endocrine system	Renin-angiotensin system	2	14	0.0442486	0.482102	ko04614	BraC01g006670.1;BraC09g006050.1	K01285+K01392
Metabolism	Biosynthesis of other secondary metabolites	Aflatoxin biosynthesis	1	2	0.0480651	0.482102	ko00254	BraC06g004720.1	K11262
Metabolism	Metabolism of terpenoids and polyketides	Geraniol degradation	1	2	0.0480651	0.482102	ko00281	BraC03g025700.1	K01640
Organismal Systems	Endocrine system	Regulation of lipolysis in adipocyte	2	15	0.0502544	0.482102	ko04923	BraC10g025010.1;BraC07g037550.1	K01054+K01054
Metabolism	Metabolism of other amino acids	Cyanoamino acid metabolism	6	110	0.0515829	0.482102	ko00460	BraC02g009330.1;BraC01g001090.1;BraC04g012010.2;BraC04g025640.1;BraC05g012210.1;BraC06g022430.1	K05349+K00600+K01188+K01188+K01188+K01501
Human Diseases	Drug resistance	Platinum drug resistance	6	112	0.055405	0.498645	ko01524	BraC10g001530.1;BraC10g024210.1;BraC02g007050.1;BraC07g041420.1;BraC08g030210.1;BraC08g036270.1	K00799+K00799+K00799+K00799+K00799+K00799
Metabolism	Biosynthesis of other secondary metabolites	Betalain biosynthesis	1	3	0.0712277	0.618155	ko00965	BraC05g016510.1	K15777
Metabolism	Lipid metabolism	Cutin, suberine and wax biosynthesis	4	71	0.0941994	0.776501	ko00073	BraC09g074350.1;BraC10g000390.1;BraC10g020410.1;BraC04g028730.1	K15404+K15398+K13356+K15404
Metabolism	Carbohydrate metabolism	Amino sugar and nucleotide sugar metabolism	9	224	0.0963973	0.776501	ko00520	BraC09g039200.2;BraC09g053020.1;BraC10g004420.1;BraC01g048660.1;BraC03g018710.1;BraC03g027860.1;BraC05g009960.1;BraC05g034090.1;BraC09g018190.1	K00972+K01183+K00975+K00963+K01183+K00966+K01183+K15920+K01183
Human Diseases	Drug resistance	Endocrine resistance	2	22	0.0990598	0.776501	ko01522	BraCxxg012140.1;BraC03g047290.1	K04688+K04650
Metabolism	Xenobiotics biodegradation and metabolism	Benzoate degradation	1	5	0.115882	0.856115	ko00362	BraC09g003400.1	K00626
Metabolism	Energy metabolism	Photosynthesis	5	109	0.126469	0.856115	ko00195	BraC01g042010.1;BraC01g042020.1;BraC02g028860.1;BraC08g000590.1;BraC08g002390.1	K02108+K02110+K02115+K08905+K02695
Metabolism	Amino acid metabolism	Cysteine and methionine metabolism	8	206	0.1298	0.856115	ko00270	BraC09g059130.1;BraC03g031960.1;BraC03g067470.1;BraC07g009240.1;BraC01g025160.1;BraC08g016070.1;BraC08g016080.1;BraC09g013290.1	K00815+K00549+K05933+K01251+K00826+K00815+K00815+K01761
Human Diseases	Cardiovascular diseases	Fluid shear stress and atherosclerosis	8	207	0.132365	0.856115	ko05418	BraC10g001530.1;BraC10g024210.1;BraC02g007050.1;BraC03g037570.1;BraC05g036370.1;BraC07g041420.1;BraC08g030210.1;BraC08g036270.1	K00799+K00799+K00799+K03671+K07198+K00799+K00799+K00799
Metabolism	Metabolism of cofactors and vitamins	Ubiquinone and other terpenoid-quinone biosynthesis	4	81	0.134561	0.856115	ko00130	BraC09g059130.1;BraC03g016590.1;BraC08g016070.1;BraC08g016080.1	K00815+K00487+K00815+K00815
Metabolism	Lipid metabolism	Glycerolipid metabolism	5	112	0.137302	0.856115	ko00561	BraC01g038270.1;BraC10g025010.1;BraC10g035580.1;BraC02g027050.1;BraC07g037550.1	K13513+K01054+K06119+K15918+K01054
Organismal Systems	Endocrine system	Insulin secretion	1	6	0.137401	0.856115	ko04911	BraC02g021840.1	K18211
Human Diseases	Infectious diseases	African trypanosomiasis	1	6	0.137401	0.856115	ko05143	BraC09g006050.1	K01392
Metabolism	Carbohydrate metabolism	Galactose metabolism	4	84	0.147855	0.871068	ko00052	BraC09g068900.1;BraC01g048660.1;BraC09g014600.1;BraC09g018040.1	K01193+K00963+K01193+K18819
Metabolism	Metabolism of terpenoids and polyketides	Carotenoid biosynthesis	3	55	0.14934	0.871068	ko00906	BraC01g038410.1;BraC07g041440.1;BraC08g014230.1	K06444+K09840+K09840
Metabolism	Global and overview maps	Biosynthesis of amino acids	15	459	0.150555	0.871068	ko01230	BraC09g059130.1;BraC02g015450.1;BraC01g000200.1;BraC01g001090.1;BraC01g004490.1;BraC03g031960.1;BraC04g003120.1;BraC04g013340.1;BraC06g006550.1;BraC06g013950.1;BraC01g025160.1;BraC08g016070.1;BraC08g016080.1;BraC08g032230.1;BraC09g007330.1	K00815+K00873+K01623+K00600+K01626+K00549+K01647+K06001+K00765+K01079+K00826+K00815+K00815+K05359+K00873
Metabolism	Xenobiotics biodegradation and metabolism	Aminobenzoate degradation	1	7	0.158398	0.889197	ko00627	BraC06g022430.1	K01501
Organismal Systems	Excretory system	Vasopressin-regulated water reabsorption	3	57	0.161007	0.889197	ko04962	BraC03g022960.1;BraC06g049900.1;BraC08g013780.1	K07904+K07889+K07904
Metabolism	Metabolism of cofactors and vitamins	Biotin metabolism	2	32	0.182345	0.949848	ko00780	BraC10g016040.1;BraC03g043620.1	K19562+K00208
Human Diseases	Cardiovascular diseases	Viral myocarditis	2	32	0.182345	0.949848	ko05416	BraC03g058390.2;BraC08g018870.1	K03260+K03260
Metabolism	Metabolism of other amino acids	Glutathione metabolism	6	157	0.183715	0.949848	ko00480	BraC10g001530.1;BraC10g024210.1;BraC02g007050.1;BraC07g041420.1;BraC08g030210.1;BraC08g036270.1	K00799+K00799+K00799+K00799+K00799+K00799
Metabolism	Carbohydrate metabolism	Butanoate metabolism	2	33	0.191181	0.967852	ko00650	BraC03g025700.1;BraC09g003400.1	K01640+K00626
Metabolism	Metabolism of other amino acids	Selenocompound metabolism	2	34	0.200071	0.972346	ko00450	BraC03g031960.1;BraC09g013290.1	K00549+K01761
Human Diseases	Drug resistance	Antifolate resistance	2	34	0.200071	0.972346	ko01523	BraC01g045460.1;BraC01g001090.1	K01930+K00600
Metabolism	Carbohydrate metabolism	Pentose and glucuronate interconversions	6	164	0.209958	0.98273	ko00040	BraC09g069290.1;BraC10g015980.1;BraC01g048660.1;BraC01g004690.1;BraC07g009000.1;BraC07g031100.1	K01051+K01805+K00963+K01051+K01728+K01728
Metabolism	Lipid metabolism	Steroid biosynthesis	3	66	0.216448	0.98273	ko00100	BraC01g049180.1;BraC03g006080.1;BraC01g037650.1	K00227+K00559+K09828
Metabolism	Energy metabolism	Photosynthesis - antenna proteins	2	36	0.217988	0.98273	ko00196	BraC10g012790.1;BraC06g019640.1	K08914+K08910
Metabolism	Xenobiotics biodegradation and metabolism	Styrene degradation	1	10	0.218384	0.98273	ko00643	BraC06g022430.1	K01501
Cellular Processes	Transport and catabolism	Autophagy - animal	6	170	0.233439	0.994309	ko04140	BraCxxg012140.1;BraC03g058120.1;BraC05g034580.1;BraC05g036370.1;BraC05g038110.1;BraC07g021380.1	K04688+K17908+K17906+K07198+K08341+K07901
Cellular Processes	Transport and catabolism	Autophagy - other eukaryotes	3	69	0.235754	0.994309	ko04136	BraC03g058120.1;BraC05g034580.1;BraC05g038110.1	K17908+K17906+K08341
Organismal Systems	Endocrine system	Parathyroid hormone synthesis, secretion and action	2	39	0.245093	0.994309	ko04928	BraC01g047320.1;BraC07g015430.1	K01115+K03626
Organismal Systems	Digestive system	Pancreatic secretion	3	71	0.248788	0.994309	ko04972	BraC03g022960.1;BraC07g021380.1;BraC08g013780.1	K07904+K07901+K07904
Metabolism	Metabolism of terpenoids and polyketides	Zeatin biosynthesis	2	40	0.254163	0.994309	ko00908	BraC10g032570.1;BraC07g009390.1	K13493+K10760
Organismal Systems	Digestive system	Carbohydrate digestion and absorption	1	12	0.25599	0.994309	ko04973	BraC09g060810.1	K19729
Metabolism	Carbohydrate metabolism	Glyoxylate and dicarboxylate metabolism	5	142	0.263938	0.994309	ko00630	BraC02g027050.1;BraC01g001090.1;BraC01g004920.1;BraC04g003120.1;BraC09g003400.1	K15918+K00600+K00281+K01647+K00626
Metabolism	Nucleotide metabolism	Purine metabolism	6	179	0.270074	0.994309	ko00230	BraC02g015450.1;BraC05g047800.1;BraC06g010040.1;BraC06g035770.1;BraC07g025620.1;BraC09g007330.1	K00873+K00860+K01510+K00860+K00759+K00873
Human Diseases	Substance dependence	Nicotine addiction	1	13	0.274111	0.994309	ko05033	BraC09g053340.1	K15015
Metabolism	Metabolism of terpenoids and polyketides	Diterpenoid biosynthesis	2	43	0.281393	0.994309	ko00904	BraC02g025780.1;BraC01g012230.1	K04125+K04125
Metabolism	Lipid metabolism	Fatty acid biosynthesis	3	76	0.281798	0.994309	ko00061	BraC03g043620.1;BraC06g004720.1;BraC07g021950.1	K00208+K11262+K03921
Metabolism	Biosynthesis of other secondary metabolites	Prodigiosin biosyntheses	1	14	0.291793	0.994309	ko00333	BraC03g043620.1	K00208
Genetic Information Processing	Transcription	Basal transcription factors	3	79	0.301795	0.994309	ko03022	BraC10g025470.1;BraC07g020430.1;BraC08g001250.1	K14649+K10843+K03133
Metabolism	Carbohydrate metabolism	Inositol phosphate metabolism	4	115	0.306671	0.994309	ko00562	BraC09g063010.1;BraC02g018740.1;BraC01g004680.1;BraC06g002850.1	K01858+K00999+K00921+K00888
Human Diseases	Endocrine and metabolic diseases	Type II diabetes mellitus	2	46	0.308544	0.994309	ko04930	BraC02g015450.1;BraC09g007330.1	K00873+K00873
Metabolism	Amino acid metabolism	Valine, leucine and isoleucine degradation	3	82	0.32186	0.994309	ko00280	BraC03g025700.1;BraC01g025160.1;BraC09g003400.1	K01640+K00826+K00626
Cellular Processes	Cellular community - prokaryotes	Biofilm formation - Escherichia coli	1	16	0.32588	0.994309	ko02026	BraC10g004420.1	K00975
Human Diseases	Substance dependence	Morphine addiction	1	16	0.32588	0.994309	ko05032	BraC09g053340.1	K15015
Environmental Information Processing	Signal transduction	Apelin signaling pathway	3	84	0.335247	0.994309	ko04371	BraCxxg012140.1;BraC05g036370.1;BraC05g038110.1	K04688+K07198+K08341
Metabolism	Lipid metabolism	Steroid hormone biosynthesis	1	17	0.342305	0.994309	ko00140	BraC07g030820.1	K01016
Organismal Systems	Endocrine system	Adipocytokine signaling pathway	2	50	0.344404	0.994309	ko04920	BraC09g061910.1;BraC05g036370.1	K07297+K07198
Cellular Processes	Cellular community - prokaryotes	Quorum sensing	4	122	0.345402	0.994309	ko02024	BraC09g043680.1;BraC01g004490.1;BraC07g009000.1;BraC07g031100.1	K03217+K01626+K01728+K01728
Organismal Systems	Excretory system	Endocrine and other factor-regulated calcium reabsorption	2	51	0.353282	0.994309	ko04961	BraC03g022960.1;BraC08g013780.1	K07904+K07904
Metabolism	Global and overview maps	Fatty acid metabolism	4	124	0.356504	0.994309	ko01212	BraC03g043620.1;BraC06g004720.1;BraC07g021950.1;BraC09g003400.1	K00208+K11262+K03921+K00626
Metabolism	Biosynthesis of other secondary metabolites	Streptomycin biosynthesis	1	18	0.358332	0.994309	ko00521	BraC09g063010.1	K01858
Environmental Information Processing	Signal transduction	ErbB signaling pathway	1	18	0.358332	0.994309	ko04012	BraCxxg012140.1	K04688
Human Diseases	Cancers	Pathways in cancer	8	277	0.36131	0.994309	ko05200	BraC10g001530.1;BraC10g024210.1;BraCxxg012140.1;BraC01g047320.1;BraC02g007050.1;BraC07g041420.1;BraC08g030210.1;BraC08g036270.1	K00799+K00799+K04688+K01115+K00799+K00799+K00799+K00799
Metabolism	Lipid metabolism	Linoleic acid metabolism	1	19	0.37397	0.994309	ko00591	BraC09g065620.1	K00454
Human Diseases	Infectious diseases	Amoebiasis	1	19	0.37397	0.994309	ko05146	BraC06g049900.1	K07889
Organismal Systems	Immune system	Fc gamma R-mediated phagocytosis	3	91	0.381909	0.994309	ko04666	BraCxxg012140.1;BraC01g047320.1;BraC05g011630.1	K04688+K01115+K05758
Environmental Information Processing	Signal transduction	Calcium signaling pathway	3	92	0.388527	0.994309	ko04020	BraC02g048240.1;BraC03g063430.1;BraC07g017260.1	K20858+K20858+K20858
Organismal Systems	Nervous system	Retrograde endocannabinoid signaling	3	94	0.40171	0.994309	ko04723	BraC09g053340.1;BraC10g025010.1;BraC07g037550.1	K15015+K01054+K01054
Human Diseases	Cardiovascular diseases	Hypertrophic cardiomyopathy (HCM)	1	22	0.418643	0.994309	ko05410	BraC05g036370.1	K07198
Metabolism	Energy metabolism	Methane metabolism	3	97	0.421332	0.994309	ko00680	BraC01g000200.1;BraC01g001090.1;BraC06g013950.1	K01623+K00600+K01079
Metabolism	Biosynthesis of other secondary metabolites	Stilbenoid, diarylheptanoid and gingerol biosynthesis	1	23	0.432817	0.994309	ko00945	BraC03g016590.1	K00487
Organismal Systems	Aging	Longevity regulating pathway - mammal	3	99	0.434294	0.994309	ko04211	BraC09g061910.1;BraCxxg012140.1;BraC05g036370.1	K07297+K04688+K07198
Metabolism	Carbohydrate metabolism	Propanoate metabolism	2	61	0.439272	0.994309	ko00640	BraC06g004720.1;BraC09g003400.1	K11262+K00626
Environmental Information Processing	Signal transduction	AMPK signaling pathway	5	180	0.446281	0.994309	ko04152	BraC09g061910.1;BraCxxg012140.1;BraC05g036370.1;BraC06g004720.1;BraC07g021380.1	K07297+K04688+K07198+K11262+K07901
Metabolism	Metabolism of cofactors and vitamins	Vitamin B6 metabolism	1	24	0.446647	0.994309	ko00750	BraC02g022290.1	K13248
Genetic Information Processing	Folding, sorting and degradation	Ubiquitin mediated proteolysis	6	220	0.446939	0.994309	ko04120	BraC03g013400.1;BraC03g059870.1;BraC03g060390.1;BraC03g063310.1;BraC04g025680.1;BraC05g011670.1	K06689+K03363+K03363+K10581+K10143+K10599
Cellular Processes	Transport and catabolism	Endocytosis	8	301	0.450481	0.994309	ko04144	BraC01g047320.1;BraC03g022960.1;BraC03g057100.1;BraC05g011630.1;BraC06g008380.1;BraC06g049900.1;BraC07g021380.1;BraC08g013780.1	K01115+K07904+K12194+K05758+K19476+K07889+K07901+K07904
Organismal Systems	Immune system	NOD-like receptor signaling pathway	6	222	0.455562	0.994309	ko04621	BraC02g048240.1;BraC03g037570.1;BraC03g049560.1;BraC03g063430.1;BraC05g038110.1;BraC07g017260.1	K20858+K03671+K04733+K20858+K08341+K20858
Human Diseases	Cancers	Pancreatic cancer	2	63	0.455737	0.994309	ko05212	BraCxxg012140.1;BraC01g047320.1	K04688+K01115
Environmental Information Processing	Signal transduction	FoxO signaling pathway	3	105	0.472498	0.994309	ko04068	BraC03g002870.1;BraC05g036370.1;BraC05g038110.1	K11838+K07198+K08341
Environmental Information Processing	Signal transduction	Two-component system	3	106	0.478754	0.994309	ko02020	BraC09g069290.1;BraC01g004690.1;BraC09g003400.1	K01051+K01051+K00626
Metabolism	Glycan biosynthesis and metabolism	Glycosylphosphatidylinositol(GPI)-anchor biosynthesis	1	27	0.486152	0.994309	ko00563	BraC09g066330.1	K05287
Organismal Systems	Endocrine system	Glucagon signaling pathway	4	148	0.487365	0.994309	ko04922	BraC02g015450.1;BraC05g036370.1;BraC06g004720.1;BraC09g007330.1	K00873+K07198+K11262+K00873
Metabolism	Nucleotide metabolism	Pyrimidine metabolism	3	108	0.491162	0.994309	ko00240	BraC03g057290.1;BraC05g050050.1;BraC06g010040.1	K01489+K09903+K01510
Human Diseases	Infectious diseases	Shigellosis	5	192	0.502692	0.994309	ko05131	BraCxxg012140.1;BraC03g013400.1;BraC03g058120.1;BraC05g011630.1;BraC05g038110.1	K04688+K06689+K17908+K05758+K08341
Organismal Systems	Environmental adaptation	Circadian rhythm - plant	2	69	0.503406	0.994309	ko04712	BraC04g025680.1;BraC06g006330.1	K10143+K12120
Organismal Systems	Nervous system	GABAergic synapse	2	69	0.503406	0.994309	ko04727	BraC09g053340.1;BraC05g038110.1	K15015+K08341
Human Diseases	Endocrine and metabolic diseases	Insulin resistance	2	69	0.503406	0.994309	ko04931	BraCxxg012140.1;BraC05g036370.1	K04688+K07198
Cellular Processes	Transport and catabolism	Peroxisome	4	152	0.508254	0.994309	ko04146	BraC10g020410.1;BraC10g030270.1;BraC03g025700.1;BraC09g004270.1	K13356+K13338+K01640+K00869
Metabolism	Carbohydrate metabolism	Fructose and mannose metabolism	3	111	0.509498	0.994309	ko00051	BraC10g015980.1;BraC01g000200.1;BraC03g027860.1	K01805+K01623+K00966
Environmental Information Processing	Membrane transport	Bacterial secretion system	1	29	0.510916	0.994309	ko03070	BraC09g043680.1	K03217
Organismal Systems	Digestive system	Protein digestion and absorption	1	29	0.510916	0.994309	ko04974	BraC01g006670.1	K01285
Human Diseases	Cancers	Acute myeloid leukemia	1	29	0.510916	0.994309	ko05221	BraCxxg012140.1	K04688
Environmental Information Processing	Signal transduction	Ras signaling pathway	2	70	0.511087	0.994309	ko04014	BraC01g047320.1;BraC06g049900.1	K01115+K07889
Metabolism	Carbohydrate metabolism	Pyruvate metabolism	4	154	0.518556	0.994309	ko00620	BraC02g015450.1;BraC06g004720.1;BraC09g003400.1;BraC09g007330.1	K00873+K11262+K00626+K00873
Metabolism	Lipid metabolism	alpha-Linolenic acid metabolism	2	71	0.51869	0.994309	ko00592	BraC09g065620.1;BraC09g023970.1	K00454+K10525
Metabolism	Amino acid metabolism	Tryptophan metabolism	3	114	0.527486	0.994309	ko00380	BraC06g022430.1;BraC09g003400.1;BraC09g009530.1	K01501+K00626+K01237
Metabolism	Metabolism of other amino acids	beta-Alanine metabolism	2	74	0.541023	0.994309	ko00410	BraC03g067150.1;BraC08g010680.1	K00276+K00276
Genetic Information Processing	Transcription	RNA polymerase	2	74	0.541023	0.994309	ko03020	BraC09g043860.1;BraC01g041990.1	K03019+K03046
Genetic Information Processing	Folding, sorting and degradation	RNA degradation	5	203	0.552369	0.994309	ko03018	BraC10g026100.1;BraC02g011060.1;BraC04g022580.1;BraC06g038990.1;BraC09g016640.1	K00962+K12605+K10643+K12592+K12598
Metabolism	Lipid metabolism	Glycerophospholipid metabolism	4	161	0.553792	0.994309	ko00564	BraC01g038270.1;BraC01g047320.1;BraC02g008750.1;BraC02g018740.1	K13513+K01115+K06130+K00999
Metabolism	Energy metabolism	Sulfur metabolism	2	76	0.55551	0.994309	ko00920	BraC05g047800.1;BraC06g035770.1	K00860+K00860
Human Diseases	Cancers	Breast cancer	1	33	0.556934	0.994309	ko05224	BraCxxg012140.1	K04688
Environmental Information Processing	Signal transduction	mTOR signaling pathway	3	123	0.579172	0.994309	ko04150	BraCxxg012140.1;BraC05g036370.1;BraC07g039480.1	K04688+K07198+K02147
Human Diseases	Infectious diseases	Influenza A	4	168	0.587625	0.994309	ko05164	BraC10g024340.1;BraC03g022960.1;BraC03g049560.1;BraC08g013780.1	K14290+K07904+K04733+K07904
Metabolism	Metabolism of cofactors and vitamins	One carbon pool by folate	1	36	0.588594	0.994309	ko00670	BraC01g001090.1	K00600
Metabolism	Amino acid metabolism	Histidine metabolism	1	37	0.598638	0.994309	ko00340	BraC06g006550.1	K00765
Organismal Systems	Immune system	Cytosolic DNA-sensing pathway	1	37	0.598638	0.994309	ko04623	BraC09g043860.1	K03019
Metabolism	Lipid metabolism	Sphingolipid metabolism	1	38	0.608438	0.994309	ko00600	BraC08g026550.1	K04710
Metabolism	Metabolism of cofactors and vitamins	Folate biosynthesis	1	38	0.608438	0.994309	ko00790	BraC01g045460.1	K01930
Organismal Systems	Nervous system	Synaptic vesicle cycle	3	130	0.616839	0.994309	ko04721	BraC09g053340.1;BraC02g021840.1;BraC07g039480.1	K15015+K18211+K02147
Metabolism	Biosynthesis of other secondary metabolites	Glucosinolate biosynthesis	1	39	0.618	0.994309	ko00966	BraC01g025160.1	K00826
Organismal Systems	Endocrine system	GnRH signaling pathway	1	40	0.627329	0.994309	ko04912	BraC01g047320.1	K01115
Human Diseases	Infectious diseases	Bacterial invasion of epithelial cells	1	40	0.627329	0.994309	ko05100	BraC05g011630.1	K05758
Metabolism	Metabolism of terpenoids and polyketides	Terpenoid backbone biosynthesis	2	88	0.635546	0.994309	ko00900	BraC09g003400.1;BraC09g004270.1	K00626+K00869
Human Diseases	Drug resistance	EGFR tyrosine kinase inhibitor resistance	1	41	0.636431	0.994309	ko01521	BraCxxg012140.1	K04688
Organismal Systems	Circulatory system	Cardiac muscle contraction	1	41	0.636431	0.994309	ko04260	BraC05g038080.1	K02265
Human Diseases	Neurodegenerative disease	Spinocerebellar ataxia	2	89	0.641683	0.994309	ko05017	BraC03g058120.1;BraC05g034580.1	K17908+K17906
Metabolism	Lipid metabolism	Ether lipid metabolism	1	42	0.645312	0.994309	ko00565	BraC01g047320.1	K01115
Metabolism	Lipid metabolism	Biosynthesis of unsaturated fatty acids	1	42	0.645312	0.994309	ko01040	BraC07g021950.1	K03921
Cellular Processes	Transport and catabolism	Mitophagy - yeast	2	91	0.653711	0.994309	ko04139	BraCxxg000480.1;BraC05g038110.1	K08955+K08341
Cellular Processes	Transport and catabolism	Autophagy - yeast	3	138	0.65703	0.994309	ko04138	BraC03g058120.1;BraC05g034580.1;BraC05g038110.1	K17908+K17906+K08341
Organismal Systems	Environmental adaptation	Thermogenesis	6	273	0.657171	0.994309	ko04714	BraC10g025010.1;BraCxxg012140.1;BraC03g012290.1;BraC05g036370.1;BraC05g038080.1;BraC07g037550.1	K01054+K04688+K18179+K07198+K02265+K01054
Organismal Systems	Aging	Longevity regulating pathway - multiple species	2	92	0.659604	0.994309	ko04213	BraCxxg012140.1;BraC05g036370.1	K04688+K07198
Organismal Systems	Development and regeneration	Axon regeneration	2	92	0.659604	0.994309	ko04361	BraCxxg012140.1;BraC05g036370.1	K04688+K07198
Human Diseases	Infectious diseases	HTLV-I infection	4	186	0.667392	0.994309	ko05166	BraC10g024340.1;BraC02g036270.1;BraC03g059870.1;BraC03g060390.1	K14290+K08065+K03363+K03363
Metabolism	Amino acid metabolism	Valine, leucine and isoleucine biosynthesis	1	45	0.670679	0.994309	ko00290	BraC01g025160.1	K00826
Human Diseases	Cancers	Central carbon metabolism in cancer	2	95	0.676802	0.994309	ko05230	BraC02g015450.1;BraC09g007330.1	K00873+K00873
Metabolism	Energy metabolism	Carbon fixation pathways in prokaryotes	1	46	0.678726	0.994309	ko00720	BraC09g003400.1	K00626
Human Diseases	Cancers	Viral carcinogenesis	5	236	0.684924	0.994309	ko05203	BraC02g015450.1;BraC03g002870.1;BraC03g059870.1;BraC03g060390.1;BraC09g007330.1	K00873+K11838+K03363+K03363+K00873
Environmental Information Processing	Signal transduction	Phosphatidylinositol signaling system	3	144	0.685135	0.994309	ko04070	BraC02g018740.1;BraC01g004680.1;BraC06g002850.1	K00999+K00921+K00888
Environmental Information Processing	Signal transduction	MAPK signaling pathway - fly	2	97	0.687872	0.994309	ko04013	BraC10g024340.1;BraC03g013400.1	K14290+K06689
Human Diseases	Cancers	Choline metabolism in cancer	2	97	0.687872	0.994309	ko05231	BraCxxg012140.1;BraC01g047320.1	K04688+K01115
Human Diseases	Cancer: overview	PD-L1 expression and PD-1 checkpoint pathway in cancer	1	48	0.694238	0.994309	ko05235	BraCxxg012140.1	K04688
Genetic Information Processing	Folding, sorting and degradation	Protein export	2	101	0.70908	0.994309	ko03060	BraC09g043680.1;BraC03g034390.1	K03217+K09540
Organismal Systems	Immune system	Toll and Imd signaling pathway	2	102	0.714191	0.994309	ko04624	BraC03g013400.1;BraC03g049560.1	K06689+K04733
Organismal Systems	Environmental adaptation	Circadian rhythm	1	53	0.729832	0.994309	ko04710	BraC05g036370.1	K07198
Cellular Processes	Cellular community - eukaryotes	Tight junction	2	106	0.733889	0.994309	ko04530	BraC05g036370.1;BraC07g021380.1	K07198+K07901
Metabolism	Carbohydrate metabolism	Citrate cycle (TCA cycle)	2	107	0.73863	0.994309	ko00020	BraC04g003120.1;BraC09g020570.1	K01647+K00164
Organismal Systems	Endocrine system	Insulin signaling pathway	3	157	0.740072	0.994309	ko04910	BraCxxg012140.1;BraC05g036370.1;BraC06g004720.1	K04688+K07198+K11262
Organismal Systems	Excretory system	Collecting duct acid secretion	1	55	0.742886	0.994309	ko04966	BraC07g039480.1	K02147
Human Diseases	Cancers	Colorectal cancer	1	55	0.742886	0.994309	ko05210	BraCxxg012140.1	K04688
Human Diseases	Infectious diseases	Herpes simplex infection	3	159	0.747815	0.994309	ko05168	BraC03g049560.1;BraC03g059100.1;BraC05g045150.1	K04733+K12896+K03754
Cellular Processes	Cell motility	Regulation of actin cytoskeleton	2	110	0.752425	0.994309	ko04810	BraC01g004680.1;BraC05g011630.1	K00921+K05758
Environmental Information Processing	Signal transduction	Plant hormone signal transduction	12	577	0.753686	0.994309	ko04075	BraC09g060910.1;BraC10g006910.2;BraC10g026970.1;BraC02g037170.1;BraC03g020300.1;BraC03g030330.1;BraC03g043340.1;BraC03g056710.1;BraC07g043020.1;BraC08g020740.1;BraC08g021310.1;BraC09g007910.1	K14496+K14432+K14487+K14491+K14496+K14496+K14489+K14484+K14484+K14508+K14488+K14431
Cellular Processes	Cell growth and death	Cell cycle - yeast	3	163	0.762749	0.994309	ko04111	BraC02g006570.1;BraC03g059870.1;BraC03g060390.1	K06670+K03363+K03363
Cellular Processes	Cell growth and death	Cellular senescence	3	163	0.762749	0.994309	ko04218	BraC02g048240.1;BraC03g063430.1;BraC07g017260.1	K20858+K20858+K20858
Metabolism	Lipid metabolism	Fatty acid elongation	1	59	0.767138	0.994309	ko00062	BraC07g018910.1	K15397
Cellular Processes	Cell growth and death	Ferroptosis	1	59	0.767138	0.994309	ko04216	BraC10g025670.1	K13162
Cellular Processes	Cell growth and death	Necroptosis	2	115	0.774026	0.994309	ko04217	BraC01g041190.1;BraC03g057100.1	K11251+K12194
Metabolism	Global and overview maps	Carbon metabolism	10	497	0.775346	0.994309	ko01200	BraC02g015450.1;BraC02g027050.1;BraC01g000200.1;BraC01g001090.1;BraC01g004920.1;BraC04g003120.1;BraC06g013950.1;BraC09g003400.1;BraC09g007330.1;BraC09g020570.1	K00873+K15918+K01623+K00600+K00281+K01647+K01079+K00626+K00873+K00164
Environmental Information Processing	Signal transduction	MAPK signaling pathway	3	167	0.776961	0.994309	ko04010	BraC03g049560.1;BraC03g055760.1;BraC03g055830.1	K04733+K04457+K04457
Human Diseases	Endocrine and metabolic diseases	Non-alcoholic fatty liver disease (NAFLD)	3	168	0.780403	0.994309	ko04932	BraC09g061910.1;BraC05g036370.1;BraC05g038080.1	K07297+K07198+K02265
Human Diseases	Cancers	Gastric cancer	1	63	0.789111	0.994309	ko05226	BraCxxg012140.1	K04688
Environmental Information Processing	Signal transduction	HIF-1 signaling pathway	2	121	0.797768	0.994309	ko04066	BraCxxg012140.1;BraC01g000200.1	K04688+K01623
Environmental Information Processing	Signal transduction	TGF-beta signaling pathway	1	65	0.799311	0.994309	ko04350	BraCxxg012140.1	K04688
Organismal Systems	Nervous system	Glutamatergic synapse	1	65	0.799311	0.994309	ko04724	BraC01g047320.1	K01115
Human Diseases	Immune diseases	Systemic lupus erythematosus	1	65	0.799311	0.994309	ko05322	BraC01g041190.1	K11251
Genetic Information Processing	Transcription	Spliceosome	6	324	0.805583	0.994309	ko03040	BraC10g033850.1;BraC03g059100.1;BraC05g011670.1;BraC05g049930.1;BraC08g015780.1;BraC01g031630.1	K12872+K12896+K10599+K12870+K12854+K12844
Environmental Information Processing	Signal transduction	Sphingolipid signaling pathway	2	125	0.812349	0.994309	ko04071	BraC01g047320.1;BraC08g026550.1	K01115+K04710
Cellular Processes	Cell growth and death	p53 signaling pathway	1	68	0.813696	0.994309	ko04115	BraC04g025680.1	K10143
Metabolism	Energy metabolism	Oxidative phosphorylation	5	280	0.816411	0.994309	ko00190	BraC01g042010.1;BraC01g042020.1;BraC02g028860.1;BraC05g038080.1;BraC07g039480.1	K02108+K02110+K02115+K02265+K02147
Environmental Information Processing	Signal transduction	Hippo signaling pathway -fly	1	69	0.818259	0.994309	ko04391	BraC09g055730.1	K16675
Cellular Processes	Transport and catabolism	Phagosome	3	180	0.818398	0.994309	ko04145	BraC01g004680.1;BraC06g049900.1;BraC07g039480.1	K00921+K07889+K02147
Organismal Systems	Environmental adaptation	Plant-pathogen interaction	7	378	0.818981	0.994309	ko04626	BraC09g072060.1;BraC03g058150.1;BraC05g029870.1;BraC07g018910.1;BraC07g039490.1;BraC08g029680.1;BraC08g031970.1	K13448+K05391+K13448+K15397+K13412+K13448+K13460
Metabolism	Amino acid metabolism	Lysine degradation	1	71	0.827054	0.994309	ko00310	BraC09g003400.1	K00626
Human Diseases	Neurodegenerative diseases	Alzheimer disease	6	334	0.827886	0.994309	ko05010	BraC02g048240.1;BraC03g058120.1;BraC03g063430.1;BraC05g034580.1;BraC05g038080.1;BraC07g017260.1	K20858+K17908+K20858+K17906+K02265+K20858
Cellular Processes	Transport and catabolism	Mitophagy - animal	1	73	0.835425	0.994309	ko04137	BraC05g038110.1	K08341
Cellular Processes	Cell growth and death	Meiosis - yeast	2	132	0.835626	0.994309	ko04113	BraC03g059870.1;BraC03g060390.1	K03363+K03363
Human Diseases	Infectious diseases	Human papillomavirus infection	4	239	0.838075	0.994309	ko05165	BraCxxg012140.1;BraC02g015450.1;BraC07g039480.1;BraC09g007330.1	K04688+K00873+K02147+K00873
Genetic Information Processing	Translation	RNA transport	5	290	0.83923	0.994309	ko03013	BraC10g024340.1;BraC03g058390.2;BraC05g037450.1;BraC05g045150.1;BraC08g018870.1	K14290+K03260+K00784+K03754+K03260
Metabolism	Metabolism of cofactors and vitamins	Porphyrin and chlorophyll metabolism	1	74	0.839458	0.994309	ko00860	BraC03g055550.1	K00218
Metabolism	Energy metabolism	Nitrogen metabolism	1	74	0.839458	0.994309	ko00910	BraC06g022430.1	K01501
Human Diseases	Cancers	Proteoglycans in cancer	1	74	0.839458	0.994309	ko05205	BraCxxg012140.1	K04688
Human Diseases	Cancers	Transcriptional misregulation in cancers	1	76	0.847231	0.994309	ko05202	BraC03g047290.1	K04650
Human Diseases	Immune diseases	Rheumatoid arthritis	1	76	0.847231	0.994309	ko05323	BraC07g039480.1	K02147
Metabolism	Global and overview maps	2-Oxocarboxylic acid metabolism	2	137	0.850626	0.994309	ko01210	BraC04g003120.1;BraC01g025160.1	K01647+K00826
Metabolism	Lipid metabolism	Fatty acid degradation	1	77	0.850975	0.994309	ko00071	BraC09g003400.1	K00626
Environmental Information Processing	Signal transduction	Phospholipase D signaling pathway	1	78	0.854629	0.994309	ko04072	BraC01g047320.1	K01115
Organismal Systems	Endocrine system	Thyroid hormone signaling pathway	1	78	0.854629	0.994309	ko04919	BraC03g047290.1	K04650
Environmental Information Processing	Signal transduction	MAPK signaling pathway - plant	4	247	0.856134	0.994309	ko04016	BraC09g060910.1;BraC10g030970.1;BraC03g020300.1;BraC03g030330.1	K14496+K20718+K14496+K14496
Environmental Information Processing	Signal transduction	MAPK signaling pathway - yeast	1	81	0.865062	0.994309	ko04011	BraC06g002850.1	K00888
Human Diseases	Infectious diseases	Epithelial cell signaling in Helicobacter pylori infection	1	81	0.865062	0.994309	ko05120	BraC07g039480.1	K02147
Metabolism	Global and overview maps	Microbial metabolism in diverse environments	11	597	0.86732	0.994309	ko01120	BraC02g015450.1;BraC01g000200.1;BraC01g001090.1;BraC04g003120.1;BraC05g047800.1;BraC06g013950.1;BraC06g022430.1;BraC06g035770.1;BraC09g003400.1;BraC09g007330.1;BraC09g020570.1	K00873+K01623+K00600+K01647+K00860+K01079+K01501+K00860+K00626+K00873+K00164
Human Diseases	Infectious diseases	Pathogenic Escherichia coli infection	4	255	0.87246	0.994309	ko05130	BraC03g017250.1;BraC03g049560.1;BraC05g011630.1;BraC06g004130.1	K10357+K04733+K05758+K11294
Organismal Systems	Endocrine system	Oxytocin signaling pathway	1	84	0.874749	0.994309	ko04921	BraC05g036370.1	K07198
Genetic Information Processing	Replication and repair	Fanconi anemia pathway	3	211	0.891623	0.994309	ko03460	BraC05g026590.1;BraC08g032710.1;BraC08g032820.1	K10896+K10901+K07466
Human Diseases	Infectious diseases	Human cytomegalovirus infection	1	91	0.894744	0.994309	ko05163	BraCxxg012140.1	K04688
Human Diseases	Infectious diseases	Vibrio cholerae infection	1	95	0.904706	0.994309	ko05110	BraC07g039480.1	K02147
Human Diseases	Infectious diseases	Leishmaniasis	1	96	0.907047	0.994309	ko05140	BraC03g049560.1	K04733
Metabolism	Carbohydrate metabolism	Glycolysis / Gluconeogenesis	3	220	0.90727	0.994309	ko00010	BraC02g015450.1;BraC01g000200.1;BraC09g007330.1	K00873+K01623+K00873
Genetic Information Processing	Replication and repair	DNA replication	3	223	0.912015	0.994309	ko03030	BraC02g009650.1;BraC04g020650.1;BraC08g032820.1	K10754+K10743+K07466
Human Diseases	Infectious diseases	Measles	2	164	0.912129	0.994309	ko05162	BraC01g039080.1;BraC03g049560.1	K14753+K04733
Environmental Information Processing	Signal transduction	cAMP signaling pathway	1	99	0.91373	0.994309	ko04024	BraC01g047320.1	K01115
Genetic Information Processing	Translation	mRNA surveillance pathway	3	225	0.915056	0.994309	ko03015	BraC02g005010.1;BraC04g021120.1;BraC09g022560.1	K15542+K14376+K14411
Metabolism	Amino acid metabolism	Arginine and proline metabolism	1	102	0.919934	0.994309	ko00330	BraC09g003280.1	K00318
Cellular Processes	Cell growth and death	Cell cycle	3	231	0.923613	0.994309	ko04110	BraC02g006570.1;BraC03g059870.1;BraC03g060390.1	K06670+K03363+K03363
Environmental Information Processing	Signal transduction	NF-kappa B signaling pathway	1	105	0.925694	0.994309	ko04064	BraC03g049560.1	K04733
Human Diseases	Infectious diseases	Toxoplasmosis	2	174	0.928179	0.994309	ko05145	BraC03g049560.1;BraC07g039490.1	K04733+K13412
Metabolism	Carbohydrate metabolism	Pentose phosphate pathway	1	107	0.929303	0.994309	ko00030	BraC01g000200.1	K01623
Organismal Systems	Immune system	Toll-like receptor signaling pathway	1	108	0.931041	0.994309	ko04620	BraC03g049560.1	K04733
Genetic Information Processing	Replication and repair	Nucleotide excision repair	3	237	0.931378	0.994309	ko03420	BraC02g009650.1;BraC07g020430.1;BraC08g032820.1	K10754+K10843+K07466
Human Diseases	Infectious diseases	Tuberculosis	3	238	0.932599	0.994309	ko05152	BraC02g036270.1;BraC03g049560.1;BraC06g049900.1	K08065+K04733+K07889
Human Diseases	Infectious diseases	Epstein-Barr virus infection	3	239	0.933801	0.994309	ko05169	BraC03g002870.1;BraC03g049560.1;BraC06g010040.1	K11838+K04733+K01510
Genetic Information Processing	Translation	Aminoacyl-tRNA biosynthesis	1	111	0.936005	0.994309	ko00970	BraC08g017610.1	K02435
Human Diseases	Infectious diseases	Kaposi sarcoma-associated herpesvirus infection	1	111	0.936005	0.994309	ko05167	BraC05g038110.1	K08341
Organismal Systems	Immune system	Antigen processing and presentation	1	115	0.942074	0.994309	ko04612	BraC02g036270.1	K08065
Environmental Information Processing	Signal transduction	PI3K-Akt signaling pathway	2	186	0.943799	0.994309	ko04151	BraCxxg012140.1;BraC05g036370.1	K04688+K07198
Human Diseases	Infectious diseases	Pertussis	1	120	0.94886	0.994309	ko05133	BraC03g049560.1	K04733
Human Diseases	Infectious diseases	Chagas disease (American trypanosomiasis)	1	120	0.94886	0.994309	ko05142	BraC03g049560.1	K04733
Human Diseases	Infectious diseases	Salmonella infection	4	314	0.95058	0.994309	ko05132	BraC03g037570.1;BraC03g049560.1;BraC05g011630.1;BraC06g049900.1	K03671+K04733+K05758+K07889
Human Diseases	Substance dependence	Alcoholism	1	132	0.962089	0.994309	ko05034	BraC01g041190.1	K11251
Cellular Processes	Cell growth and death	Oocyte meiosis	2	205	0.962127	0.994309	ko04114	BraC03g059870.1;BraC03g060390.1	K03363+K03363
Genetic Information Processing	Replication and repair	Mismatch repair	2	208	0.964438	0.994309	ko03430	BraC02g009650.1;BraC08g032820.1	K10754+K07466
Metabolism	Energy metabolism	Carbon fixation in photosynthetic organisms	1	135	0.964824	0.994309	ko00710	BraC01g000200.1	K01623
Human Diseases	Infectious disease: bacterial	Yersinia infection	1	135	0.964824	0.994309	ko05135	BraC03g049560.1	K04733
Human Diseases	Infectious diseases	Hepatitis B	1	137	0.966537	0.994309	ko05161	BraC03g049560.1	K04733
Genetic Information Processing	Folding, sorting and degradation	Protein processing in endoplasmic reticulum	4	348	0.972522	0.994309	ko04141	BraC03g010260.1;BraC03g013400.1;BraC03g034390.1;BraC04g008430.1	K13993+K06689+K09540+K14006
Genetic Information Processing	Translation	Ribosome biogenesis in eukaryotes	1	153	0.977566	0.994309	ko03008	BraC10g024340.1	K14290
Genetic Information Processing	Replication and repair	Homologous recombination	2	238	0.981221	0.994309	ko03440	BraC08g032710.1;BraC08g032820.1	K10901+K07466
Human Diseases	Infectious disease: viral	Human immunodeficiency virus 1 infection	2	247	0.984539	0.994309	ko05170	BraCxxg012140.1;BraC03g049560.1	K04688+K04733
Organismal Systems	Nervous system	Neurotrophin signaling pathway	1	175	0.987068	0.994309	ko04722	BraC03g049560.1	K04733
Human Diseases	Neurodegenerative diseases	Parkinson disease	1	176	0.987388	0.994309	ko05012	BraC05g038080.1	K02265
Human Diseases	Neurodegenerative diseases	Huntington disease	3	339	0.990217	0.994309	ko05016	BraC03g058120.1;BraC05g034580.1;BraC05g038080.1	K17908+K17906+K02265
Genetic Information Processing	Translation	Ribosome	6	594	0.99693	0.99693	ko03010	BraC09g054580.1;BraC01g042000.1;BraC10g034250.1;BraC03g042000.1;BraC04g026300.1;BraC09g011340.1	K02917+K02967+K02979+K02929+K02988+K02903
